# Supplementary material for: TGFα-EGFR pathway in breast carcinogenesis, association with WWOX expression and estrogen activation
Source: J Appl Genet. 2022 Mar 15;63(2):339–59. doi: 10.1007/s13353-022-00690-3 (PMC8979909; doi:10.1007/s13353-022-00690-3)
Supplement: Supplementary file 1 — Supplementary file1 (XLSX 3174 KB) [file 13353_2022_690_MOESM1_ESM.xlsx]

## Sheet: Supplementary Table 1
Supplementary Table 1. Influence of WWOX regulation on adhesion according to breast cancer cell lines.
	WWOX modulation
	vector vs WWOX		shControl vs shWWOX
ECM proteins	T47D	MDA-MB-231	MCF7	BT20
none	↑*	↑***	-	↓*
laminin	-	↑****	-	↑***
collagen I	↑****	↑*	↓**	↓***
collagen IV	↑*	↑***	-	-
fibronectin	↑*	↑***	↓*	-
Key:
*	p≦0.05
**	p≦0.01
***	p≦0.005
****	p≦0.001

## Sheet: Supplementary Table 2
Supplementary Table 2. Influence of WWOX regulation and estradiol treatment on adhesion according to breast cancer cell lines.
	WWOX and estradiol modulation
	vector+E2 vs WWOX+E2		shControl+E2 vs shWWOX+E2
ECM proteins	T47D	MDA-MB-231	MCF7	BT20
none	↑*	↑***	-	↓*
laminin	-	↑****	-	↑***
collagen I	↑****	↑*	↓**	↓***
collagen IV	↑*	↑***	-	-
fibronectin	↑*	↑***	↓*	-
Key:
*	p≦0.05
**	p≦0.01
***	p≦0.005
****	p≦0.001

## Sheet: Supplementary Table 3
Supplementary Table 3. A list of all 13076 transcripts identified in examined cell lines with their TPM values as well as ENCODE and ChEA ERalpha and ERbeta target genes and their TPM expression numbers, TMP>5 filtered and fold change values used in this analysis (the following sheets before Supplementary Table 4).
genes	BT20shC0	BT20shC3V	BT20shC24V	BT20shC3E	BT20shC24E	BT20shW0	BT20shW3V	BT20shW24V	BT20shW3E	BT20shW24E	MCF7shC0	MCF7shC3V	MCF7shC24V	MCF7shC3E	MCF7shC24E	MCF7shW0	MCF7shW3V	MCF7shW24V	MCF7shW3E	MCF7shW24E	MDAMB231C0	MDAMB231C3V	MDAMB231C24V	MDAMB231C3E	MDAMB231C24E	MDAMB231cW0	MDAMB231cW3V	MDAMB231cW24E	MDAMB231cW3E	MDAMB231cW24V
7SK;RN7SK	3812.23	13.06	21.41	114.89	28.69	9.21	60.58	158.78	7.1	16.36	449.85	9.98	10.85	21.22	13.1	15.68	77.17	56.29	6.26	15.92	295.64	4.32	8.56	11.28	11.41	14.78	39.91	619.47	11.9	9.37
A1BG-AS1	1.57	2.12	1.26	2.11	2.15	0.97	3.18	2.24	2.99	0.98	6.02	7.77	9.64	8	9.76	9.71	5.75	4.7	13.45	8.74	0	2.48	0.95	2.01	2.66	0.91	0	0.53	0	1.22
A1BG;AC012313.3	4.35	7.33	8.79	7.23	4.6	6.11	3.98	9.41	7.09	10.22	64.14	94.42	83.5	71.26	44.49	80.98	64.32	91.26	56.44	59.14	5.49	14.42	14.58	11.97	13.36	9.06	0	8.58	8.11	12.25
AAAS	10.11	16.77	12.53	17.18	13.54	18.7	17.9	12.57	17.96	15.42	25.87	33.42	34.99	26.92	26.12	31.02	20.42	20.67	17.87	24.23	9.4	17.92	14.72	18.58	16.87	20.59	5.8	16.72	8.12	19.41
AACS	20.01	41.53	33.4	32.21	16.35	17.03	19.89	18.66	27.02	20.45	44.99	65.27	60.4	75.74	40.24	40.64	43.72	47.07	45.41	48.06	17.81	29.24	23.55	25.3	18.26	16.21	0	11.95	17.19	21.23
AADAT	0	0	0	0	0	0	0	0	0	0	0	0	1.25	0.78	0	0.77	0	0.95	0.88	0.37	0	0	0.14	1.64	0	1.84	0	0	0.73	0.78
AAGAB	21.52	58.36	54.85	67.4	59.91	40.69	27.59	44.27	30.33	49.07	45.93	80.62	76.1	78.08	75.48	63.3	76.18	24.26	36.89	55.24	10.32	14.82	14.04	15.16	10.67	12.85	10.19	10.22	16.31	25.58
AAK1	21.2	31.76	21.68	32.98	16.32	16.62	17.78	14.85	17.95	17.49	1.79	7.93	5.13	4.66	5.64	9.89	0.82	6.18	1.77	6.2	10.75	10.2	10.02	11.79	9.44	8.22	5.8	9.2	11.95	10.94
AAMDC	41.81	44.3	45.96	54.3	47.51	54.5	60.43	50.89	58.16	63.37	35.76	45.11	49.4	37.13	29.33	38.76	43.18	31.03	26.84	38.24	53.28	47.99	65.06	50.88	37.26	38.78	64.37	37.47	36.53	38.83
AAMP	138.75	144.44	151.46	93.68	133.21	151.05	120.98	98.94	147.29	129.64	159.79	143.06	162.23	145.46	125.87	136.42	140.11	99.61	131.87	160.64	84.53	130.81	125.27	125.12	78.22	90.67	113.14	136.78	95.41	109.93
AAR2	3.86	2.48	2.42	4.5	4.62	3.48	3.56	4.54	2.62	4.36	0.45	1.37	1.85	1.83	3.15	2.99	3.27	3.31	0.88	1.18	2.92	1.96	0.96	2.53	2.01	0.9	0	3.21	1.47	1.8
AARS1	108.64	113.73	134.82	135.52	128.34	172.5	144.48	155.93	132.41	176.64	56.4	65.81	91.83	78.8	120.74	65.14	48.25	79.46	60.98	154.1	35.32	48.75	53.24	51.91	49.84	43.57	55.33	54.73	49.79	59.36
AARS2	15.65	18.02	18.19	18.14	12.96	10.36	12.61	9.63	15.37	18.07	2.27	9.29	11	9.46	6.52	4.52	6.54	10.63	7.22	9.12	0.92	11.8	8.03	10.76	8.07	12.62	1.45	6.49	5.94	11.52
AARSD1;PTGES3L-AARSD1	2.19	6.3	6.08	9.7	5.23	5.15	2.96	3.14	4.48	4.42	7.93	8.13	10.18	11.18	10.2	4.54	7.34	4.79	1.77	9.43	2.82	11.56	13.53	15.98	12.16	9.14	4.35	4.82	5.89	18.14
AASDH	5.01	4.01	4.84	2.96	4.61	4.66	3.86	4.81	8.97	7.82	5.47	5.82	4.11	3.57	6.14	3.04	4.1	3.33	3.53	3.8	1.9	2.63	2.86	4.03	5.99	3.6	5.8	4.29	7.38	6.52
AASDHPPT	33.48	36.23	32.81	44.43	37	38.38	45.14	31.89	30.33	48.21	16.71	25.68	22.33	24.01	23.84	33.71	24.5	29.39	26.78	25.01	53.84	61.68	55.4	68.59	62.48	74.64	73.2	61.58	83.96	70.37
AASS	1.57	0.54	0.95	1.41	1.54	1.19	0.83	0.43	0.75	1.97	0.45	0.49	1.16	0.61	0.65	0	0	0.48	0	0.21	26.59	20.9	16.33	22.14	24.63	24.41	51.65	31.37	20.96	16.05
ABAT	7.01	12.32	9.95	16.56	7.69	4.92	2.36	8.15	4.11	9.68	32.73	48.5	61	89.14	46.22	37.57	44.67	36.32	55.63	51.64	0	0	0	0	0	0	0	0	0	0.09
ABCA1	3.25	2.58	3.4	2.45	3.7	2.01	3.3	1.82	0.75	5.29	1.83	2.97	3.31	0.16	0	5.17	5.71	9.03	0.88	0.64	42.16	34.84	29.82	46.99	55.54	56	42.94	55.24	65.69	42.53
ABCA11P;ZNF721	22.99	39.7	34.24	33.01	30.8	32.56	30.64	25.84	35.94	32.75	15.24	31.46	24.27	29.04	26.2	18.46	19.65	8.96	18.71	26.91	12.29	21.14	21.68	23.79	15.36	18.84	33.62	19.92	27.53	32.35
ABCA12	3.48	3.07	2.98	5.03	7.39	4.46	3.78	1.78	5.98	3.41	0	0.24	0	0	0	0.77	0	0	0	0.3	0	0	0	0	0	0	0	0	0	0
ABCA2	10.02	14.13	12.32	19.39	5.23	7.46	6.94	6.24	10.1	5.36	5.98	17.68	20.63	17.56	7.98	24.67	20.41	23.45	6.22	9.82	0	0.25	1.23	1.76	1.32	0.9	0	0.53	2.2	2.42
ABCA3	1.25	1.93	1.42	1.43	0.31	0.47	0.61	0	0.75	0	7.03	20.37	17.14	28.11	13.35	11.84	20.4	13.96	11.71	12.49	1.9	1.63	2.16	1.89	0.66	2.24	0	0.53	1.48	4.61
ABCA5	0	0.22	0.44	0.29	0	0	0	0	0	0	0	1.45	0.66	0	1.25	0	0.82	3.21	0	0.53	0	0.25	0.27	0.25	0.66	0	0	0	1.48	0
ABCA7	4.81	9.08	5.91	8.84	4.61	2.96	7.06	4.03	4.11	3.43	2.76	5.77	7.96	4.05	1.3	2.31	4.92	3.86	1.77	1.93	10.56	7.99	6.92	7.06	6.72	4.51	7.26	10.79	7.4	7.13
ABCB10	5.56	3.42	2.47	4.31	4.32	4.26	6.24	5.56	5.24	6.23	1.81	4.1	2.76	4.61	1.83	4.37	2.46	5.62	3.57	3.18	11.97	10.1	5.31	7.1	13.61	10.21	0	5.4	8.94	3.47
ABCB6;AC068946.2	5.33	3.49	2.93	7.61	4.94	2.27	3.47	1.82	1.5	3.84	1.83	1.26	2.42	1.31	2.4	0.77	0.82	2.77	1.78	2.77	0	0.37	0.14	0.13	0.66	0.91	0	0	0.73	0.35
ABCB7	2.84	7.89	4.69	2.96	1.23	1.43	4.48	3.49	2.99	3.42	2.25	11.98	8.08	9.67	4.38	6.08	9.81	10.82	8.03	7.67	1.83	10.4	9.9	5.42	2.66	4.98	14.54	3.74	8.11	7.69
ABCB8	7.21	9.19	5.95	9.42	11.41	5.07	10.45	9.23	7.51	8.04	1.83	3.63	4.05	3.18	6.56	3.76	8.97	4.65	2.69	5.46	2.92	5.42	2.89	3.42	4.69	5.04	4.36	3.76	5.23	4.91
ABCB9	2.5	2.61	2.31	2.66	3.07	0.71	2.35	4.03	1.87	2.95	1.81	2.61	2.77	3.04	3.8	5.94	4.08	3.36	2.65	2.35	0	1.12	0.68	1.01	2.67	0.45	0	0	0	1.05
ABCC10	5.43	2.45	2.67	3.75	6.16	2.4	4.09	0.89	5.6	1.49	1.83	4.43	3.41	5.05	1.3	6.89	1.64	2.42	1.77	2.78	4.75	5.19	4.04	5.67	2.66	8.16	8.71	11.3	7.4	5.07
ABCC2	4.46	7.83	6.64	6.65	9.55	10.09	11.45	12.55	15.35	12.06	0	0	0	0	0	0	0	0	0	0	0	0	0	0	0	0	0	0	0	0
ABCC3	71.01	114.34	75.5	115.35	41.26	51.9	55.91	49.93	59.57	34.4	2.73	3.3	2.68	3.17	0.65	0.77	2.46	2.89	0.88	0.83	3.73	6.97	6.13	4.4	6.67	3.15	2.9	1.6	3.67	4.74
ABCC4	0	0	0	0	0	0	0	0	0	0	0	1.91	1.57	2.74	0	0.77	0	1.9	0.88	1.94	4.72	5.49	6.56	5.43	2.66	1.81	0	2.7	0.73	4.81
ABCC5	25.49	34.46	26.76	27.18	29.92	28.08	44.34	37.05	29.58	28.75	57.49	82.7	91.53	31.17	19.7	52	81.6	74.15	19.85	17.29	12.37	16.12	18.35	19.24	14.12	12.78	14.51	11.82	16.29	11.01
ABCD1	23.12	19.94	21.14	24.37	8.63	15.83	15.74	16.94	21.41	21.61	16.11	16.69	16.82	13.15	7.36	23.5	21.97	20.53	6.2	10.4	4.65	6.8	5.18	6.46	3.35	2.72	1.45	5.91	5.19	7.31
ABCD3	101.69	96.83	110.37	75.73	81.3	66	50.97	59.23	75.59	91.84	21.69	32.79	33.03	46.12	21.43	26.15	27.69	30.04	27.85	38.76	57.43	69	67.1	55.91	70.92	58.57	26.35	68.99	48.93	56.99
ABCD4	3.89	4.49	3.1	4.76	3.69	3.38	1.67	2.6	2.99	3.91	7.57	10.7	13.51	13.04	9.44	10.8	12.24	15.71	10.73	7.31	13.34	16.03	16.72	17.68	36.37	26.71	10.23	25.66	21.03	20.84
ABCE1	22.95	34.66	31.39	27.12	24	21.39	16.03	15.39	23.94	26.47	19.57	27.86	27.73	68.78	32.15	24.42	22.08	16.56	46.88	47.76	72.56	84.69	73.88	98.19	48.06	90.62	164.51	67.62	95.5	97.74
ABCF2-H2BE1;ABCF2	8.16	14.18	13.25	12.32	16.32	14.07	15.45	12.88	14.96	13.09	13.39	14.68	16.73	21.94	23.86	12.48	12.28	4.79	19.64	21.21	13.88	22.48	20.65	20.23	22.83	15.07	29.16	16.21	24.51	18.1
ABCF3	46.94	54.33	44.94	40.62	69.86	91.09	79.33	54.63	64.62	56.54	98.62	54.3	54.29	48.74	70.77	71.42	56.83	49.31	77.4	51.12	63.27	79.64	56.4	70.44	71.75	82.21	58.64	83.9	65.34	57.1
ABCG1	0.31	0.55	0.45	0.86	1.23	0	0	0	0.37	0	16.56	23.91	37.77	29.64	10.46	24.75	20.36	38.93	10.73	17.72	0	0.38	0	0.13	0	2.28	0	2.15	0.73	4.07
ABCG2	0	0.11	0.09	0	0	3.05	0	0	1.12	1.46	0	0.24	0	0	0	0	0	0.48	2.67	0	0	0.25	0.28	0	0	0	0	0	0	0
ABHD10	36.53	37.48	34.03	41.16	29.6	42.08	30.17	30.03	31.1	33.52	15.22	21.46	18.36	15.12	16.66	24.34	17.98	26.41	8.9	25.53	36.45	24.4	28.04	23.91	24.26	34.3	24.76	34.14	28.4	29.96
ABHD11	35.83	23.89	26.76	33.84	30.55	35.12	41.06	45.42	41.69	48.53	107.29	100.68	79.22	93	89.66	134.66	138.73	143.91	124.46	66.69	16.35	17.91	12.07	16.94	20.3	22.09	4.35	16.71	17.05	12.51
ABHD12	30	30.47	26.69	35.72	32.35	31.71	34.67	46.22	34.82	36.48	121.41	104.84	95.25	73.73	65.16	115.69	107.09	143	90.48	56.58	96.97	83.18	76.52	76.86	105.66	86.62	4.35	63.18	103.38	54.92
ABHD13	17.64	14.81	14.48	13.58	8.61	10.88	8.85	10.08	8.6	8.22	12.2	15.38	11.72	11.48	9.42	8.22	6.57	10.64	12.56	10.09	19.38	18.36	16.25	14.93	18.24	14.65	16.01	9.17	20.02	12.72
ABHD14A-ACY1;ACY1	3.48	4.56	2.03	2.73	3.38	1.93	3.66	3.54	2.24	3.94	1.83	4.83	3.03	0.92	1.25	1.5	7.37	2.36	2.67	1.61	0	1	0.94	1.01	0	0.9	0	1.06	0.73	1.45
ABHD14A;ABHD14A-ACY1	0.31	0.64	0.71	0.88	0	0	0	0.43	0	0	0.89	5.38	3.33	3.46	1.9	0.77	2.46	3.34	1.78	4.49	4.82	5.14	5.21	4.55	2.67	4.09	0	3.23	3.7	7.3
ABHD15-AS1;TP53I13	7.13	5.73	7.92	12.32	6.45	5.54	9.48	4.4	7.47	3.47	29.42	38.05	30.62	21.67	23.23	39.5	26.15	28.12	24.12	29.32	22.9	26.18	21.8	27.21	26.17	19.71	5.8	22.14	25.15	24.27
ABHD17A	17.22	13.45	9.86	26.34	10.16	6.94	11.39	9.51	9.73	7.78	15.38	16.55	16.02	8.58	8.07	17.26	10.63	18.97	9.86	6.85	9.4	6.51	7.19	7.45	6.01	13.34	1.45	5.94	10.38	10.91
ABHD17B	7.81	6.45	7.53	7.88	5.23	6.96	4.5	1.78	6.73	5.84	2.3	4.65	4.28	4.46	3.15	2.31	2.46	5.68	1.77	4.88	9.81	9.8	7.28	11.03	15.57	11.05	4.36	10.84	14.83	9.83
ABHD17C	0.95	2.37	0.69	1.88	1.54	2.22	0.62	0.43	1.12	0.5	1.39	1.13	0	0.78	0.65	0.77	0.82	0.95	0	0.21	3.81	1.96	2.07	2.27	0.66	0.91	0	2.15	0.73	2.57
ABHD18	7.27	8.5	11.99	8.16	7.99	9.16	7.52	5.9	4.48	11.64	8.29	16.19	14.9	13.13	8.84	16.73	17.95	13.36	11.55	12.04	4.72	6.48	6.94	5.68	3.99	10.08	21.9	11.33	9.62	8.64
ABHD2	41.69	49.21	47.11	58.17	64.2	50.84	64.13	68.21	40.83	62.11	16.27	22.19	22.85	49.07	31.18	13.31	24.51	25.1	40.37	31.22	10.8	13.65	15.18	14.75	16.06	17.44	11.64	16.16	12.6	24.66
ABHD3	20.65	22.36	24.83	35.47	21.01	17.02	18.34	29.16	16.89	31.35	7.4	12.59	10.75	8.1	9.03	9.19	8.98	18.58	3.57	13.52	26.06	31.96	29.94	27.56	28.54	13.47	1.45	11.46	15.63	20.08
ABHD4	12.58	12.14	8.67	15.42	11.09	19.81	21.72	19.14	21.73	17.83	5.03	3.34	3.71	3.29	3.85	3.04	2.46	4.79	1.77	1.22	12.32	11.72	10.05	12.38	12.13	10.04	1.45	11.26	11.11	10.88
ABHD5	9.99	16.61	18.29	13.57	7.07	5.36	7.38	6.21	6.35	6.85	4.51	9.51	12.36	11.21	1.3	6.08	7.36	8.97	2.65	14.68	18.66	32.88	34.95	35.66	11.43	15.53	16	22.76	13.3	34.56
ABHD6	0.31	2.67	5.05	0.69	1.84	0.24	2.42	2.24	2.62	0.99	0.45	0.24	0.7	0	0	0	0	0	0.88	0.1	0.92	1.11	2.62	1.64	0.66	1.37	0	0.53	1.47	1.25
ABHD8	21.88	23.3	20.01	24.4	14.19	11.42	9.8	15.17	19.12	17.17	0.45	1.17	2.13	0.79	1.3	0	1.64	2.87	0.88	0.42	9.05	11.02	9.39	7.08	14.25	16.74	0	11.41	11.25	10.19
ABI1	112.35	98.06	103.18	75.11	128.15	105.66	95.02	82.61	105.78	104.66	62.34	59.55	75.53	66.61	71.78	71.24	62.67	62.43	54.65	57.67	61.46	62.08	75.82	67.24	66.54	61.15	114.3	71.92	52.9	64.4
ABI2	59.01	101.29	95.7	96.33	43.42	56.83	56.98	78.89	55.41	67.2	33.5	63.47	68.92	49.93	30.62	40.35	39.13	51.57	18.73	48.35	12.19	34.51	30.01	27.31	14.08	21.48	4.35	19.39	22.93	34.82
ABITRAM	22.27	22.48	18.79	20.66	32.03	26.61	28.67	23.21	21.69	22.24	15.75	13.48	13.4	14.26	22.45	21.12	18.82	27.09	19.61	17.78	7.5	7.9	12.33	8.43	10.01	13.22	23.29	15.59	11.81	11.42
ABL1	22.85	24.18	20.4	35.26	20.95	18.31	22.06	22.03	15.33	17.46	22.35	21.52	18.12	21.48	16.44	27.16	32.63	26.86	20.52	14.5	25.6	17.73	13.73	20.99	21.59	19.7	18.9	13.43	33.43	18.38
ABL2	44.97	15.01	16.5	21.61	30.9	37.36	12	40.98	54.97	46.46	54.62	32.69	30.54	32.42	42.89	43.92	59.71	19.86	73.54	23.2	47.24	33.44	33.97	40.11	41.67	52.64	63.22	45.52	42.95	28.89
ABLIM1	7.85	4.79	5.38	5.48	10.45	15.87	17.11	14.52	14.97	15.99	8.25	5.81	4.27	6.93	16.16	8.97	4.92	7.17	8.93	7.96	15.16	17.47	21.61	18.33	26.21	38.36	42.34	22.16	26.77	19.03
ABLIM3	1.23	3.37	3.5	3.58	2.46	4.4	5.42	4.98	4.1	10.25	2.7	5.66	6.46	3.95	1.3	2.98	1.64	2.41	1.77	1.21	13.87	15.11	14.78	13.14	16.86	11.55	21.8	12.33	7.39	17.35
ABR	0	0	0	0	0	0	0	0	0	0	0.45	3.18	3.2	1.49	2.55	3.04	1.64	0.97	3.55	1.79	0	0.38	0.14	0	0	0	0	0	0	0
ABRACL	27.58	57.74	63.03	52.17	47.75	22.71	21.27	36.7	28.8	31.98	40.56	73.34	83.87	58.21	61.55	42.79	42.43	37.07	34.86	72.69	47.9	82.82	81.46	68.6	69.55	28.12	49.73	31.92	34.88	77.07
ABRAXAS1	4.53	1.68	2.51	3.41	4.61	2.67	1.89	1.78	4.49	7.2	13.82	10.23	12.37	7.47	7.65	12.17	15.49	12.31	14.47	5.56	10.57	21.55	17.25	13.45	24.61	17.72	21.99	18.03	14.97	15.11
ABRAXAS2	7.15	6.06	7.62	7.34	16.97	15.76	19.42	12.99	16.14	22.21	28.77	16.64	22.64	20.65	33.21	27.28	22.75	7.92	24.45	15.88	37.61	23.71	21.12	28.12	23.08	26.97	26.32	33.47	22.5	20.3
ABT1	29.85	19.55	19.71	25.56	27.49	26.79	28.45	19.21	22.5	24.1	53.69	35.95	48.21	47.24	52.31	47.75	55.92	36.68	29.94	40.08	44.75	47.75	51.91	59.85	52.72	69.54	79.44	95.21	62.58	71.65
ABTB1	7.37	5.28	5.11	10.03	7.08	5.9	8.74	7.23	7.1	8.28	2.27	4.98	5.88	3.34	1.9	6.85	4.92	7.01	0	0.84	8.56	6.78	8.08	8.34	13.4	12.32	2.91	4.83	5.9	7.43
ABTB2	18.12	10.39	10	20.21	9.26	7.53	9.21	9.93	13.12	5.8	1.36	1.99	2.12	4.33	4.87	0	2.45	1.44	1.77	4.13	3.96	3.67	4.43	4.3	0.66	5.99	0	4.31	5.2	5.58
AC000120.3;KRIT1	17.52	15.55	15.11	20.61	22.22	13.99	15.87	13.71	14.22	19.22	27.76	27.64	33.92	20.67	15.78	25.59	18.77	34.97	21.41	19.08	6.58	7.55	6.62	8.18	10.02	8.16	14.56	15.22	9.57	9.2
AC002116.1;ALKBH6	69.82	48.21	48.08	46.09	71.41	93.65	115.26	67.84	108.18	78.73	93.97	54.97	55.47	50.6	72.99	94.32	77.04	60	92	43.54	41.95	33.71	30.52	34.63	53.23	61.28	61.47	36.31	61.63	34.44
AC002116.2	3.73	3.92	3.92	5.19	5.22	6.35	3.2	4.91	6.36	4.9	2.68	3.91	2.71	7.25	5.05	7.53	0.82	1.94	5.33	5	1.9	3.6	3.1	2.26	3.35	2.27	2.9	3.22	5.16	3.04
AC002310.1	4.5	3.73	4.56	2.48	3.69	6.31	8.63	9.7	4.5	6.22	2.3	4.79	3.33	2.39	3.05	4.37	4.08	0.95	4.51	4.19	0.92	2.47	1.23	0.75	0.66	0.9	7.33	0.53	0.73	0.62
AC002310.4	30.08	14.75	12.42	20.82	13.22	11.97	10.64	9.62	18.32	9.79	30.9	23.97	25.99	15.52	24.11	42.34	22.09	52.6	26.76	15.44	1.83	3.25	2.99	3.01	5.3	5.91	1.45	4.79	8.87	2.56
AC002310.4;ZNF747	6.05	6.48	7.92	4.89	4.61	3.46	4.88	5.49	5.24	2.93	2.73	1.87	2.01	1.71	1.9	0.77	3.27	0.97	0	1.4	0	0.13	0.69	0	0	0	0	0	0	0.18
AC002351.1	15.05	16.39	14.07	13.59	12.33	15.74	19.02	12.53	20.27	16.23	0	0	0	0	0	0	0	0	0	0	0	0	0	0	0	0	0	0	0	0
AC002470.2;LZTR1	23.74	19.22	14.43	17.27	17.59	23	18.82	13.99	21.77	14.29	12.85	20.25	15.28	18.08	15.97	34.56	11.43	33.89	19.98	8.19	24.35	16.2	14.01	18.66	25.93	27.62	7.26	22.32	21.81	16.49
AC002480.1	0	0	0	0	0	0.24	0.2	0	0	0.99	0	0	0	0	0	0	0	0.48	0	0	11.49	12.25	14.89	13.53	9.34	8.66	13.13	12.96	7.39	15.66
AC002996.1;ALDH2	0	0	0	0	0	0	0	0	0	0.99	0	0	0	0	0	0	0	0	0	0	18.52	14.14	14.67	13.27	10.03	19.3	0	12.38	10.4	18.04
AC003002.1;ZNF548;AC003002.3	10.83	8.29	6.35	7.01	17.91	8.6	14.77	10.2	7.49	9.13	6.03	4.06	5.9	3.13	7.72	5.31	4.09	7.41	3.55	1.38	4.82	1.97	2.28	1.13	2	7.39	1.45	2.14	2.21	2.96
AC003002.2;ZNF749	10	7.77	6.49	8.57	10.78	7.11	5.91	4.95	6.36	5.85	17.76	15.82	16.54	21.58	26.59	24.37	19.57	34.45	18.81	20.5	26.86	22.98	22.96	23.96	24.24	35.42	5.81	26.62	43.53	26.06
AC003002.3;AC003002.2;ZNF17	3.16	2.7	4.18	5.11	5.84	2.72	5.81	6.44	7.11	3.39	3.76	4.65	6.12	7.99	4.33	3.7	1.64	8.34	7.14	2.7	2.82	2.36	1.23	2.65	1.32	4.55	2.9	2.68	0	3.16
AC003006.1;ZNF776	13.78	6.02	4.61	8.21	12.62	4.44	4.15	4.93	3.74	5.85	25.18	20.36	18.41	14.44	20.86	23	25.22	33.56	26.19	11.35	14.53	14.84	11.91	14.19	19.53	25.12	10.15	21.26	20.06	15.86
AC003688.1;CLDN7	0.31	0	0	0.15	0	0	0	0	0	1.46	0.91	0	0	0	0	0	0	0	0	0	0	0	0	0	0	0	0	0	0	0
AC004057.1	2.2	3.06	22.2	13.43	16.72	2.23	17.81	16.62	20.71	21.83	2.79	3.41	29.27	12.53	20.57	2.98	14.57	0.95	20.23	42.53	8.96	10.83	27.76	15.41	24.23	4.14	8.8	10.41	19.69	17.38
AC004076.1;ZNF772	2.23	1.26	1.65	2.84	2.46	1.97	1.94	1.32	2.99	1.49	0	0	0	0	0	0	0	0	0	0	3.73	5.13	2.89	3.16	3.35	7.85	4.35	8.08	3.69	3.58
AC004083.1	0	0	0	0	0	0	0	0	0	0	0	0	1.3	1.73	1.83	0	0	1.41	1.77	0.73	0	0	0	0.13	0	0	0	0	0	0
AC004223.3;RAD51D	0.31	0.43	0.19	0.3	0	0	0.42	0	0	0	0.45	1.73	0.24	0.8	0	0	0.82	2.82	0	0.1	1.9	0.5	0	0.38	0	0.91	0	0	0	0.36
AC004224.2;CLUAP1	1.54	3.87	2.37	2.13	2.77	3.42	2.75	4.01	2.62	5.35	15.57	21.08	27.39	15.32	12.16	23.39	21.21	15.35	8	17.8	5.74	10.12	7.67	9.98	9.4	3.17	8.71	10.82	11.84	10.68
AC004233.4	0.61	6.06	5.79	4.11	3.69	2.97	1.49	4.09	2.99	6.24	0.91	2.71	2.38	1.24	1.3	0.77	0.82	5.1	0	1.18	0	0.25	0.14	0.25	0	0	0	0	0	0.09
AC004448.2	1560.31	1619.92	1334.33	1244.31	290.29	3265.11	3980.97	3546.61	3825.52	3558.67	3654.01	2762.49	2033.45	2396.38	711.76	4607.37	5515.03	5107.37	7965.53	2905	691.6	1156.33	1018.37	701.37	239.71	2206.55	1698.95	1542.88	1743.62	1248.67
AC004448.2;RPS2P46	0.31	0.43	0.8	0.43	1.54	1.22	0	0.43	1.49	0.5	2.77	1.36	1.69	1.07	5.87	5.86	0.82	3.27	1.78	3.21	0	0.13	0.41	0.75	0	0.45	0	0.53	0.73	1.46
AC004453.1	189.27	511.43	269.05	203.25	308.66	261.77	234.35	224.52	245.85	283.67	564.15	1116.53	623.99	521.97	654.96	590.82	823.14	303.26	500.59	710.7	229.08	619.11	347.63	298.27	428.01	418.32	430.45	444.45	320	492.85
AC004540.2	0	0	0	0	0	0	0	0	0	0	0	0.24	1.44	2.93	0.65	0.77	0	0	0.88	2.91	0	0.5	0.14	0.63	0	0	0	0	0.73	0.18
AC004687.2;RNF43	5.43	4.17	7.94	4.24	9.24	7.48	9.87	0.87	11.24	6.78	6.91	6.12	8.04	1.24	2.5	11.63	1.64	1.44	1.77	1.36	0	1.25	1.77	1.39	3.35	0	0	0	1.47	0.27
AC004771.2	0	0	0	0	0	0	0.2	0.43	0	0	0	0.67	1.11	0.78	0.65	0.77	0	0.48	3.57	0.64	1.9	0.99	0.54	0.76	2.01	0.45	1.45	3.22	0.73	0.77
AC004803.1	0.31	1.25	1.54	0.42	0.92	0.24	1.96	0	0.37	2.91	0	0.92	1.9	1.06	0	0	0	0.95	0	0.82	0.92	1.11	0.94	0.5	0	0	0	0	0	0.44
AC004816.1	5.43	2.87	5.2	4.58	1.84	6.88	2.99	5.03	11.23	6.83	1.79	5.13	6.46	3.52	2.48	4.54	0.82	0.97	5.35	4.63	2.75	1.99	4.76	2.77	2	2.25	1.45	3.22	5.16	4.68
AC004832.3;MTFP1	8.3	10.38	10.45	9.9	10.77	8.1	10.15	9.03	5.6	7.36	12.99	20.28	20.44	27.14	29.07	23.7	8.2	20.08	20.56	26.38	13.28	14.48	13.76	13.88	20.76	20.61	5.81	18.29	17.8	24.64
AC004834.1	0.62	0.54	0.82	0.72	2.15	0.96	1.05	0	0.75	0.99	0.89	2.6	4.89	1.4	5.64	2.27	4.1	1.92	3.55	0.75	1.83	0.63	0.14	0.25	0	0.9	0	0.53	1.48	0.45
AC004917.1;CCDC71L	75.72	46.62	58.97	38.31	56.54	33.04	44.13	24.18	42.75	47.23	19.88	14.55	13.58	5.53	18.47	19.7	21.15	20.97	17.06	14.36	11.81	6.25	6.65	7.32	6.01	10.57	11.64	16.77	12.55	8.51
AC004922.1;ARPC1A	46.17	76.14	66.99	79.7	30.5	45.09	40.74	35.43	39.01	55.64	66.55	118.01	92.24	113.07	70.62	66.31	77.13	56.08	70.33	102.12	24.95	47.25	47.2	65.18	16.72	37.41	13.05	36.36	32.72	65.17
AC004922.1;ARPC1B	281.92	196.2	206.49	153.15	221.38	258	261.39	251.84	308.74	254.58	236.54	186.57	151.77	158.51	209.58	222.86	233.02	220.23	234.96	197.68	113.11	143.5	139.49	104.12	205.89	177.36	85.61	174.67	185.22	117.21
AC004943.2	7.3	8.49	10	8.26	8	13.88	12.59	5.83	11.98	11.12	3.2	3.82	4.67	3.76	6.02	3.76	4.08	0.48	0.88	5.79	0	1.13	2.16	1.76	2.66	1.8	1.45	3.22	1.48	2.27
AC005005.4;SMTN	0.61	3.74	1.32	4.54	3.38	5	2.17	1.32	4.11	1.47	0	0	0	0	0	0	0	0	0	0	0	0.13	0	0	0	0.45	0	0.53	0	0
AC005041.1;C2orf81	0.61	3.25	2.62	1.54	0.61	1.49	2.17	3.57	4.12	2.46	0.45	9.2	11.45	4.95	3.8	6.55	3.28	4.22	3.55	7.22	0	0.13	0.41	0.25	0	0	1.45	0	1.47	0.54
AC005052.2	0.31	1.48	0.8	0	1.54	0.48	1.07	0	1.49	1.47	2.34	1.33	2.18	0	1.3	0	0.82	0.48	2.65	0.65	0	1	1.2	0.5	2	0	1.45	1.07	0	0.43
AC005220.1	0	0	0.27	0	0	0	0	0	0	0	0	1.45	2	1.73	0.65	1.5	0	3.66	0	4.69	0	0	0.14	0	0	0	0	0	0	0.09
AC005225.2	0.61	0.87	0.89	0.87	2.46	1.67	1.22	3.99	0.75	0.98	2.25	5.62	6.77	5.4	3.8	5.94	7.36	6.58	4.43	5.39	0.92	3.82	4.12	3.53	3.99	3.62	0	0	0	2.75
AC005258.1;SPPL2B	23.7	18.99	15.4	21.5	18.81	13.55	23.95	15.19	19.12	21.97	25.88	14.12	9.77	17.65	21.63	13.8	17.93	24.29	22.52	10.89	7.62	6.34	5.92	7.45	5.33	27.57	2.9	8.64	20.15	7.49
AC005324.2;TRIM16	157.19	101.55	99.4	109.26	136.5	59.55	65.48	70.48	59.32	86.24	34.12	20.76	17.35	34.43	33.7	20.13	24.48	19.95	43.35	27.48	9.37	8.38	11.12	9.57	12.04	22.89	13.07	24.76	10.32	17.8
AC005332.4	0.92	0.86	0.53	0.73	0	0.24	0.2	0.43	0	0	5.08	9.48	3.96	2.75	4.07	1.54	7.36	6.09	2.67	2.54	0	1.87	2.26	1.76	1.32	1.82	1.45	1.06	0.73	2.07
AC005332.6	0.31	0	0	0.29	0.31	0.24	0.41	0.87	0	0.5	0	0.24	0	1.31	1.25	0.77	2.46	2.77	0	0	0	0	0	0.13	1.33	0	1.45	0	0	0.35
AC005476.2	0.62	0.74	0.93	0.57	0.31	0.98	1.56	0.89	0.75	0.5	1.36	1.06	2	1.31	0	1.5	0	0.95	2.69	1.4	0.92	0.25	0.81	0.38	0	1.84	0	1.62	0.73	1.02
AC005520.1;ZNF410	0	0	0	0	4.94	0	0.87	4.2	0	0	0	0	0	0	4.07	0	4.07	0	0	0.28	0	0	0.27	0	0.66	0	7.33	0	0.73	0
AC005562.1	8.8	9.98	10.6	8.34	6.46	3.98	4.94	6.29	3.74	5.85	1.83	7.54	7.68	2.97	3.13	0.77	1.64	1.94	0.88	6.86	9.47	8.16	10.88	8.08	3.98	8.72	0	11.43	7.41	11.95
AC005670.3	18.79	18.25	17.66	24.14	14.76	18.03	23.09	24.85	21.32	23.78	59.38	50.85	58.7	41.37	41.05	57.53	58.64	68.27	51.1	34.21	16.08	18.88	15.64	19.05	20.03	15	16.03	18.8	19.21	18.55
AC005697.1;LYRM9	0.93	1.25	0.87	1.78	0.61	1.69	0.2	0.43	0.37	0.98	1.39	6.79	6.52	3.89	0	2.98	5.72	6.94	2.69	2.93	0	0.13	0	0	0	0	0	0.53	0	0.18
AC005702.1;RNFT1-DT	1.54	1.26	1.57	2.23	2.15	2.71	2.79	0.89	5.61	3.91	5.12	3.95	3.47	3.02	3.73	5.24	5.73	0.97	5.35	3.01	0	0.38	0.14	0.38	0	1.37	1.45	1.61	0	0.7
AC005726.1;ALDOC	1.86	4.09	2.35	3.09	1.84	3.2	4.03	2.7	5.25	4.83	3.68	6.8	11.43	9.78	23.9	12.89	15.44	13.28	4.47	17.39	0	0.13	0.42	0.25	1.32	0.45	0	3.26	0.73	3.76
AC005726.1;PIGS	7	19.95	20.81	16.22	8.3	10.12	9.64	12.91	8.6	11.6	12.63	31.52	27.36	25.64	15.51	19.09	21.99	15.42	8.9	23.84	8.71	16.13	14.68	13.15	15.48	8.61	2.9	3.75	6.65	13
AC005726.1;SPAG5	17.44	16.69	21.38	27.75	22.8	22.43	20.68	19.76	29.99	22.55	19.23	18.87	15.97	16.89	55.87	17.23	17.99	5.26	7.98	37.84	31.01	34.88	33.33	42.91	35.8	37.1	30.62	31.47	33.58	41.93
AC005726.1;UNC119	0	0	0	0	0	0	0	0	0	0.5	8.27	22.72	28.18	54.45	21.92	12.91	26.94	20.05	20.45	43.4	10.73	11.89	13.27	6.81	7.99	8.64	0	5.35	3.67	13.45
AC005746.2	0	0	0.09	0	0	0	0	0	0	0	0	7.6	6.06	2.41	0	2.98	2.46	0	0.88	6.46	0	0	0	0	0	0	0	0	0	0.26
AC005746.2;TBX2-AS1	0.62	0.44	0.37	0.42	0	0	0.2	0	0	0	13.5	15.33	17.24	45.26	25	19.82	18.8	19.19	41.33	45.04	0	0	0	0	0	0	0	0	0	0
AC005808.1	0	0.22	0.72	0	0	0	0	0	0	0	0.45	6.09	28.11	0.79	2.55	5.9	0.82	6.17	1.77	12.92	0	0.37	0.28	0	0	0	0	0	0	0.09
AC005832.4;NDUFA9;AC005833.1	103.72	101.75	93.35	87.48	141.26	160.35	160.31	144.79	190.34	166.33	76.34	48.29	47.06	41.53	80.16	72.82	63.29	30.35	59.8	55.57	64.14	68.71	56.77	57.25	88.71	130.2	29.31	103.89	119.93	91.66
AC005837.2;MFSD11	5.08	6.57	7.3	7.95	3.99	4.15	3.45	2.68	7.48	3.41	3.19	9.3	9.68	4.99	6.29	10.39	5.73	7.07	5.33	6.89	0.92	3.23	2.57	2.52	1.98	2.25	0	1.06	1.47	2.27
AC005840.1	1.23	4	3.77	3.99	2.15	2.2	0.64	1.35	1.87	1.47	0.91	6.73	6.35	2.67	1.25	4.4	3.27	4.23	4.47	4.59	1.9	4.73	8.23	3.67	2.67	5.07	13.19	1.61	6.69	3.25
AC005899.4;MIR632;ZNF207	108.37	155.83	126.87	156.61	134.47	122	125.84	87.64	131.19	111.97	121.78	118.59	108.24	132.6	116.93	96.89	96.64	62.47	126.52	115.64	85.89	100.61	88.57	108.03	71.36	126.47	206.09	104.91	117.52	129.28
AC005899.4;ZNF207	0.31	0.11	0	0	0	0	0	0	0	0	0	0	0	0	0	0	1.64	0	0	0	0	0	0	0	0	0	0	0	0	0
AC005914.1	3.5	2.97	1.25	4.44	2.15	3.98	4.97	3.59	1.87	3.42	0	1.83	7.59	0.16	0.65	0	0.82	1.44	0	1.83	0	0	0.14	0.25	0	0	0	0.53	0.73	0.18
AC005920.1	0	0	0	0	0	0	0	0	0	0	8.09	8.31	5.49	1.22	1.83	7.17	5.71	7.76	0	0.39	0	0	0.55	0.13	0	0	0	0	0	0
AC005943.1;UQCR11	317.62	191.49	313.2	291.23	244.68	247.29	150.72	237.59	214.53	267.56	239.25	249.41	220.19	208.35	250.01	274.28	253.44	376.1	220.29	224.86	167.64	158.42	158.33	154.75	216.86	255.59	136.79	340.14	302.12	237.4
AC005972.3	0	0	0	0	0	0	0	0	0	0	0	0.24	1.25	0	0	0	0	0	0	0.37	0	0	0	0	0	0	0	0	0	0
AC005993.1	0	0	0.18	0	0	0	0	0	0	0	0	1.88	2.89	0	0	1.5	1.64	0	0	0.56	0	0	0	0	0	0	0	0	0	0
AC006001.3	163.15	129.56	120.48	126.19	140.99	206.84	243.14	169.28	215.62	163.44	75.26	66.31	58.45	60.62	73.13	72.15	61.75	79.35	80.74	60.98	41.34	49.62	36.08	43.91	40.41	66.66	70.16	62.67	65.83	40.74
AC006033.1	0	0	0	0	0	0	0	0	0	0	1.39	2.25	2.12	1.63	2.97	2.21	1.64	1.87	0	0.61	0	0.13	0.14	0	0	0	0	0.53	0	0.26
AC006058.3	0	0	0	0	0	0	0	0	0	0	0	0	0	0	0	0	0	0	0	0	1.9	0.38	0	1.14	0	0.45	0	2.15	0	0.78
AC006059.2;HIGD1A;AC099329.1	124.58	119.33	106.3	91.55	184.5	239.47	275.47	168.75	317.51	220.02	167.63	98.9	94.05	123.36	174.77	155.47	97.33	87.96	164.54	109.04	245.43	211.37	176.68	166.01	215.29	342.43	607.18	381.17	407.29	205.01
AC006064.6;CHD4	88.75	147.05	184.27	100.73	120.53	86.27	83.5	103.94	125.96	123.61	59.74	146.9	179.92	126.7	106.21	138.53	105.09	129.43	75.45	187.6	59.4	80.92	107.34	73.24	78.69	51.16	75.86	73.59	79.02	97.37
AC006076.1	0	0	4.04	0	1.23	1.66	0	0	0.37	0.5	1.39	24.21	86.28	14.25	20.38	18.02	9.83	33.42	0.88	57.74	0	0.5	1.37	0.25	1.32	0	0	1.06	0	1.62
AC006486.1;ERF	162.09	107.51	77.81	109.84	112.28	149.38	179.28	91.19	159.58	123.86	251.31	122.21	101.39	164.58	153.66	190.54	152.37	268.46	348.47	89.58	118.55	90.76	78.46	81.19	115	148.67	100.19	115.42	135.26	64.6
AC006486.2	1.6	1.63	1.99	2.82	1.85	1.24	0.87	1.82	0.75	1.93	1.39	3.5	3.77	2.53	3.52	0.77	0.82	0.95	3.6	2.05	2.92	1.71	2.33	1.52	0.66	0.91	5.85	3.81	2.23	1.81
AC006504.5	4.05	6.07	5.82	7.44	6.46	6.18	2.17	6.26	7.85	4.42	2.75	4.7	4.33	5.23	7.35	3.81	4.1	0.48	2.65	4.59	6.78	11.95	7.13	9.23	7.38	10.49	14.56	5.9	8.13	11.27
AC006538.2;SLC39A3	26.32	28.22	26.3	22.74	30.53	31.96	15.72	21.16	26.6	20.66	16.41	16.54	11.37	16.3	15.32	22.49	16.3	22.35	18.87	18.49	21.24	29.95	18.88	24.1	25.64	34.88	10.22	38.78	41.13	26.73
AC007009.1;AC007128.1	2.47	1.93	1.17	4.11	0.61	0.24	0.2	1.3	1.49	0.99	8.24	24.96	21.36	17.17	0.65	18.5	12.27	30.47	8.89	9.29	0.92	1	2.98	1.13	0.66	1.35	0	1.06	0.73	1.95
AC007040.2;TEX261	31.97	24.67	36.18	36.59	35.47	33.68	32.81	33.89	26.58	34.85	18.81	26.29	25.96	21.85	19.33	25.57	18.81	45.24	21.67	30.29	32.44	29.16	23.54	24.71	26.84	30.68	10.18	19.02	40.24	23.91
AC007114.1	3.86	5.47	3.72	5.49	2.76	8.1	4.31	6.86	10.12	16.66	6.63	14.92	15.93	10.2	7.42	11.75	9.82	21.8	7.13	5.91	0	1.48	1.24	0.63	0	0.9	2.9	0	0.73	0.79
AC007161.1	0.31	4.11	4.04	1.5	1.23	0.24	0.83	0	1.49	1.47	0.45	6.22	9.81	2.91	1.3	2.27	0.82	0.48	1.77	9.79	0	4.63	5.57	2.53	0.66	0.45	0	0	3.72	3.06
AC007161.3;GLCCI1	4.44	3.03	1.65	2.63	2.15	3.66	4.9	4.59	5.98	3.39	15.16	12.56	10.95	7.17	10.99	16.92	15.51	20.49	4.45	4.04	5.57	3.93	2.96	3.78	2.67	5.93	0	1.62	2.21	2.91
AC007192.1;IFI30	33.17	48.13	53.27	81.62	54.06	20.95	16.52	27.08	19.51	24.4	25.26	41.49	44.76	43.55	28.35	32.21	52.46	34.48	22.66	27.22	12.18	23.04	24.64	31.22	18.26	11.14	0	20.06	10.4	28.9
AC007192.1;PIK3R2	66.67	63.6	62.94	58.09	59.52	84.2	77.88	63.63	81.36	69.92	105.29	92.2	82.08	75.53	60.56	106.59	90.32	137.03	79.15	53.27	98.2	85.59	73.33	70.85	78.5	103.27	7.26	58.04	96.82	75.67
AC007238.1	7.32	6.75	14.87	3.03	7.69	6.64	4.93	9.52	6.35	10.64	2.7	7.64	13.74	5.71	6.29	11.29	5.73	6.59	1.78	9.89	2.75	3.72	13.3	6.69	5.33	0.9	13.09	6.47	5.18	7.34
AC007318.1	1.55	1.91	1.33	2.9	0.61	2.47	0.61	0.43	0.75	0.98	0.45	4.22	4.32	4.07	4.92	4.45	2.46	2.39	0	3.16	0.92	3.55	4.4	3.79	4.01	1.81	4.36	0.53	5.91	2.91
AC007342.4	0.93	1.08	1.23	3.58	1.23	1.2	1.24	1.3	1.12	0.5	10.74	10.95	15.09	7.48	2.6	7.38	11.44	7.99	1.77	4.09	0	0	0	0	0	0	0	0	0	0
AC007375.2;TMEM63C	0.62	1.73	1.12	1.58	0.31	0.48	0	0	0	0	0	0.46	0	0.47	0	0	0	0.95	0	0.1	0	0	0	0	0	0	0	0	0	0
AC007402.1	0	0	0	0	0	0	0	0.43	0	0	0	0	0	0	0	0	0	0	0	0	2.92	1.22	0	1.65	1.33	0	0	0.53	0	0.52
AC007405.3	0.62	4.04	4.22	4.08	2.15	0	1.48	0.43	0.75	1.49	0	3.19	4.92	0.78	1.3	0	1.64	2.35	0	2.76	0.92	2.34	2.67	0.13	2	0.45	0	0	0	2.17
AC007461.1;SOX9-AS1	0.31	0.11	0.77	0	2.16	0	0.64	0	1.87	1.46	0	0	0	0	0.65	0	0	0	0	0	0	0.25	0.27	0	2.69	0	0	0	0	0
AC007513.1;RN7SKP11	0	0	0	0	0	0	0	0	0	0.99	0	0	0	0	0	0	0	0	0	0	2.92	3.64	4.44	4.29	4.72	5.08	4.36	5.43	9.7	10.17
AC007743.1	0	0	0	0	0	0	0	0	0	0	1.36	1.93	4.99	2	1.83	1.54	1.64	5.14	0	4.42	0	0.13	0	0	0	0	0	0	0	0
AC007744.1;CCDC85A	0	0	0	0	0	0	0	0	0	0	0.91	3.45	2.66	1.81	4.07	0	0	2.82	2.67	1.62	0	0	0.14	0	0	0	0	0	0	0
AC007780.1;PRKAR1A	148.3	160.5	148.03	156.87	150.46	146.95	135.05	166.99	117.1	141.27	478.37	412.27	438.45	387.21	325.14	433.19	375.14	513.93	356.87	346.7	186.69	198.63	210.41	209.36	237.18	221.49	96.5	249.03	180.81	236.95
AC007998.2;INO80C	6.3	6.23	8.3	10.48	8.92	7	8.22	6.25	5.22	10.29	14.79	11.94	13.77	9.41	14.5	11.22	13.92	6.65	4.43	16.04	33.77	43.75	45.56	42.43	43.06	31.49	83.2	48.7	49.76	33.07
AC008012.1;TIGAR	22.76	22.83	23.45	23.19	18.47	19.93	19.93	11.75	17.96	11.64	7.84	9.54	9.05	10.87	7.3	6.08	9	10.81	8.94	12.02	16.31	18.33	18.84	14.16	8.72	10.5	23.38	16.73	14.11	16.39
AC008014.1	2.18	2.1	2.43	2.51	8.94	3.46	13.1	9.16	4.49	4.83	9.36	9.95	9.81	7.91	16.85	15.77	21.12	9.66	12.65	2.96	0	0.76	2.65	1.26	6.03	0	7.29	3.75	0.73	2.58
AC008026.1	1.27	2.59	3.03	3.07	7.1	8.52	0.42	0.89	10.51	9	2.83	1.79	1.92	7.91	3.52	12.56	0.82	3.21	4.51	2.23	0.92	0.13	0.55	2.03	4.06	1.37	0	5.46	2.21	10.47
AC008124.1	16.2	12.5	13.32	9.2	11.7	11.68	9.73	9.99	13.09	10.25	13.44	19.54	20.85	20.07	19.4	15.27	14.7	19.84	14.24	16.18	7.5	3.98	3.66	2.89	2.66	4.55	8.76	5.35	5.92	4.53
AC008403.1;CYTH2	72.68	114.93	92.41	91.46	76.54	88.05	96.04	66.43	91.94	67.55	84.28	88.49	71.9	60.49	56.6	82.43	69.11	86.43	46.69	64.46	47.63	70.97	59.23	51.97	54.82	68.6	48.34	63.64	58.42	59.83
AC008438.1	0	0	0	0	0	0	0	0	0	0	0	0	0	0	0	0	1.64	0	0	0	0	0	0	0	0	0	0	0	0	0
AC008443.4	2.79	5.21	7.69	5.57	6.46	8.15	6.81	8.95	12.34	11.15	4.57	6.69	8.49	4.65	3.2	6.8	9	3.83	5.33	4.74	6.7	2.24	4.31	1.63	5.32	3.65	2.9	4.27	7.38	3.55
AC008532.1	0	0	0.09	0	0	0	0	0	0	0	0	0	0	0	0	0	1.64	0	0	0	0	0	0	0	0	0	0	0	0	0
AC008543.1	0.92	1.36	1.41	1.54	2.46	1.95	2.29	0.87	2.24	1.97	1.39	2.03	2.66	2.42	7.32	1.54	2.46	0.48	1.77	1.43	1.83	3.08	4.12	4.67	6.05	5.47	13.11	6.47	8.91	3.99
AC008554.1	0	0	0.27	0.42	0.61	2.27	0	0	3.37	3.81	0	0	0	0	0	0	0	0	0	0	0	0	0	0	0	0.45	0	0	0	0
AC008575.1;SRP19	67.56	69.29	60.85	47.07	93.65	97.93	98.93	108.54	111.6	92.32	103.22	94.1	84.22	75.66	103.6	91.85	77.86	80.45	112.2	85.12	154.59	144.91	113.52	150.21	136.83	174.05	246.47	160.33	177.98	131.21
AC008687.8;NTF4	3.76	9.64	8.29	8.55	4	7.18	7.77	3.97	6.35	2.95	0.45	0.73	0.49	0.32	0	0.77	0	0.48	0	0.3	0	0	0	0	0	0	0	0	0	0
AC008695.1;FNIP1	47.86	37.96	36.34	32.83	39.2	46.2	44.85	52.39	48.1	50.63	44.29	38.76	41.04	30.96	31.81	34.9	34.96	55.95	21.66	32.75	34.59	38.56	37.38	36.68	27.59	38.05	51.13	74.77	41.83	42.03
AC008725.1	29.19	1.48	14.57	9.38	9.26	12.95	19.28	7.93	15.8	1.97	14.79	0.71	12.5	11.99	6.52	16.72	22.69	7.23	21.94	0.31	3.84	1.36	1.32	6.23	6.81	2.75	5.8	2.7	0	1.91
AC008750.7;CLDND2	4.78	8.91	6.91	7	2.46	6.69	3.24	4.47	13.85	5.82	1.81	3.28	3.33	2.43	4.24	0.77	3.28	2.89	0.88	3.53	1.83	3.57	2.42	1.89	4.03	1.36	0	3.21	0	2.97
AC008758.1;ZNF564;AC010422.6	12.8	19.87	15.43	16.27	14.47	16.22	16.27	18.85	13.47	18.37	33.54	35.16	36.91	27.21	18.43	40.97	30.12	39.26	25.13	21.4	27.27	28.43	23.64	27.12	16.82	20.28	13.08	23.21	20.79	18.36
AC008758.4;ZNF799;AC008758.5	2.83	3.44	4.88	3.15	7.08	2.67	1.45	2.65	2.61	1.97	1.36	4.09	4.1	1.58	5.45	1.5	0.82	1.45	0.88	4.29	6.65	5.63	5.59	6.07	6.01	4.56	5.85	8.13	3.69	2.84
AC008758.5;ZNF443;AC008758.6	4.43	7.68	4.72	4.98	5.53	7.7	4.72	4.94	5.61	9.27	4.13	9.41	7.2	7.87	7.54	8.99	9	4.74	2.65	4.65	3.73	7.5	4.98	4.79	7.34	5	17.47	4.3	8.16	5.02
AC008758.6;ZNF709;AC008758.1	3.45	6.56	7.5	4.63	4.91	2.89	4.07	6.29	4.1	2.95	5.92	16.58	19.17	8.07	5.7	1.5	5.73	7.58	11.63	11.32	1.83	10.76	8.47	6.82	9.36	3.62	5.8	7.52	4.45	9.33
AC008763.2;STXBP2	95.88	84.01	79.21	109.19	115.74	91.02	123.37	82.48	97.78	75.75	71.9	52.23	57.55	62.97	70.1	70.87	69.75	79.1	77.12	44.07	103.31	117.54	125.19	126.1	139.63	107.38	148.02	97.94	126.88	100.41
AC008763.3;TRAPPC5	51.7	48.45	44.22	61.27	62.48	24.61	57.06	63.98	31.52	48.84	58.13	51.33	42.6	47.68	98.01	60.22	119.33	76.96	63.63	45.55	100.12	74.74	77.65	77.3	156.4	120.41	7.29	92.93	80.59	96.06
AC008764.1;CHERP	32.87	33.14	34.95	37.61	31.48	28.96	26.53	26.59	24.35	31.57	17.91	21.9	20.05	30.22	19.4	23.96	15.51	29.83	12.46	26.5	44.07	53.47	42.48	60.68	51.85	58.99	37.99	51.46	54.04	51.77
AC008764.1;MED26;AC008764.4	10.71	16.72	13.91	15.15	13.27	11.14	7.13	9.63	10.13	13.68	9.93	10.83	9.3	10.18	7.02	9.95	8.95	11.8	8.02	7.88	5.57	18.85	11.63	13.2	13.57	11.15	1.45	10.29	16.5	14.69
AC008764.1;SLC35E1	23.2	22.45	23.23	24.45	14.77	13.9	14.83	12.66	13.47	17.77	12.55	19.81	18.09	20.65	14.94	17.71	14.71	33.09	11.62	12.57	49.5	45.17	35.89	41.15	38.01	66.43	2.9	22.21	37.5	45.71
AC008764.4;SMIM7	1.9	1.77	1.12	0.98	0.92	1.2	0.64	0.89	1.12	0.99	0	1.13	1.11	1.22	0	0	0.82	0.97	0.88	0.86	2.82	1.96	1.6	1.01	0	0.9	8.74	1.06	3.69	0.87
AC008770.4;ZNF844	2.89	3.64	2.98	2.57	3.39	3.28	3.79	3.63	2.62	1.93	0	0	0	0	0	0	0	0	0	0	6.99	4.85	7.74	4.81	10.93	2.75	2.9	5.98	2.96	7.72
AC008771.1	31.58	29.64	29.09	26.3	39.52	69.3	60.54	46.38	87.17	89.02	36.69	28.08	30.4	20.96	30.3	41.04	23.61	23.37	24.17	19.32	9.4	9.04	11.34	8.95	6.03	15.1	13.09	7.51	10.4	7.51
AC008799.1	0	0.54	0	0.29	57.43	0	66.1	44.95	0	0	0	0	0	0	3.52	0	5.69	0	0	0.1	0	0	0	0	4.06	0	4.36	0	0	0.09
AC008878.1;ZNF358	25.27	32.2	32.26	30.58	22.48	19.72	14.75	23.8	18.32	24.68	12.55	20.62	21.88	13.65	11.91	19.94	15.49	28.66	15.11	13.29	16.28	21.11	16.36	20.49	31.64	17.46	5.8	17.32	16.98	22.43
AC008878.2;PNPLA6	9.23	8.7	9.49	12.38	8	9.88	6.5	10.78	10.09	5.9	7.35	8.1	13.13	9.6	16.75	5.4	9	10.95	5.3	8.1	35.82	42.45	57.99	47.21	58.79	38.94	5.8	48.47	69.3	50.81
AC008878.3;ARHGEF18	27.7	21.9	20.78	28.23	25.28	24.39	16.47	19.28	22.47	21.66	32.73	22.12	23.54	66.42	36.58	25.64	39.03	27.46	56.12	21.02	175.57	144.7	128.59	148.66	171.01	125.94	39.48	131.3	156.69	100.05
AC008966.1	0	0.22	0	0.15	0	0.24	0.2	0	0	0.5	0	0.46	0.24	0	0.65	0.77	1.64	0	0	0.39	0.92	0.62	0.27	0.76	4.71	0.91	0	2.15	2.96	0.53
AC009005.1	1.53	2.96	3.48	3.59	1.53	2.66	1.23	0.43	2.24	3.43	3.19	10.69	10	6.55	5.04	5.82	5.72	7.97	6.26	4.87	4.65	4.07	4.26	2.89	2	1.35	1.45	2.68	4.43	6.49
AC009052.1;POLR2C	63.17	70.45	65.46	76.3	62.69	97.83	79.58	85.7	79.64	78.95	40.18	54.54	47.26	40.21	46.75	37.57	47.96	41.22	53.17	47.92	60.03	52.61	48.27	63.35	55.24	61.79	26.28	43.01	48.7	54.9
AC009053.1	16.85	25.33	16.16	24.54	19.71	17.48	13.4	12.67	20.24	16.95	5.45	17.11	17.99	31.12	11.77	13.38	11.45	14.4	20.68	13.79	4.75	3.37	2.3	5.67	3.98	7.26	0	3.21	2.95	4.76
AC009061.2	4.78	6.87	8	9.5	9.85	7.75	9.95	9.61	11.24	12.54	1.83	2.47	3.52	1.43	1.3	0.77	0	1.92	1.77	1.19	0	1.35	0.69	1.51	0.66	0.91	1.45	0	0.73	1.39
AC009065.4	3.86	6.46	4.52	6.12	4	5.5	4.4	4.59	5.99	2.92	3.19	4.32	4.31	4.32	1.95	2.27	1.64	4.74	0.88	1.7	2.82	3.93	1.49	4.29	3.38	2.26	0	3.22	4.44	2.65
AC009070.1;CMC2	303.6	279.87	261.36	263.81	295.29	550.34	496.68	422.51	524	465.63	308.38	210.86	167.92	248	385.55	225.55	207.82	210.6	259	311.86	255.86	204.35	147.1	180.6	158.6	200.01	79.04	190.15	218.32	135.27
AC009093.11	9.67	13.34	13.2	11.15	4	4.9	4.5	7.83	4.48	10.1	4.13	12.91	10.98	11.9	10.04	4.47	8.15	7.05	3.55	10.46	12.85	13.71	10.58	13.71	8.83	2.7	2.9	9.74	7.41	13.67
AC009093.11;ATXN2L	4.94	15	13.46	12.49	5.22	4.55	4.4	7.54	6.34	9.34	6.34	22.73	20.09	15.63	14.46	6.8	7.37	14.61	11.52	16.33	10.43	12.8	10.37	10.08	5.98	5.42	1.45	3.2	11.12	9.95
AC009093.11;EIF3C	1.54	33.59	50.03	53.35	2.77	1.45	2.33	2.76	3.37	4.38	182.38	19.63	21.2	11.55	12.86	15.79	10.59	5.07	14.44	200.13	1.83	8.32	11.36	1.89	3.35	0.9	8.71	1.61	3.68	19.66
AC009093.11;NFATC2IP	86.52	65.42	63.66	68.77	66.72	69.94	85.18	68.37	86.08	67.22	90.28	65.83	65.16	63.72	78.14	61.86	56.03	87.26	74.59	50.94	53.66	61.15	39.72	54.76	51.06	74.76	21.86	56.39	87.51	32.64
AC009093.11;SGF29	5.77	12.32	11.7	11.22	13.55	7.47	6.7	8.43	13.47	11.59	7.8	15.85	15.69	15.22	9.29	9.5	11.43	6.1	9.77	13.26	5.74	9.29	7.15	8.59	10.05	8.22	1.45	4.82	10.36	7.9
AC009093.11;SH2B1	7.64	6.25	4.68	7.4	7.68	7.92	7.59	4.88	10.09	5.41	16.36	18.14	16.28	14.83	9.95	22.45	18.73	35.89	11.57	5.77	5.64	6.86	7.7	9.48	10.7	10.11	4.35	8.07	16.29	8.26
AC009093.11;SPNS1;AC109460.3	8.01	11.27	10.46	16.87	10.48	11.66	6.09	8.17	5.98	4.84	26.42	19.92	24.68	17.82	13.16	12.84	21.96	29.04	17.95	17.09	4.87	4.25	3.34	3.27	1.33	6.45	0	5.38	3.7	6.72
AC009113.1	2.94	1.66	1.11	2.9	1.23	3.53	0.87	2.29	0.75	0.98	0.45	0.92	1.73	2.21	0.65	2.98	0.82	2.32	0	0.69	0.92	0.13	0.27	0.13	0	0.45	0	0	0	0.36
AC009120.2	6.08	15.53	8.83	5.64	6.77	5.74	4.19	4.04	8.98	5.36	1.39	10.04	3.39	2.59	3.8	8.86	1.64	1.87	6.25	1.84	0	1.5	1.23	0.25	0	0.45	4.38	1.06	0.73	0.45
AC009127.2	0	0	0.35	0	0.31	0	1.3	1.35	0	0	1.39	0.24	0.86	1.45	0.65	2.21	0	0.95	0	1.3	3.96	0.5	1.18	1.77	0	0.45	0	1.07	0	0.84
AC009133.5;PRRT2;AC009133.6	0	0.22	0.09	0.15	0.31	0.24	0.2	0	0.37	0	10.07	12.51	13.75	9.14	3.2	8.24	13.89	10.82	8	2.82	1.9	0	0.28	0.25	0	0.45	0	0.53	1.47	0.81
AC009133.6;PAGR1	35.2	48.59	54.55	54.97	48.34	33.43	38.36	43.65	36.28	38.34	59.28	60.93	54.04	60.11	71.61	54.59	52.36	49.32	38.35	71.91	21.52	33.44	19.88	23.83	26.76	38.45	13.05	28.5	28.86	25.11
AC009133.6;PAGR1;AC120114.4	0.31	1.08	2.15	0.59	1.23	0.71	1.04	0.43	2.61	0	2.25	3.64	2.91	2.69	0.65	3.04	4.09	0	8.01	2.93	0	1.61	1.21	0.63	1.32	0	11.61	0.53	0.73	0.93
AC009163.5;TMEM170A	28.18	32.28	42.34	42.44	22.46	23.53	25.64	32.84	25.43	33.92	7.71	15.73	21.33	10.52	7.59	12.05	14.74	20.15	9.78	14.51	5.64	8.07	10.82	7.16	7.97	9.05	2.91	6.43	9.57	7.88
AC009237.3	14.89	12.01	7.83	9.92	9.85	3.89	7.1	5.41	10.48	9.25	5.51	8.22	7.28	8.32	7.26	6.12	7.36	7.07	3.53	6.94	8.53	10.49	10.1	11.89	10.07	14.75	16.08	18.38	20.84	12.47
AC009245.1	39.4	51.45	47.26	46.67	67.59	61.96	53.01	49.82	56.57	62.45	55.44	57.84	69.32	62.03	96.44	76.75	72.54	27.82	99.39	82.69	178.09	127.36	120.07	148.5	107.99	249.4	428.56	245.43	143.98	183.87
AC009403.2;AC009403.1	1.27	5.12	5.06	4.9	1.84	2.95	0.42	0.43	3.73	3.86	2.3	8.18	9.93	7.32	2.55	2.27	0	2.35	1.78	7.28	1.9	1.73	4.61	4.04	0	2.72	0	2.14	0	4.04
AC009506.1	0.62	1.91	1.99	0.85	0.92	1.45	0.83	1.78	1.86	1.96	0.45	2.78	2.22	1.08	2.5	2.27	3.27	1.9	0.88	1.53	0	0.38	0.28	0.5	0	0.45	0	1.07	0	0
AC009533.1	0	0	0	0	1.54	0	1.56	0	0	0	0	0	0	0	1.83	0	2.45	0	0	0	0	0	0	0.25	0	0	0	0.53	0	0
AC009690.1	0	0	0	0	0	0.24	0	0	0	0	0	0	0.46	0	0	0	0	0	0	0	0	0	0	0.13	0	0	1.45	0	0	0.09
AC009690.1;HEXA	48.48	55.13	57.61	47.34	43.85	60.78	50.94	71.42	70.62	71.55	75.29	100.58	104.31	72.1	67.55	87.74	81	87.22	42.34	56.54	27.43	27.22	26.75	25.84	29.09	31.49	1.45	32.67	50.33	35.58
AC009779.2	2.51	4.36	3.76	2.54	0.92	0.48	1.72	1.75	1.12	0.99	1.83	4.36	3.72	1.25	3.15	2.99	0.82	4.25	1.78	2.91	0	0.38	0.41	0.25	0	1.37	0	0.53	0	0.09
AC009779.3;BLOC1S1	68.6	86.69	104.13	79.31	71.19	111.3	93.68	99.18	135.05	113.41	120.3	162.78	155.01	135.01	140.05	173.05	137.21	155.07	127.7	169.55	64.08	54.42	50.23	48.77	51.97	48.12	45.33	58.95	68.81	62.44
AC009869.1	0	0	0	0	0	0	0	0	0	0	0	0	0	0	0	0	0	0	0	0	0	0	0	0	0	0	2.91	0	0	0
AC009879.2;AC009879.3;ADHFE1	5.03	6.6	5.9	4.54	4.31	3.15	3.66	3.1	4.86	2.46	5.54	5.73	6.17	2.93	0.65	7.44	4.1	5.16	2.65	1.02	0.92	0.25	0.14	0.5	0	0	0	0.53	0	0.97
AC009961.1	2.18	1.28	2.92	1.84	2.76	1.22	1.68	1.75	2.24	1.47	1.79	1.82	2.44	1.58	0.65	1.54	2.46	3.74	2.67	2.2	3.81	2.46	2.17	1.26	2.66	0	2.9	1.06	0.73	0.54
AC009962.1	0	0	0	0	0	0	0	0	0	0	0	0	0	0	0	0	0	0	0	0	0	0	0	0	0	0	1.45	0	0	0
AC009975.2	9.48	0.32	0.09	0.29	0	0.24	0	0	0	0	0	0	0	0.32	0	0	0	0	0	0	2.92	0.25	0.14	0.13	0	0	0	2.71	0	0.09
AC010132.3;PSMA2	142	149.79	138.14	131.64	263.48	323.74	242.82	263.93	254.8	254.01	232.05	204.47	181.9	150.49	306.95	239.07	244.25	185.61	229.53	204.5	259.45	266.74	219.88	220.12	248.27	267.33	402.97	191.89	217.22	210.81
AC010173.1	6.79	2.44	2.23	2.75	2.15	3.95	6.15	5.78	5.98	8.22	5.01	7.12	7.6	3.8	14.19	14.77	11.43	10.77	8.94	9.09	1.9	3.46	2.01	2.01	3.33	6.85	1.45	4.84	5.18	1.41
AC010197.1	0	0	0.18	0	0	0	0	0	0	0	0	0	0	0	0	0	0	0	0	0	1.9	2.92	7.59	4.69	5.41	4.61	0	6.53	7.42	6.73
AC010197.2;LDHB	0	0	0	0	0	0	0	0.87	0	21.15	0	0	0	0	0	0	0	3.79	0	0.1	257.47	477.47	583.69	481.06	328.24	324.89	495.66	317.32	319.92	610.37
AC010210.1	0	0	0	0	0	0	0	0	0	0	0	0	0	0	0	0	0	0	0	0	7.54	5.34	7.5	8.37	4.72	2.26	26.37	3.23	7.44	4.43
AC010247.1	0	0	0	0	0	0	0	0	0	0	0	0	0	0	0	0	0	0	0	0	1.83	2.57	5.11	3.54	6.02	2.26	7.28	2.7	1.47	6.5
AC010323.1;NDUFA7	77.89	81.26	90.71	77.6	76.28	59.46	52.54	59.23	104.54	104.77	131.33	124.81	125.64	115	95.14	121.71	121.46	93.5	102.91	114.21	83.33	102.64	92.77	96.74	103.28	71.45	13.13	121.96	42.38	111.92
AC010326.2;ZNF417	4.15	5.05	4.1	5.82	4.61	2.9	1.06	3.59	2.61	4.86	7	13.95	13.88	9.73	13.07	15.24	8.17	19.77	9.85	8.8	2.75	6.61	6.47	5.17	7.39	11.01	4.35	9.77	6.65	7.85
AC010343.1	41.82	79.01	62.44	53.73	80.02	44.45	37.32	63.2	66.81	63.92	78.63	80.69	85.88	81.36	79.06	81.55	73.08	90.72	67.09	109.29	66.55	53.53	66.59	67.07	74.46	54.19	48.25	129.08	58.72	108.04
AC010343.3	0	0	0	0	0	0	0	0	0	0	0	0	0	0	0	0	0	0	0	0	2.82	7.09	7.83	7.07	3.33	3.62	8.71	5.9	2.95	8.26
AC010378.1	7.22	2.57	2.58	4.16	1.54	5.54	7.43	5.12	3.37	1.47	0	0.67	0.92	0.16	0.65	0.77	0	0.48	0	0.56	0	0	0	0	0	0	0	0	0.73	0
AC010422.5;AC010422.8;WDR83OS	73.39	68.62	69.89	126.02	60.21	52.02	38.65	39.52	63.45	72.15	108.21	138.5	122.69	122.54	101.59	143.76	141.65	125.23	108.9	109.94	215.15	207.75	217.38	251.18	234.15	258.13	40.91	154.49	175.34	217.11
AC010422.8;DHPS	41.79	42.65	37	61.5	30.2	37.33	25.6	25.17	32.21	32.26	49.68	66.22	58.75	57.47	52.99	58.15	47.28	91.47	48.71	58.57	54.1	78.03	70.51	71.26	63.26	85.42	5.8	56.8	58.31	93.76
AC010457.1	0	0	0	0	0	0	0	0	0	0.5	0	0	0	0	0	0	0	0	0	0	10.66	9.9	11.68	10.63	6.7	5.46	0	9.16	4.47	11.65
AC010460.3	6.87	6.64	3.58	4.88	7.4	5.37	4.12	3.61	2.99	4.36	3.69	3.97	1.35	3.09	1.3	4.96	4.09	5.05	2.67	3.64	7.76	3.17	3.29	2.52	3.38	2.28	17.61	9.82	10.42	4.37
AC010519.1;BICRA	4.47	6.75	3.79	8.38	3.08	3.43	5.11	2.65	5.61	2.93	1.81	4.03	3.28	4.41	1.3	3.76	4.92	2.82	1.78	2.17	2.75	1.88	1.36	1.76	0.66	3.17	1.45	1.62	0	2.65
AC010519.1;EHD2	0	0	0	0	0	0	0	0	0	2.92	1.83	2.71	3.03	3.48	3.15	4.37	1.64	3.25	2.67	4.4	57.54	56.53	72.93	72.13	64.4	52.38	1.45	28.76	27.89	67.93
AC010522.1;ZNF587	6.22	5.37	3.36	4.29	7.7	3.78	5.23	5.9	4.86	4.85	11.42	12.49	16.75	8.57	11.86	13.82	14.67	12.41	8.93	9.26	2.82	6.23	5.91	4.29	7.36	9.2	0	6.49	5.19	5.52
AC010531.6	9	4.14	7.4	6.08	4.3	9.67	7.18	13.31	14.24	9.7	6.53	5.93	8.48	4.71	5.65	11.16	8.19	7.57	3.53	5.86	0.92	1.24	1.22	0.63	5.38	3.63	0	2.68	0.73	0.71
AC010615.2	0	0	0	0	0	0	0	0.43	0	0	0	0	0	0	0	0	0	0	0	0	7.69	7.67	6.47	4.43	4.03	3.19	2.9	2.68	2.21	2.63
AC010618.3	0	0.55	0.96	0.3	0.61	0	0.2	0	0.75	0.5	0	0.46	1.19	0.94	1.3	1.5	0	0.48	0	1.07	4.65	6.6	3.73	5.81	6.7	2.71	8.7	5.36	11.07	5.01
AC010619.2;RPL13A	3.46	17.49	13.78	11.7	13.88	7.58	4.63	5	6.37	8.55	4.6	10.46	10.15	10.69	10.2	6.59	8.98	6.44	8.14	11.84	5.74	14.39	14.01	6.7	11.47	15.32	5.8	15.76	10.44	13.59
AC010624.5	0	0	0.27	0	0.31	0	0	0	0	0	0	0	0	0	1.25	0	0	0	0	0.1	0	0	0	0	0	0	0	0	0	0
AC010636.2;ZNF626	22.72	23.34	22.63	17.52	32.38	45.17	43.62	37.1	49.92	50.53	0	0	0	0	0.65	0	0	0	0	0.1	29.28	21.45	20.08	22.81	24.22	22.13	14.52	23.29	27.59	24.24
AC010642.2	26.51	18.21	18.33	34.22	20.63	14.55	14.95	11.53	19.07	22.55	37.85	32.53	38.88	29.04	23.83	35.26	35.91	39.26	33.28	19.98	5.49	13.63	17.35	13.25	18.84	18.4	11.64	22.65	13.36	16.71
AC010643.1	5.36	1.39	3.11	2.36	1.84	1.42	5.26	0.43	5.98	5.86	0	0	0	0	0	0	0	0	0	0	0	0	0	0	0	0	0	0	0	0
AC010655.4;AC010655.2	0.31	0.32	0.81	0.71	0.31	0.47	1.23	0.43	0.75	0	0.89	4.27	5.87	2.25	1.9	4.52	3.27	3.25	3.57	1.45	0	0.13	0.55	0	0	0	0	0	0.73	0.36
AC010655.4;HILPDA;AC010655.2	30.58	30.85	23.55	27.96	27.41	62.71	58.24	42.01	60.33	57.38	129.33	125.16	143.24	68.59	72.04	151.21	87.59	179.18	64.95	54.98	15.14	12.78	10.69	13.88	13.35	29.78	2.9	21.03	24.55	27.61
AC010655.4;METTL2B	19.97	21.29	18.22	18.81	21.27	25.48	19.35	22.36	26.62	35.44	25.31	33.86	29.46	47.4	40.6	33.88	42.18	31.54	44.46	39.78	34.99	28.36	25.24	27.53	23.66	38.38	51.37	27.29	26.8	33.33
AC010735.2	0	0	0	0	0	0	0	0	0	0	0	0.46	0.24	0.49	1.25	0	0.82	0.48	0.88	0.85	2.92	0.75	2.25	1.51	3.35	0.45	8.75	0	0.73	0.36
AC010894.1	1.6	0.11	2.28	2.78	0	0.97	0.42	0.89	2.24	2.92	0	0	0.66	1.65	0	0	0	0.48	0	0.87	1.9	0.13	0.28	0	0	0	1.45	0.53	0	0.52
AC010894.2	37.36	513.97	168.59	93.46	40.71	50.85	542.47	608.46	30.73	29.58	33.24	573.04	115.57	58.59	20.68	37.47	625.23	56.57	28.24	124.93	7.93	230.91	19.89	20.04	11.57	9.29	56.47	10.94	4.47	31.63
AC011444.1	3.16	3.99	3.24	3.39	4.62	2.46	3.26	5	2.99	3.41	2.28	3.35	0.92	2.48	3.75	3.04	1.64	3.79	1.77	1.43	6.65	4.66	2.31	3.53	6.05	4.1	8.72	4.33	7.44	4
AC011447.3	0	0	0	0	0	0	0	0	0	0.5	0	0	0	0	0	0	0	0	0	0	11.9	18.42	9.5	14.59	4.67	14.33	14.54	5.38	9.67	8.23
AC011448.1;YJEFN3	0.61	2.99	0.98	1.6	0	1.45	1.06	1.82	1.49	0	1.83	2.3	2.16	2.13	0	3.81	2.45	0.97	0	0.51	0	2.56	1.2	2.65	0	0.45	4.36	1.07	1.47	0.54
AC011452.1	1.91	0.32	1.1	1.24	0	0.72	0	0	2.62	1.47	2.3	1.26	0.86	2.18	0	0	0	0.95	3.6	1.52	2.92	1.11	2.83	1.26	0	2.77	0	4.33	4.47	1.6
AC011462.1;BCKDHA	82.39	68.96	70.43	54.93	86.79	109.08	76.58	76.82	117.02	117.84	86.69	65.6	55.96	54.29	77.86	110.5	102.93	107.32	88.22	58.6	10.73	13.4	13.64	11.82	12.8	18.16	16.11	25.89	18.67	23.87
AC011462.1;TMEM91	6.84	10.12	5.67	8.46	8.31	5.97	5.98	6.34	6.73	4.37	4.62	6.1	7.02	6.6	6.14	8.15	5.71	7.95	8.05	3.42	0	1.86	0.82	1.26	2.67	1.82	1.45	0.53	0.73	3.32
AC011466.1	0.93	1.38	1.06	0.15	3.08	0.24	2.13	3.16	1.87	0.5	0	0.49	1.57	0.16	1.9	3.04	1.64	0	0.88	0.8	0.92	1.73	0.54	0.38	0	0	4.36	0	0	0.09
AC011472.2;RAB3D	2.22	1.28	1.23	1.78	0.31	0.24	0.2	0.43	0.75	0.5	0.89	5.81	4.6	0.8	0	1.54	2.45	8.29	1.77	1.22	2.92	1.49	2.15	0.25	0.66	0	0	0.53	0.73	0.09
AC011477.3;ZNF506	14.24	31.75	19.14	20.73	14.16	15.99	12.57	8.09	18	20.51	0	0	0	0	0	0	0	0	0	0	9.47	10.64	11.59	9.24	8.05	5.89	8.71	8.63	6.63	11.45
AC011479.1;C19orf33	7.91	10.09	14.81	9.31	9.54	37.5	37.37	46.96	45.39	62.23	155.95	166.37	172.9	157.25	237.25	142.59	159.38	140.93	155.59	201.9	270.6	332.68	283.61	274.49	421.49	256.24	146.27	427.51	229.42	439.03
AC011498.4;LRG1	65.41	79.27	70.37	62.88	30.59	49.66	26.87	18.71	60.66	72.94	1.36	2.7	2.36	14.96	3.73	2.99	0	1.44	3.6	7.21	0	0.25	0.28	0.38	0.66	0	0	0.53	0	0.54
AC011498.7	0.31	0.53	0.52	0.15	0	0	0	0.43	0.37	0	0	0.46	0.66	0.16	0	0	0	0	0	0.1	1.9	0.37	0.67	0	0	0	2.91	0	1.48	0
AC011511.1;FDX2;AC011511.4	35.61	20.94	26.8	36.02	35.76	32.62	23.3	31.9	26.21	26.99	36.91	33.38	28.46	35.9	34.28	33.01	24.54	42.81	38.62	29.1	41.74	34.53	31.17	32.9	40.41	35.39	17.44	64.71	37.84	43.66
AC011511.4;RAVER1	1.9	1.37	1.91	2.66	0.92	0.72	1.06	0.87	1.12	0	0.45	3.08	2.18	2.38	1.25	2.21	0.82	4.14	0.88	2.56	8.06	2.92	3.5	3.42	3.35	2.74	1.45	2.68	4.49	1.52
AC011611.3	0	0	0	0.15	0	0	0	0	0	0	0	0	0	0	0	0	0	0	0	0	0.92	0.5	0.27	0.25	0	0	2.91	0.53	0	0.43
AC011611.5	3.23	2.46	0.6	1.99	3.08	1.97	5.58	2.72	0.75	0	1.83	2.97	0.24	3.62	3.52	2.99	1.64	4.59	0	0.45	2.92	4.58	1.96	4.32	2.69	3.24	8.77	5.42	2.21	3.96
AC011825.3;RNF138	9.15	10.61	8.64	9.98	7.98	5.78	5.38	5.81	5.97	5.41	13.36	16.81	16.75	26.54	14.11	31.4	11.46	19.95	20.52	18.51	33.9	34.77	23.85	31.96	26.1	27.47	5.8	21.52	25.19	29.51
AC011921.1	0	0	0	0	0	0	0	0	0	0	2.77	4.55	3.23	1.36	3.65	3.7	3.27	2.36	3.6	1.04	0	0	0	0	0	0	0	0	0	0
AC011979.1	22.19	61.4	54.31	43.51	50.16	44.42	6.31	6.89	45.6	38.36	34.75	67.58	58.49	82.72	106.22	73.66	21.11	51.19	65.59	105.77	27.78	65.35	35.27	51.18	46.1	42.88	23.45	29.13	29.51	72.8
AC011997.1;MARS2	1.58	0.65	2.15	2.2	0.61	0.47	0.64	0	3	2.43	0	1.31	0.66	1.21	0.65	0	0	0	7.15	1.9	0	1.37	1.08	0.38	1.33	0.91	0	0.53	0.73	0.53
AC012184.2;DDX19A	81.17	95.66	94.64	68.03	87.42	119.37	95.09	100.15	94.63	119.3	30.42	40.56	39.16	47.3	39.98	34.3	35.05	28.17	50.49	40.52	24.26	28.29	25.87	30.31	24.87	22.1	35.07	35.35	32.05	27.12
AC012254.2;IER3IP1	66.66	85.91	83.28	65.36	86.75	121.75	108.17	102.87	130.39	112.43	130.73	124.28	106.87	98.55	120.8	118.77	113.67	90.97	115.33	113.71	244.1	306.69	266.82	279.57	259.55	223.63	277.3	210.84	264.12	152.36
AC012309.1;ZNF585A	19.02	22.3	23.98	17.16	30.53	25.12	26.57	33.11	35.61	33.49	13.96	17.81	13.53	10.51	22.07	16.17	14.68	11.31	16.18	10.26	13.61	12.16	10.4	12.78	17.47	10.92	13.09	15.66	15.67	13.47
AC012309.1;ZNF585B	4.06	5.8	4.64	5.32	7.69	4.18	3.83	3.59	3.73	2.45	1.34	4.69	3.84	2.54	3.85	4.45	1.64	1.9	3.55	2.81	5.64	3.23	3.49	3.27	2.65	2.28	4.35	2.14	5.91	3.62
AC012313.1	6.07	5.8	4.23	8.17	7.39	5.91	5.08	6.78	5.23	3.43	5.54	3.43	4.57	3.09	8.12	1.54	4.1	6.52	4.43	6.7	4.72	7.8	4.28	7.07	12.09	10.59	5.81	5.92	12.64	6.24
AC012360.3	4.18	5.53	6.11	3.87	4.93	4.76	5.84	4.61	5.24	5.24	1.81	2.37	2.39	1.82	1.95	1.54	0.82	1.92	2.67	1.73	3.73	0.62	0.68	0.75	2	0.91	1.45	0	1.48	1.06
AC012447.1;RNU4ATAC	21.29	16.79	26.94	16.14	14.23	5.11	12.16	4.2	2.62	2.45	13.08	11.48	13.92	17.22	5.81	11.59	8.92	1.41	1.78	14.47	11.15	22.5	23.38	19.29	12.32	15.14	33.98	28.24	5.2	22.06
AC012531.3;HOXC6	9.94	7.09	7.16	9.49	4.92	5.7	5.08	4.48	6.36	3.94	37.38	41.2	51.43	149.85	86.16	48.77	30.06	37.61	219.16	65.61	0	0.51	1.35	0.38	0	0	0	1.06	0.73	1.06
AC012531.3;HOXC6;HOXC4	0	0	0.09	0	0	0.24	0	0.43	0.37	0	0	0	1.81	0.32	0	0	0	0	0	0.2	0	0	0	0	0	0	0	0	0	0
AC012531.3;HOXC6;HOXC9	0.61	0.65	0.46	0	0	0.48	0.2	0	0	0	2.34	4.41	2.69	2.86	2.4	4.54	3.29	5.13	2.67	3.29	0	0	0.14	0	0	0	0	0	0	0
AC012615.1	4.46	8.44	7.83	8.4	5.23	3.45	4.11	6.78	4.48	5.79	6.07	6.43	6.15	7.17	5.52	5.17	7.37	6.52	1.78	5.29	2.82	2.97	3.7	1.76	0.66	5.03	0	1.06	2.96	2.31
AC012640.2	9.78	12.54	10.55	9.05	8.92	12.19	8.45	9.14	15.74	15.75	6.93	12.41	13.87	7.48	9.13	11.41	8.15	10.38	0	14.28	0.92	2.46	2.65	2.14	0.66	0.45	1.45	1.06	2.95	2.39
AC013391.2;TICRR	18.21	14.22	10.36	23.74	12.62	13.06	14.71	11.32	13.85	4.4	12.11	11.69	6.67	16.7	23.69	14.7	15.5	13.16	23.27	18.95	14.38	11.21	6.49	11.76	14.79	33.05	4.36	8.61	21.76	8.73
AC013394.1;CHD2	46.55	50.37	52.86	54.36	52.1	38.76	42.2	54.22	40.84	35.9	28.43	63.39	66.7	42.82	41.96	54.47	68.42	46.66	25.87	43.64	19.18	24.35	37.81	26.99	26.21	14.1	61.21	18.31	44.01	32.17
AC013470.2;SSBL5P	0.93	4.28	3.41	1.07	2.77	0.48	10.36	10.85	0	0	0.45	2.18	2.18	1.31	4.87	0.77	14.6	0	0	3.46	1.9	3.76	3.59	0.63	6.05	0	14.66	2.7	0	1.18
AC013477.1;MND1	12.69	35.92	31.42	24.96	25.89	24.93	20.47	16.95	22.1	23.98	2.7	10.08	10.97	6.49	19.69	9.75	2.46	3.3	1.78	20.71	2.82	22.29	16.58	12.52	7.97	7.73	24.77	12.42	5.16	18.08
AC015631.1;PABPC4L	0	0	0	0	0	0	0	0	0	0	0	0	0.66	0	1.25	0	0	0	0.88	1.22	0	0	0.14	0	0	0	0	0	0	0
AC015712.1	5.87	4.06	4.21	6.72	3.39	3.47	4.74	4.56	4.11	7.21	1.36	3.14	2.73	1.24	1.3	2.9	5.71	2.36	0	1.92	1.83	2.1	1.76	0.75	2.67	1.84	0	1.61	1.48	1.82
AC015712.1;AC015712.6	0	0	0	0	0	0.24	0	0	0	0	0	0	0	0	0	0	0	0	0	0	0	0.13	0	0	0	0	2.91	0	0	0
AC015712.5;ALDH1A3	133.16	184.55	159.8	122.86	94.67	177.1	100.28	112.81	102.65	95.92	0.45	0.49	0.24	1.26	3.05	0.77	0	0.97	0	0.69	4.75	8.1	7.33	7.07	7.36	10.51	4.35	10.24	8.84	17.75
AC015802.4	0	0.11	1.21	0.43	0.92	0.24	0.42	0.43	1.49	2.43	0	1.58	1.37	0.33	0.65	1.54	0	0.95	0	0.68	0	1.96	1.07	2.27	1.33	0	2.9	0.53	0.73	0.95
AC015813.2;SRSF1	136.96	133.02	127.34	145.73	159.77	118.63	109.02	113.76	99.77	131.89	193.64	194.27	188.63	287.55	235.58	200.15	172.19	234.48	236.05	195.32	189.06	161.26	138.96	176.59	180.12	169.35	97.9	117.4	154.74	159.97
AC015908.6;TMEM238L	0	0.93	1.44	1.46	4.01	2.76	2.03	5.66	4.12	6.25	0	0	0	0	0	0	0	0	0	0	0	0	0	0	0	0	0	0	0	0
AC015912.3	8.96	15.38	8.88	16.67	5.24	8.44	7.51	7.9	5.25	8.17	8.51	15.76	13.64	21.98	11.54	8.73	17.92	11.85	8.93	16.37	15.37	25.77	19.2	20.9	28.66	16.33	0	12.03	11.88	15.45
AC015982.2	4.15	5.33	4.21	5.08	4.62	1.2	3.02	5.45	6.37	6.26	0.89	4.19	2.28	2.03	1.3	2.21	0	0	3.57	1.49	1.83	2.22	2.03	1.76	0.66	2.25	11.64	1.07	5.94	1.49
AC016065.1	3.48	1.6	2.08	2.77	2.46	6.2	4.21	5.04	3.36	4.39	2.31	5.43	3.51	4.1	6.61	11.84	6.54	9.29	4.42	5.55	1.83	1.13	0.55	0.63	1.98	2.25	2.91	0.53	0	1.06
AC016582.2	0	0.11	0	0	0.61	0	17.47	16.11	0	0	0	0	0	0	0	0	0.82	0	0	0	0	0	0	0	0	0	2.91	0	0	0
AC016727.1	0.93	0.54	0.8	2.17	0.31	0	3.29	1.75	1.12	4.31	3.21	0.71	0.91	1.39	0	1.5	4.08	3.3	0	0.59	1.83	1.35	0.81	0.63	0.66	0.45	0	0	0	1.29
AC016739.1	5.22	2.83	3.42	1.54	3.38	2.19	1.69	3.12	1.49	4.33	5.14	3.78	7.07	3.51	6.08	10.97	4.09	6.98	4.43	5.38	0.92	0.88	2.92	0.5	2	2.28	1.45	1.06	2.21	3.57
AC016745.1	0	0	0	0	0	0	0	0	0	0	0	0	0	0	0	0	0	0	0	0	0	0.13	0	0	0	0	0	0	1.48	0
AC016747.1	1.23	6.28	8.35	5.24	6.77	6.43	4.91	8.04	6.73	7.34	0.45	2.54	2.67	1.1	4.4	0.77	2.46	0.97	0	4.07	0.92	1.87	2.44	1.88	0.66	0	2.9	1.61	0.73	1.46
AC016747.4;C2orf74	12.38	21.72	25.87	14.93	26.2	23.01	23.45	20.93	33.38	24.49	4.61	6.66	10.97	5.57	6.86	3.76	3.28	3.32	6.2	7.34	6.48	6.62	8.69	6.3	5.35	4.55	14.52	4.31	3.69	6.64
AC016831.6	1.25	0.54	1.87	0.29	2.15	0.24	0.42	1.75	0	0.5	0.45	0.24	1.12	0.75	0	0.77	0	0	0	0.41	2.82	0.5	1.34	0.5	1.33	0.45	13.06	0.53	2.23	1.2
AC016831.6;AC016831.1	1.23	1.96	1.94	2.41	2.45	1.93	1.45	3.05	4.11	5.41	0	0.46	0.7	0.33	0	0	0	1.94	0	0.39	19.44	19.61	21.53	21.53	20.18	25.85	59.65	25.51	38.01	31.52
AC016831.6;LINC-PINT	30.04	28.49	32.13	25.05	28.95	18.52	21.4	26.78	35.19	22.79	6.96	16.96	23.68	12.03	9.44	12.62	9.78	28.35	8.05	8.92	24.81	21.46	20.21	23.92	28.49	39.69	44.01	25.97	41.96	23.14
AC016876.1	0	0.11	0.35	0	0.31	0	0	0	0.37	0	0	0.24	0.66	0	0	0	0.82	0	0	0.2	0	0.37	0.8	0	0	0	1.45	0	0	0
AC016876.2;CD68	10.66	15.73	21.43	9.47	17.54	9.02	4.86	4.38	10.83	16.61	0	0.24	0.24	0.33	2.6	0	0	0.48	0	1.32	79.63	129.7	119.18	105.97	129.56	117.68	95.17	177.94	126.21	143.93
AC017083.3;PPP3R1	21.44	44.2	37.07	41.79	17.24	27.96	24.69	24.47	18.36	25.9	22.05	29.64	21.42	22.87	20.55	17.64	14.74	17.39	15.19	26.04	21.29	31.17	24.97	25.08	16.85	14.61	0	14	13.3	35
AC018362.3;LRRC57	11.92	19.76	18.77	27.52	15.08	13.06	10.53	10.41	10.84	9.72	7.32	8.25	10.07	12.5	5.05	3.86	5.75	5.72	1.78	7.51	10.46	11.58	13.36	15.94	6.67	12.36	0	8.63	4.41	11.96
AC018521.1;CDK5RAP3	19.47	26.67	17.48	28.55	53.72	22.34	55.78	35.64	29.57	12.62	50.02	51.84	51.28	46.17	93.1	52.54	81.14	39.12	48.53	22.6	18.77	21.28	18.59	22.23	30.86	25.63	24.84	21.03	31.18	23.37
AC018521.5	0	1.15	0.71	1.38	0.61	2.5	0.42	0	2.62	2.45	3.73	5.23	5.85	3.98	3.15	9.36	0.82	6.93	0	2.71	0.92	1.24	0.69	0.88	0	0	2.9	1.07	1.47	0.53
AC018523.2;PSMA1	87.51	122.52	119.27	121.68	114.56	99	64.63	80.7	103.21	112.93	91.52	120.65	121.86	120.37	143.72	109.77	88.61	95.31	89.19	149.03	122.55	186.05	178.99	178.68	191.9	187.03	213.22	215.2	183.21	262.31
AC018647.2	1.86	1.5	2.25	3.91	2.46	1.67	1.03	2.71	3.36	1.47	0.45	0.91	3.69	2.46	5.04	2.98	2.46	2.85	1.77	2.29	1.9	2.36	1.1	2.14	0	0.9	0	2.15	0	0.98
AC018742.1;AC011752.1	0	0	0	0	0	0	0	0	0	0	0	0	0	0	0	0	0	0	0	0	0	0	0	0	0	0	1.45	0	0	0
AC018755.3	0	0.42	1.01	0.15	0	0	0.2	0.89	1.87	2.43	0	0.24	0.24	0	0	0	0	0	0	0.2	0	0	0.14	0	0	0	0	0	0	0
AC018809.3;CRELD1	5.08	5.9	5.37	6.44	3.38	3.94	3.71	6.27	3.73	0.99	6	10.07	11.81	7.21	10.26	11.02	3.29	8.02	8.01	5.23	3.73	3.58	2.02	2.27	3.33	4.11	0	5.4	6.63	6.49
AC018865.2	1.94	2.86	2.31	2.7	3.08	2.24	2.71	1.82	3	0.99	0.91	4.96	1.63	1.75	1.9	2.21	2.45	0.95	0	1	0	0	0	0	0	0	0	0	0	0
AC018868.1	0.93	2.6	2.23	0.85	1.54	0.72	0.42	0	3.74	0.5	0.91	6.71	3.5	1.24	0.65	1.54	0.82	1.9	0	3.37	0	5.93	4.37	9.27	2.01	2.28	1.45	0.53	0.73	2.54
AC018978.1	0	0	0	0	0	0	0	0	0	0	0	0	0	0	0	0	0	0	0	0	12.15	7.24	11.14	9.36	8.66	7.74	11.63	2.68	5.92	11.37
AC019068.1	0.95	0.42	0.85	0	1.23	0	0	0.43	1.12	0.98	0.45	0.46	0.24	0	1.9	0	0	0.48	1.78	1.1	0	0.62	0.27	0	2	0	0	0	0	0
AC019077.1	0	0	0	0	0	0	0.2	0	0	0	0	0	0.46	0	0	0	0	0	0	0	0	0	0	0	0	0	1.45	0	0	0
AC020765.6	3.23	3.28	2.22	2.85	2.15	2.53	3.35	6.49	1.49	3.37	3.27	3.18	2.09	1.31	3.52	3.6	5.72	1.87	0	3.73	0.92	2.57	1.86	2.27	6.12	4.14	1.45	2.7	6.74	1.18
AC020765.6;SULT1A1	53.52	71.25	76.83	108.81	79.55	64.91	63.36	64.3	60.11	86.87	15.84	29.23	25.91	27.53	12.63	18.28	22.01	27.13	14.36	9.67	0	0	0	0	0	0	0	0	0	0
AC020765.6;SULT1A2	6.45	9.22	9.37	11.6	5.23	2.9	2.88	2.25	7.11	10.06	0	0.24	0.7	0.33	0	0	0	0	0	0.1	0	0	0	0	0	0	0	0	0	0
AC020892.1	0	0	0.61	0	0	0	0	0	0	0	0	0.24	5.6	0.61	0	0.77	0	0.48	0	1.62	0	0	0	0	0	0	0	0	0	0.18
AC020904.2	0	1.57	0.8	0.57	2.77	0.48	2.22	0.43	1.49	3.89	0	0	0	0	0	0	0	0	0	0.21	0	0.25	0.54	0	0.66	0	0	0	0	0.18
AC020907.6;FXYD3	43.1	109.27	107.35	50.05	101.07	53.5	129.72	141.31	176.06	213.81	41.09	141.42	125.4	53.51	142.1	36.56	170.04	38.46	129.5	123.5	0	0	0	0	0	0	0	0	0	0.26
AC020915.2	14.59	11.92	13.79	7.4	9.53	10.3	11.98	6.27	22.07	8.85	11.57	8.47	10.94	6.32	10.65	11.95	3.28	11.32	7.1	9.26	12.62	15.34	12.97	13.8	14.04	6.85	24.79	10.76	21.54	12.91
AC020915.4;ZNF8-ERVK3-1;ERVK3-1	51.17	53.39	53.95	54.23	82.6	60.2	65.47	54.29	60.92	63.61	90.79	69.54	74.94	71.35	88.05	85.5	67.12	59.85	94.19	75.65	77.19	82.47	64.91	86.83	85.26	113.33	82.56	81.06	75.41	68.5
AC020915.4;ZNF8;ZNF8-ERVK3-1	12.36	14.22	11.61	11.77	10.47	5.67	5.87	6.36	7.48	7.8	8.36	14.27	13.76	13.93	10.47	12.24	10.63	19.39	16.08	12.93	3.66	7.25	8.73	5.04	9.36	5.92	7.28	5.37	8.11	8.91
AC020916.1	15.18	20.23	12.77	15.15	11.12	13.19	18.19	10.03	13.51	12.25	8.64	11.33	8.12	9.33	5.27	7.85	3.26	9.98	5.35	6.91	33.75	41.8	29.09	25.12	25.47	30.67	5.85	30.33	30.96	37.9
AC020928.1	0	0	0	0	0	0	0	0.43	0	0	0	0	0	0	0	0	0	0	0	0	0	0.13	0.14	0	0	0	2.91	0	1.48	0
AC021086.1	0.62	0.22	0.09	0.3	0	0.73	0.2	0.87	0	0	1.86	1.52	0.49	0.32	0	2.27	1.64	0	0	0.31	0.92	0.63	0.14	0.13	0.66	0	2.9	0	1.48	0.09
AC021087.5;PDCD6;PDCD6-AHRR	190.12	208.83	219.53	227.54	151.97	164.01	161.04	175.94	148.21	194.12	108.74	137.7	143.3	145.31	96.01	99.27	111.63	145.59	106.05	115.04	25.66	54.28	58.21	44.36	37.16	37.57	8.73	29.32	37.34	49.76
AC021218.1	0	0	0	0	0	0	0	0	0	0	0	0	0	0	0	0	0	0	0	0	0	0	0	0	0	0	0	1.62	0	0.35
AC021660.3	0	0	0	0.15	0	0	0	0	0	0.5	0	0	0	0	0	0	0	0	0	0	3.73	7	8.32	10.79	8.76	8.76	24.92	7.04	8.2	14.14
AC021683.5	0	0	0.44	0	0.31	0.47	0	0.43	0.37	0	0	0.24	2.27	0.48	0.65	0	0	0.48	0	2.21	0	0	0.81	0.38	0	0	0	1.61	0	0.44
AC021752.1	0	0	0	0	0.31	0	0	0	1.12	0	0	2	2	0.16	0	0.77	0	0.48	0	0.37	0	0	0	0	0.66	0	0	0	0	0.18
AC022031.2	0	0	0	0	0	0	0	0	0	0	0	0	0	0	0	0	0	0	0	0	1.9	3.03	2.47	3.3	2.01	0.45	0	0	0	0.43
AC022034.1	0	0	0	0	0	0	0	0	0	0	0	0	0	0	0	0	0	0	0	0	0	0	0	0	0	0	2.91	0	0	0
AC022034.3	0	0	0	0	0	0	0	0	0	0	0	0	0.24	0	3.08	0	0	0	0	0.8	0	0	0	0	0	0	0	0	0	0
AC022098.1	0.31	2.05	1.62	1.72	1.23	1.43	1.67	2.22	1.12	1.47	0.45	1.44	1.65	1.39	0.65	2.31	2.46	1.45	1.77	1.88	7.61	12.97	9.42	9.61	9.34	14.28	1.45	8.59	17.87	9.7
AC022400.5;NDST2	1.25	1.6	1.01	1.38	0.92	1.22	1.06	0.87	1.49	0.5	1.39	4.24	3.92	2.61	2.48	2.27	1.64	2.77	0.88	1.69	2.82	2.45	1.32	2.27	1.32	1.36	2.9	4.88	2.21	2.57
AC022400.6	0	0	0	0	0	0	0	0	0	0	0	0	0	0	0	0	0	0	0	0	0	0	0	0	0	0	2.91	0	0	0
AC022415.2;ZNF788P	0	0	0	0	0	0	0	0	0	0	0	0	0	0	0	0	0	0	0	0	9.73	12.79	8.59	10.38	8.74	11.55	4.38	7.02	8.16	12.71
AC022558.2;RAMAC	54.84	47.44	32.89	39.36	51.94	93.58	40.53	42.97	67.68	55.42	100.36	55.79	51.36	75.3	67.59	94.72	43.73	86.33	106.23	43.1	45.58	36.14	33.53	47.94	42.99	85.32	51.51	87.36	32.25	51.67
AC022826.2;UBE2W	11.87	16.65	14.74	15.48	9.55	20.59	4.56	4.43	16.9	25.43	44.41	29.63	29.19	29.85	9.71	35.71	7.34	11.04	40.37	21.99	21.64	22.88	25.79	27.78	6.69	35.94	7.26	26.78	36.23	27.67
AC023043.1	0.31	1.81	1.22	0.74	1.53	1.45	2.15	2.65	2.99	2.43	3.26	6.37	4.73	3.51	4.99	3.04	9	6.14	0.88	2.69	0.92	1.63	0.96	1.13	0.66	1.35	1.45	3.76	0	1.31
AC023157.2	0.93	2.57	2.26	2.27	3.38	5.02	1.94	2.72	1.49	6.73	1.36	2.12	1.74	3.89	1.25	0	1.64	2.82	2.67	1.73	0	2.92	3.4	2.91	5.44	1.82	0	7.05	3.71	4.28
AC023509.1;PCBP2	33.81	68.57	78.34	86.53	47.2	38.43	31.53	36.01	26.2	34.57	155.77	238.61	252.58	226.03	174.21	152.08	90.87	167.6	119.17	205.69	30.44	68.3	54.87	72.61	40.54	31.4	11.62	27.14	28.17	115.82
AC023509.1;PCBP2;PCBP2-OT1;AC023509.4	0	0.65	1.12	0.57	0.61	0.24	0.2	0	0.37	0.5	0.45	2.99	4.32	2.36	1.3	3.68	0	1.9	0.88	2.83	0	1	1.59	0.75	0	0	0	0	0	0.36
AC024230.1	1.23	1.58	2.23	2.19	3.38	0.72	0.41	1.32	1.87	1.97	3.72	4	3.75	2.43	3.13	5.88	2.46	3.72	5.39	2.28	0	0	0	0	0	0	0	0	0	0
AC024592.3;NDUFA11	228.94	169.74	167.17	297.95	123.14	125.92	99.47	91.25	147.1	168.64	85.97	127.55	113.51	117.37	101.05	116	111.97	163.93	98.44	111.78	135.65	161.31	148.11	170.75	148.38	253.47	17.5	144.37	214.98	184.32
AC024909.1	0	0.22	0.09	0.15	0.31	0	0	0	0	0	0	0.24	0.24	0	0	0	0	1.44	0	0.41	4.72	7.18	4.09	8.74	14.24	5.05	8.7	10.83	5.18	4.32
AC024940.2	2.94	11.14	6.07	5.5	4	3.99	2.89	5.06	3.37	4.32	3.25	16.48	11.22	4.78	5.87	8.56	7.33	6.85	5.39	6.74	1.83	5.52	4.02	1.39	4.03	1.36	0	1.06	3.71	2.57
AC025048.2;AC025048.1	1.23	2.34	2.13	2.54	1.23	6.12	4.94	2.19	3.73	4.92	11.58	12.88	13.13	10.74	12.32	18.96	18.79	22.65	13.38	8.86	3.73	5.66	3.64	5.42	8.02	6.83	1.45	3.22	8.86	4.31
AC025048.4	0	0	0	0	0	0	0.2	0	0.37	0	0	0	2	0	0	0	0	0	0	0.28	0	0	0.27	0	0	0	0	0	0	0
AC025048.7	0	0	0.09	0	0	0	0	0	0	0	0	0	1.63	0	0	0	0	0	0	1.66	0	0	0	0	0	0	0	0	0	0.09
AC025165.3;TSFM	46.69	52.93	49.21	46.45	42.26	63.8	58.89	56.01	57.01	68.36	87.61	98.77	86.84	100.26	78.24	104.95	88.53	83.79	100.7	106.65	14.24	18.19	18.95	16.92	30.28	21.53	7.26	30.87	26.84	30.87
AC025171.1	0	0.86	0.8	1.15	2.77	0.71	0.2	1.35	1.12	0.99	0	0.71	1.73	0.49	1.9	0	0	0	0	1.62	3.84	2.57	2	2.52	1.32	6.84	8.73	4.29	4.46	2.9
AC025171.2	1.27	0.22	0.44	0.82	2.77	1.75	1.33	0.89	1.12	0.5	0.91	0	0.66	0.32	0	0.77	0.82	0.95	0	0.2	0.92	0.13	0.14	0.25	0.66	0.91	1.45	0	1.48	0.68
AC025271.1	6.01	36.61	8.77	10.82	0	7.29	0	0	29.41	60.03	14.29	45.23	6.61	45.75	0	19.96	0	0.95	88.07	4.76	2.92	40.04	4.57	1.77	0	2.77	0	8.23	28.24	4.52
AC025272.1	0	0	0	0	0	0	0	0	0	0	0	0	0	0	0	0	0	0	0	0	0	0	0	0	0	0	2.91	0	0	0
AC025283.2;NAA60	2.79	9.86	5.88	8.49	8.31	10.37	10.74	9.02	8.22	7.71	1.36	5.67	7.06	3.28	3.78	1.5	6.55	3.82	1.77	2.02	0	0	0	0	0	0	0	0	0	0
AC025283.2;NAA60;AC004224.2	11.88	30.39	24.91	30.44	8.3	9.07	7.36	5.74	11.2	9.25	17.8	43.54	46.02	45.29	20.69	14.87	13.92	20.31	23.25	40.56	7.47	15.73	14.8	12.88	3.34	6.32	0	4.83	4.42	16.36
AC025283.2;ZNF174	6.11	6.08	4.05	7.71	6.46	5.75	6.2	5.86	7.85	5.83	7.96	8.47	8.83	9.36	6.56	10.76	13.88	13.21	6.25	5.86	3.73	4.93	1.51	4.54	2.66	6.87	0	3.22	2.96	2.25
AC025449.2	0	0	0	0	0	0	0	0	0	0.5	0	2.24	1.55	0.65	0	3.81	4.9	3.33	0	0.3	0.92	1.48	0.81	0.63	4	1.82	4.36	1.61	0	0.27
AC026271.1	5.22	3.42	9.16	7.51	11.73	4.52	2.4	4.59	4.87	10.38	2.27	3.67	3.61	3.89	4.81	6.61	4.88	5.56	1.78	5.81	6.99	1.11	3.28	1.64	2	0.9	8.78	1.06	4.47	1.12
AC026273.1	5.13	11.57	11.09	5.56	8	8.92	9.79	5.38	9.73	12.05	3.72	12.33	13.58	7.95	3.71	5.31	3.28	4.26	15.34	6.01	8.98	6.18	6.9	7.85	6.01	2.24	14.59	4.31	5.91	6.64
AC026316.5	0	0	0	0	0	0	0	0	0	0	0	0	0	0	0	0	0	0	0	0	0	0	0.27	0.38	1.33	0	0	0	1.48	0
AC026362.1;ARL6IP4	120.21	144.26	166.74	115.27	92.64	127.81	104.62	105.36	108.52	125.98	129.29	193.79	205.12	178.31	137.67	169.21	137.41	173.91	123.86	185.55	119.27	190.2	210.56	191.07	127.55	152.06	83.39	180.68	151.11	193.61
AC026412.1	40.91	52.34	52.03	64.38	35.44	33.73	30.19	26.44	32.98	28.54	25.48	38.99	51.88	29.23	20.36	36.98	22.84	34.11	12.53	32.67	3.84	3.82	4.29	3.03	1.32	1.82	0	2.13	2.2	4
AC026462.4;AC026462.1	4.91	1.28	5.67	4.71	4.63	2.74	1.1	3.24	3.37	2.4	2.28	3.89	7.2	5.65	2.4	5.9	6.52	5.07	2.69	11.98	5.86	1.61	9.25	8.39	3.38	1.82	5.83	7.62	4.47	6.63
AC026464.4;VPS4A	192.6	243.21	259.46	154.84	202.23	268.46	237.22	267.62	221.61	222.95	92.1	111.76	112.08	116.34	104.38	114.2	80.95	104.39	75.97	135.47	109.59	106.29	99.2	90.42	73.75	70.89	27.76	90.5	67.59	99.29
AC026471.1	10.88	9.88	10.9	9.08	14.15	8.92	8.88	13.57	13.09	9.73	20.68	10.19	13.34	16.45	7.97	6.85	13.92	13.94	21.42	8.91	0	1.13	1.38	1.13	3.32	2.24	0	3.23	0	2.16
AC026765.3	0	0	0	0	0	0	0	0	0	0	0	0	0	0	0	0	0	0	0	0	0	0	0	0	0	0	2.91	0	0	0
AC026786.1;ZNF268	10.3	9.37	5.46	11.34	10.47	9.69	8.08	9.1	9.73	7.77	12.15	11.4	12.41	12.97	12.66	10.55	10.62	13.07	8.95	7.34	1.83	4.78	3.73	4.16	3.98	5	0	5.94	1.47	6.97
AC027031.2	0.92	1.28	0.96	0.99	0.31	0	0	0	0.37	0.99	0	0	0	0	0	0	0	0.48	0	0	4.72	6.31	2.85	5.81	4.68	5.05	0	4.86	2.21	10.19
AC027288.3	0	0	0.18	0.15	1.23	0	0	0	0	0	0	0	0	0	0	0	0	0	0	0	0	0	0	0	0	0	1.45	0	0	0
AC027309.2	913.23	424.39	488.95	371.51	781.17	1326.48	1215.17	953.21	1400.48	958.06	1572.68	623.28	613.3	727.47	1047.34	1331.06	985.76	985.98	1372.51	614.62	1173.46	604.8	514.51	715.66	704.55	1530.15	2575.08	1912.74	1737.28	784.58
AC027644.4;AC006001.2	8.42	10.29	11.45	12.06	11.4	11.18	16.7	12.2	7.48	14.96	18.13	22.01	14.12	19.1	12.34	14.86	24.36	18.62	13.48	11.64	6.84	3.2	3.45	3.41	6.06	4.14	0	2.68	11.95	4.26
AC027644.4;RABGEF1	129.13	118.21	106.74	96.4	129.7	181.91	156.5	177.11	176.39	154.13	89.94	81.76	84.75	83.66	91.83	80.74	73.13	90.54	69.14	76.79	74.9	91.59	83.62	94.64	89.24	88.57	147.06	108	103.32	75.35
AC027682.4	7.82	4.06	2.77	4.79	1.54	0.24	2.37	1.35	1.49	0.99	0	0	0	0.16	0	0	0.82	0	0	0.1	0	0	0	0	0	0.45	0	0	0	0
AC027796.3;SHPK	14.3	16.3	14.36	18.51	11.1	16.43	15.77	13.69	14.61	16.34	10.44	15.66	14.52	13.77	11.84	8.89	13.04	15.25	6.24	10.28	3.73	5.88	6.2	4.54	6.7	10.06	1.45	6.51	8.14	9.03
AC034102.1	1.86	6.63	5.72	3.57	5.54	5.44	1.25	9.14	3.36	6.29	0.89	6.41	9.62	5.02	3.8	9.72	1.64	12.93	0.88	7.24	4.75	2.57	3.57	2.01	1.98	0.45	10.18	4.29	3.68	4.65
AC034102.2;PA2G4	82.48	139.98	94.71	133.91	64.45	89.48	60.5	56.48	73.12	78.59	141.83	186.14	175.58	339.98	168.77	172.69	129.11	149.21	155.63	260.09	151.62	167.11	149.66	202.6	73.34	135.95	111.3	128.51	97.14	163.41
AC034102.5	0.31	0.43	0.63	0.57	0.92	0.95	0.64	0.43	0.37	0.99	1.36	0.92	1.5	1.08	3.62	2.27	0	3.76	1.77	0.5	0	0	0	0.13	0	0	0	0	0.73	0.18
AC034139.1	0	0.11	0	0	0	0	0	0	0	0	0.45	0	0.24	0	0.65	2.27	0	0	1.78	0	0	0.13	0.14	0	0	0	0	0	0	0
AC034231.1	1.9	2.73	3.27	3.2	3.08	2.17	3.3	2.67	3.36	2.94	2.75	3.46	4.19	4.09	3.2	3.81	4.91	4.25	1.77	3.92	0	1	0.82	0.13	2.01	0.9	0	0.53	0	0.62
AC034243.1	0	0.66	0.8	0	0.31	0.24	0	0.43	0.37	0	0.89	11.5	12.09	4.31	0.65	3.04	0.82	6.58	3.53	4.12	0	0.13	0.14	0	0	0	0	0	0	0
AC036214.3;TPD52	0.95	0.74	1.04	0.42	0.31	0.24	0	2.29	0.75	0.99	1.36	3.08	2.88	1.18	3.08	1.5	3.26	2.32	1.78	1.84	2.92	1.47	1.07	0.5	0.66	0.91	1.45	0	2.96	0.6
AC037459.1;C8orf58	1.86	2.63	2.17	2.23	1.53	5.18	3.25	4.96	5.23	5.8	0.45	2.39	3.38	2.35	1.95	6.71	1.64	7.04	2.65	1.56	3.73	2.22	2.69	2.4	3.32	4.09	0	3.77	5.91	3.76
AC040162.1;PSMB10	4.72	4.59	4.76	6.2	3.69	9.71	4.82	4.96	7.49	4.4	7.9	6.9	7.82	11.92	9.04	5.97	4.92	7.46	9.84	13.23	2.92	0.5	0.81	0.38	0.66	0.45	0	0	0.73	1.07
AC040169.1	10.97	13.87	11.45	14.15	7.38	7.43	5.46	6.73	11.22	10.65	19.8	31.71	25.19	23.17	19.2	21.02	20.32	21.08	17.91	19.29	8.53	5.66	5.86	7.2	3.98	3.63	0	1.06	5.15	5.81
AC040970.1	0	0.54	0.72	0	0.31	0	0.2	0	0.37	0	0	2.2	2.14	0	1.9	0	4.08	0	0	1.33	0	0.62	0.41	0	0	0	0	0	0	0
AC046134.2	11.47	12.81	11.51	14.46	16.93	21.38	18.91	14.07	15.33	18.8	13.38	18.92	22.95	9.24	8.74	19.19	13.93	13.62	4.42	8.54	2.75	5.45	4.58	2.51	3.34	1.35	7.25	2.13	2.21	3.05
AC046176.1	0	1.56	2.19	1.76	5.55	0.47	0.2	0	3.74	1.95	0	0.91	2.38	1.55	1.3	0.77	0.82	2.39	0.88	2.66	0	0.38	0.94	1.01	4.06	0	1.45	0	1.48	1.95
AC046185.1;CCDC47	7.77	2.1	5.43	3.32	4.3	5.4	3.21	4.94	1.86	4.4	4.19	8.44	11.52	7.02	13.48	12.45	10.63	17.46	5.35	11.24	2.82	4.04	5.33	3.28	6.68	4.12	8.71	5.91	7.45	3.02
AC046195.1	0	0	0.18	0	0	0	0	0	0	0	0	0	0	0	0	0	0	0	0	0	0	0.13	0	0	0	0	1.45	0	2.98	0
AC048338.1;VPS33A	30.45	25.77	17.58	21.3	24.35	32.32	39.54	23.13	41.64	28.14	61.16	52.9	49.42	49.51	49.66	55.91	62.57	51.9	43.1	44.24	72.67	80.08	65.46	73.4	64.48	119.08	162.23	82.85	96.55	57.49
AC048338.2;DIABLO;AC048338.1	12.72	33.63	36.86	39.75	31.13	32.33	25.03	19.94	32.57	37.93	38.19	74.32	75.46	69.23	59.53	51.7	56.99	29.63	40.53	64.12	86.92	94.39	94.35	106.94	89.49	75.21	71.78	64.41	87.9	125.82
AC048341.1	1.56	1.5	1.32	1.7	0.61	1.19	0.62	0.87	0.75	0.5	1.81	2.64	1.79	4.09	1.9	2.98	0.82	8.86	4.43	2.01	6.63	5.83	5.17	7.22	8.07	5.96	0	5.39	10.42	6.15
AC051619.10	0	0.74	0.37	0.3	0.61	0	0	0	0.75	1.46	0	2.59	1.81	1.38	0.65	1.54	0	1.41	1.78	0.57	0	0.75	0.14	0.38	0	0	4.36	0	0.73	0.09
AC053527.2	1.56	0.54	0.53	0.44	0	0	0.2	0.87	0.37	0	3.21	1.33	0.92	0.79	0	6.57	0.82	4.25	0	0.39	0	0.13	0.41	0.25	0	0.45	4.36	0	0	0.37
AC055811.2;FLCN	12.65	20.6	14.53	15.83	9.84	17.7	15.53	15.06	16.47	8.3	10.19	17.9	17.79	12.29	4.45	19.1	22.85	18.42	8.89	10.86	23.75	28.5	23.94	27.39	21.54	34.26	10.15	15.64	32.89	21.69
AC060766.7	0.31	0	0	0.15	0	0.24	0	0	0	0	0	0	0	0	0	0	0	0	0	0	0.92	0.13	0.27	0.25	0	0	2.91	0.53	0	0.35
AC061992.2	0.92	1.7	0.89	0.72	0.61	0.97	0.2	0.43	0.75	1.47	7.38	6.9	7.6	5.79	0.65	6.67	2.46	8.89	3.55	1.2	0	0.25	0.41	0.38	0	0	0	0	0.73	0.27
AC064875.1	1.23	7	5.99	7.4	3.07	4.7	7.5	8.17	5.23	1.97	0	0	0	0	0	0	0	0	0	0	0	0	0	0	0	0	0	0	0	0
AC067852.1	10.06	6.61	6.04	10.97	3.69	4.98	3.59	5.5	6.36	10.62	0	0.24	0	0	0	0	0	0	0	0	0	0	0	0	0	0	0	0	0	0
AC067852.1;HSD17B1	1025.07	795.5	740	958.43	828.79	623.31	930.19	1065.11	899.98	978.37	0.45	1.31	1.16	1.12	0	0.77	0	0.48	0	1.25	1.9	1.73	1.1	1.64	2	1.36	0	3.23	5.18	0.97
AC067852.2	6	6	8.53	7.59	5.84	4.38	3.99	3.16	4.1	7.85	10.74	13.1	13.1	13.95	9.87	11.85	6.52	16.71	16.92	7.09	6.73	9.51	7.16	5.17	7.34	8.69	1.45	11.33	7.42	7.56
AC067852.5	0.61	0.64	0.8	1.3	0.61	0.72	0.83	0.87	1.12	2.45	0.45	1.36	2.89	2.04	1.25	1.5	1.64	5.23	3.55	3.15	3.73	0.63	1.89	1.51	0.66	1.82	2.9	3.21	0.73	2.33
AC067968.1;ZNF223	4.42	3.73	3.32	5.34	6.16	2.43	3.63	1.75	2.98	3.88	3.25	3.9	4.34	2.74	1.9	4.54	5.73	0.48	4.43	1.05	0	1.99	1.76	1.76	3.33	3.18	1.45	2.69	4.43	3.05
AC067968.1;ZNF284	3.13	2.3	2.35	2.46	5.54	2.18	4.41	3.6	2.24	5.34	3.19	2.84	3.1	4	4.38	2.27	3.28	4.24	2.69	1.25	1.83	4.04	5.66	3.66	6.79	4.1	10.19	4.86	10.41	4.88
AC068025.2;TAOK1	18.16	12.02	10.42	17.43	12.93	14.33	10.19	11.15	8.59	15.16	11.57	17.44	14.23	10.81	17.02	18.82	14.73	26.8	11.59	8.74	4.65	7.14	9.58	6.17	6.67	18.8	1.45	16.69	15.55	14.97
AC068205.2;HSD17B12	43.58	52.98	62.58	66.62	46.86	27.24	25.52	33.16	29.94	37.51	15.64	20.32	24.62	16.89	20.85	12.68	9.83	11.75	12.46	31.93	35.2	59.86	62.81	74.73	64.69	32.19	45.11	37.89	47.74	74.1
AC068234.1;EFCAB13	1.89	4.73	5.27	4.62	4.61	4.39	3.19	6.75	2.98	1.49	6.05	8.03	12.51	6.32	6.94	8.26	2.46	6.12	3.57	7.01	0.92	3.73	3.89	4.16	2.66	4.97	5.81	5.37	8.14	4.78
AC068282.1	0	0	0	0.29	0	0	0	0	0	0	0	0	0.24	0	0	1.5	0	0	0	0	0	0	0.14	0	0.66	0	1.45	0	0	0
AC068338.2	2.94	2.45	1.3	3.72	0.31	0.72	1.1	1.32	0	0	1.86	2.83	1.15	2.2	1.9	0	2.46	2.77	1.77	1.98	0	0.38	0.28	0.13	0	0.45	0	0	0	0.09
AC068489.1	0	0	0	0	0	0	0	0	0	0	0	0	0.7	0	0	0	0	0	0	0	0	0	0	0	0.66	0	2.9	0	0	0
AC068533.4	4.05	2.87	3.57	2.13	2.77	4.86	4.11	2.19	4.86	3.41	8.77	5.56	6.91	6.02	8	9.63	10.62	5.23	7.1	5.71	0	0.13	0.14	0.25	0.66	0	1.45	1.6	0.73	0.18
AC068533.4;CRCP	28.53	42.24	38	29.52	30.51	44.19	32.37	23.17	40.86	40.27	58.9	64.13	74.02	83.38	67.76	65.46	53.76	67.11	57.47	79.95	31.16	35.18	38.25	37.62	23.53	38.8	61.43	38.59	34.96	40.72
AC068580.4	4.09	3.51	4.49	4.3	4.61	2.92	5.1	1.75	3.74	1.97	0	0	0.7	1.39	0.65	0	0	0	0	0.39	0	0.38	0.42	0.75	0	0	2.91	0.53	0	0.27
AC068580.4;CTSD	383.93	501.86	471.54	811.96	286.4	145.38	144.81	195.31	122.62	198.56	48.06	79.1	93.77	186.8	149.86	45.54	52.96	82.31	62.95	195.58	110.15	130.06	192.71	195.66	108.97	94.27	4.35	92.19	53.67	242.85
AC068631.2;AC068631.3	134.29	63.71	80.95	63.06	120.03	144.24	107.17	85.28	137.07	121.84	102.64	73.95	89.76	65.05	78.58	111.97	88.52	73.46	94.33	51.42	142.32	101.59	120.8	100.03	100.71	163.25	325.68	197.23	177.04	94.79
AC068756.1	0.93	2.36	2.05	2.55	3.69	2.74	1.52	1.82	3.37	2.43	0	0	0	0	0	0	0	0	0	0	0	0	0	0	0	0	0	0	0	0
AC068775.1;KLRC2	0	0	0	0	0	0	0	0	0	0	0	0	0	0	0	0	0	0	0	0	0	0.25	0.95	0.76	4.04	2.28	4.35	7.08	2.23	3.29
AC068831.6;VPS33B	3.11	3.87	1.69	3.18	2.76	1.92	3.56	3.99	1.49	3.44	4.14	4.98	3.44	2.9	6.34	2.99	8.19	7.56	6.22	1.9	0.92	1.98	0.97	0.63	2.65	1.81	0	3.19	5.9	1.93
AC068888.1	3.08	7.81	8.05	9.51	3.99	4.1	3.91	3.08	3.73	4.42	35.11	52.74	68.3	64.51	23.32	37.76	29.41	45.24	24.17	30.99	0	1.14	0.83	0.75	0.66	0.45	1.45	2.67	0	1.16
AC068896.1;FAM53B	2.22	1.39	1.49	1.96	1.84	1.96	0.87	0.43	1.87	5.36	2.83	4.55	3.7	4.35	3.08	3.7	5.72	7.44	0.88	2.39	0.92	0.5	0.55	0.38	0.66	0.45	0	0.53	0	0.26
AC069257.3;TCTEX1D2;TM4SF19-TCTEX1D2	22.01	37.03	31.83	27.76	16.29	25.91	21.94	22.63	29.56	19.93	68.05	108.79	101.64	86.33	68.34	81.04	63.61	65.49	65.45	90.89	49.77	59.97	43	51.7	28.19	31.2	15.97	25.41	26.67	31.49
AC069288.1;MRM2	16.11	19.69	24.16	30.08	24.98	12.21	13.48	15.09	12.33	12.61	23.33	40.57	31.84	42.03	36.27	30.32	23.65	30.55	25.16	45.17	16.71	16.47	19.97	19.77	20.95	9.63	4.35	11.93	20.22	15.16
AC069503.2;CFAP251	0	0	0	0	0	0	0	0	0	0	2.75	3.47	2.55	0.9	2.55	3.75	0.82	2.35	2.67	2.14	3.73	2.34	3.28	3.16	4	3.64	11.7	10.29	2.95	7.13
AC069544.1	0.31	1.48	0.63	1.37	0	0.47	1.06	0.43	0.75	0.5	0.45	1.8	2.39	1.5	0.65	0.77	4.1	2.36	0	1.38	0	0.88	1.23	1.51	0	0	0	0	0.73	0.7
AC069544.2;HSPA14	82.28	118.19	100.54	79.51	74.75	117.73	85.82	93.22	93.45	106.16	52.92	73.26	70.33	90.16	74.6	67.84	43.97	67.2	59.33	89.94	91.62	93.26	71.94	75.76	70.33	73.85	51.19	51.56	78.37	73.33
AC072054.1	1.9	4	5.46	5.63	3.69	4.92	7.61	7.26	7.12	7.77	3.19	7.74	5.27	6.46	6.3	6.67	3.28	7.46	3.55	4.27	7.54	6.46	6.19	5.31	4.03	5.97	7.26	3.75	8.17	3.05
AC072061.1	1.57	1.68	0.27	0.99	0.61	1.72	1.94	1.32	1.12	2.92	0.45	1.5	0.66	1.38	3.71	2.27	1.64	0	0.88	1.28	0	1.11	0.55	1.26	2.67	1.36	4.35	1.06	0	0.86
AC073107.1	0.92	5.39	5.77	5.67	3.99	2.64	2.06	1.73	3.73	1.49	5.05	12.36	22.41	10.93	8.81	10.44	12.28	6.23	9.8	9.59	0.92	4.11	5.94	2.64	1.32	4.55	1.45	0.53	3.67	3.64
AC073111.2;AC073111.3	1.25	3.72	3.22	3.76	2.15	3.43	2.17	3.63	4.48	5.32	0.45	0.49	0.24	0.33	0.65	0.77	1.64	0.48	0.88	0.1	0.92	0	0.14	0.25	0.66	0	0	0	0	0.27
AC073130.2;AC002066.1	0	0	0	0	0	0	0	0	0	0.5	0	0	0	0	0.65	0	0	0	0	0	11.71	7.08	7	5.43	9.38	12.84	24.75	5.9	14.86	5.03
AC073283.3;CALM2	1245.37	1136.99	1182.06	654.04	1597.82	1718.65	1711.07	1228.75	1881.07	1455.13	1382.97	594.09	548.81	622.33	991.5	669.48	594.13	338.68	771.39	796.3	3207.82	2051.57	2077.58	2397.89	2134.5	2217.4	3120.37	3049.37	2037.58	1813.84
AC073389.1	1.27	0.73	0.27	0.7	0.61	0.98	1.3	0.87	0.75	2.45	0.91	1.11	2.81	1.91	0.65	1.5	0	3.29	2.69	1.54	0	0.38	0.55	0.13	1.33	0.45	0	1.07	0	0.27
AC073529.1	0	0	0	0	0	0	0	0	0	0.5	0.45	0	0.66	0	1.25	0	0	0	0	0	0	0	0	0	0	0	2.91	1.07	0	0
AC073530.1	1.25	2.63	3.11	1.41	2.15	2.13	1.25	0.43	2.24	2.46	13.17	17.91	13.94	10.01	7.44	11.79	19.57	14.69	10.73	7.25	0.92	2.22	1.21	1.64	0	1.35	0	0	2.98	1.14
AC073569.2	0.93	0.55	0.27	0	0.61	0.24	0	0	0	0.5	3.22	2.39	2.69	0.47	0	2.99	1.64	1.41	0	0.5	1.9	0.38	0.42	0.38	0	0	0	1.07	0.73	0.43
AC073578.1	5.12	4.63	1.33	3.03	2.15	6.44	5.82	7.34	5.61	1.47	0	0	0.24	0	0	0	0	0	0	0	0	0	0	0	0	0	0	0	0	0
AC073585.1;FAM24B	2.18	2.75	3.41	3.14	2.46	4.65	6.59	6.84	9.36	8.31	4.56	5	5.72	7.61	6.19	3.68	7.37	3.33	5.32	5.84	22.57	34.19	53.99	35.61	14.8	7.73	16.07	15.64	11.85	22.77
AC073610.2	1.25	0.54	0.97	0.15	1.23	0.95	2.2	0.87	2.99	1.47	0	1.62	2.23	1.27	0	4.54	1.64	1.44	0	1.71	0.92	0.25	0.54	1.38	0.66	0	5.81	0.53	1.48	0.44
AC073610.2;ARF3	13.34	5.19	9.11	5.78	11.1	11.1	5.46	19.22	9	18.86	7.97	21.85	20.32	10.72	22.43	57.94	29.98	46.54	17.94	14.88	8.74	5.91	7.93	7.76	10.87	1.36	22.08	8.74	14.29	5.52
AC073610.2;FKBP11	0	0	0	0	0	0	0	0	0	0	8.2	7.42	6.87	9.69	7.16	2.27	4.88	9.14	5.32	6.71	2.82	2.7	2.63	4.43	2.67	1.36	0	2.71	2.21	6.32
AC073611.1;MYG1	4.35	11.79	10.77	10.47	10.15	7.09	7.14	6.28	4.85	13.06	12.98	42.49	36.86	32.43	29.56	35.12	14.74	23.62	16.08	41.12	7.62	16.4	15.46	11.13	15.51	10.97	0	9.68	8.14	25.72
AC073612.1;TMEM19	6.41	7.05	6.71	9.63	6.46	7.71	9.26	7.2	7.49	6.29	5.57	8.32	6.82	5.64	8.62	2.27	4.9	7.87	2.65	7.61	6.63	8.87	5.01	7.96	4.01	9.66	4.35	1.6	5.91	5.58
AC073842.2	0	0.54	0.28	0.57	0	0	0.62	0.43	0.37	1.47	3.68	8.95	5.34	6.12	3.65	4.47	3.28	2.8	1.77	3.17	0	1.12	0.81	1.26	0	0.45	0	0.53	1.47	0.71
AC073861.1	25.83	17.05	21.26	24.79	46.75	13.2	11.35	16.8	24.8	28.97	13.49	9.82	17.62	16.18	16.84	18.08	17.83	43.51	17.15	14.98	14.33	8.67	26.79	12.21	33.61	11.67	57.63	53.41	37.91	25.43
AC073896.1;CNPY2	51.92	73.36	67.14	92.61	60.98	66.74	55.5	70.23	49.01	76.22	144.83	178.22	170.5	168.01	136.74	123.19	126.27	179.25	135	137.89	26.44	42.3	34.18	35.63	43.56	43.86	24.77	45.74	37.2	51.56
AC073896.2	4.89	3.84	4.1	3.03	2.15	1.71	1.25	0	1.49	0.99	2.28	3.89	2.62	2.69	1.83	3.04	4.09	1.9	5.39	2.24	0	1.49	2.8	1.77	0	3.21	1.45	0.53	4.44	1.11
AC073957.1	5.67	3.8	3.44	3.84	2.15	0	0	0	0.37	0.5	4.29	2.9	2.72	3.8	1.9	0	0	0	0	3.84	2.92	1.11	0.8	1.9	1.33	0	0	6.02	0	2.05
AC074091.2;GPN1	60.03	45.98	40.38	44.59	79.13	74.58	77.19	64.93	75.87	66.87	43.28	35.6	36.04	30.11	56.34	52.76	48.05	61.21	44.99	34.54	85.41	72.63	56.23	61.26	117.37	112.66	126.46	107.77	123.57	63.41
AC074117.1	18.46	16.16	15.01	9.08	14.18	15.04	20.68	9.04	18.36	14.38	6.42	15.21	16.42	6.82	7.95	11.9	9.81	10.41	2.67	6.71	0	5.67	4.78	5.04	7.34	3.17	13.11	4.28	4.42	3.38
AC074135.1;ZNF730	3.2	2.8	2.3	4.84	3.39	3.75	4.49	4.07	2.99	2.9	1.36	4.96	3.4	2.83	6.86	3.76	5.71	5.65	2.67	2.83	0	0	0	0	0	0	0	0	0	0
AC074143.1;HSF4	0	0	0	0	0	0	0	0	0	0	0	0.67	1.3	1.48	0	2.27	3.27	2.77	0	0	0	0	0	0	0	0	0	0	0	0
AC074212.1;DM1-AS	1.27	0.93	0	0.95	0	0	0	0	0	0	0	0.24	0	0	0	0	0	0	0	0	0	0	0	0.13	0	0	0	0	0	0.09
AC074386.1	0	0	0	0	0	0	0	0	0	0	0	0	0	0	0	2.99	0	0	0	0	0	0	0	0	0	0	0	0	0	0
AC078778.1;COPZ1	11.77	34.29	29.25	23.79	15.71	19.56	14.45	10.45	16.86	12.87	12.96	42.54	45.57	42.78	20.12	26.85	22.86	18.5	23.32	41.07	7.5	16.32	14.59	16.32	13.4	7.26	13.09	5.34	14.11	25.73
AC078778.1;HNRNPA1	14.53	30.54	31.24	31.18	24.32	12.81	16.37	19.49	12.34	15.53	30.53	59.06	47.27	56.16	66.86	48.56	52.75	35.2	33.21	72.85	29.14	55.38	58.11	61.48	49.33	42.7	114.4	39.08	49.89	57.68
AC078846.1	4.15	9.63	7.29	12.06	2.46	3.42	1.47	2.68	4.49	3.44	2.27	9.19	8.54	6.47	2.48	1.5	4.91	6.98	2.65	3.8	0	1.99	2.93	2.65	2.01	3.17	0	2.68	2.23	1.65
AC078882.1	0.31	0.11	0.37	0.15	0.61	0	0	0	0.37	0	7.44	11.91	10.83	8.08	13.33	9.5	14.72	4.31	6.22	5.46	0	0	0	0	0	0	0	0.53	0.73	0.09
AC078883.1	0	0.43	0.19	0.15	0	0.24	0.42	0	0	0.5	0	0.24	1.12	0.33	0.65	0	0	0.48	0.88	0.21	1.83	3.26	0.93	2.52	2.67	6.03	2.9	3.78	5.23	2.34
AC078923.1	7.75	5.67	6.01	5.04	10.47	11.95	9.37	8.78	16.49	12.05	0	0	0	0	0	0	0	0	0	0	4.75	4.5	3.05	5.45	6.1	5.05	8.71	5.43	5.97	4.81
AC078927.1;TMBIM4	39.24	51.32	50.95	69.76	51.19	31	26.3	43.52	31.45	49.21	58.57	93.29	77.23	71.41	56.15	75.55	74	76.67	42.22	47.35	30.17	34.63	28.07	31.53	26.19	28.95	7.25	17.87	23.76	36
AC079305.2	0	1.03	0	0	0	0	0.42	0.43	0	0	0	0.24	0	0	0	0	2.45	0	0	0	0	1.58	0	0.13	0	0	0	0	0	0
AC079447.1;AC092587.1;MRPL30	41.21	56.14	43.01	44.67	67.61	56.35	60.49	59.06	52.54	58.65	57.92	63.4	72.81	61.36	74.04	59.72	53.66	21.68	64.48	75.16	63.9	69.37	56.25	48.97	74.48	64.29	119.16	71.4	43.32	68.55
AC079447.1;C2orf15	1.9	2.12	2.02	4.39	0.61	0.72	1.66	2.19	1.49	1.46	0.89	4.12	5.95	3.12	6.17	2.27	3.27	2.36	3.57	3.5	0	0.13	0	0	0	0	0	0	0	0
AC079594.1;IFT80	12.84	12.58	12.44	10.71	13.87	16.02	16.03	12.56	15.74	18.93	12.33	10.97	13.7	6.25	14.28	5.99	3.29	3.79	5.3	9.87	2.82	6.34	11	10.27	10.82	5.06	7.28	10.3	1.47	8.97
AC079594.1;TRIM59	2.52	6.99	6.48	4.99	9.53	11.79	17.56	11.47	20.6	18.69	12.58	19.82	19.75	12.2	51.26	17.54	19.61	8.05	27.87	23.32	12.36	9.92	7.62	7.05	8.65	4.07	14.61	4.28	10.41	6.43
AC079776.4;FAR2P1;AC018865.2	5.19	1.15	4.94	2.96	6.16	2.45	2.61	3.56	3.37	0.5	0	1.45	1.83	1.52	0.65	0.77	1.64	1.45	0	2.16	0	0	0	0	0	0	0	0	0	0
AC079781.5	24.83	20.78	18.58	21.31	20.63	24.55	19.34	14.06	22.46	20.15	66.93	61.14	57.11	64.62	59.04	70.37	58.5	87	93.52	62.51	54.31	59.57	47.46	51.54	50.11	70.44	51.18	63.47	74.28	49.45
AC079848.1	3.55	7.75	6.96	4.72	6.17	5.89	4.3	6.96	5.62	6.19	0.45	1.82	3.37	1.1	0	5.11	1.64	3.25	1.78	0.78	3.96	2.34	1.75	0.5	2.67	0.91	0	0	0	0.7
AC079905.1	1.27	0	0.45	0.69	0	0.72	0.2	0	0.37	0.5	0.45	0	0.24	0	1.3	1.5	0	0.95	0	0.3	2.92	0	0.68	0.63	1.33	0	5.85	0	0.73	0.35
AC080112.1	7.58	7.06	8.5	11.67	6.45	5.86	5.68	8.96	4.48	5.93	16.14	21.35	24.16	25.13	15.55	19.38	30.19	26.58	16.92	17.25	5.64	4.47	4.9	3.52	4.64	1.82	0	1.6	4.42	3.32
AC080112.4	0	0	0.35	0	0	0	0	0	0	0	0	0.87	0	0	0	0	0	0	0	0.2	0	0	0	0	0	0	1.45	0	0	0
AC080129.1	1.57	1.96	2.9	3.24	1.54	1.44	2.36	4.07	4.11	5.36	0	0.24	0	0	0	0	0	0	0	0	0	0	0	0	0	0	0	0	0	0
AC083798.2	1.91	2.4	3.82	3.57	1.54	1.47	1.5	1.78	1.87	4.79	1.36	6.29	5.56	3.51	1.83	5.97	2.46	1.9	1.77	2.55	0	0.74	1.33	0.5	0	0	1.45	1.06	0.73	0.78
AC083855.2	0.93	0.54	0.37	1.29	0	0.24	0.41	0.87	0.37	0.5	0	0	0	0	0	1.5	0	0	0	0	2.82	1.49	1.09	1.76	6.02	4.08	2.9	2.68	2.21	2.06
AC084018.2	0.93	1.35	2.25	2.85	1.85	0.73	0.87	0.89	0	0	0.91	2.18	6.63	2.73	0.65	2.9	0	1.41	0	2.98	0	1.58	1.71	1.39	0.66	0.91	1.45	0	0.73	1.42
AC084198.2	0	0	0	0	0	0	0	0	0	0	0	0	0	0	0	0	0	0	0	0	5.01	3.48	0.27	6.11	0.66	2.77	4.38	3.81	0	3.45
AC084337.2	1.25	0.32	0	0.15	0.31	0.98	0.42	0	0	0	0	0.24	0	0.16	0	1.5	0	0	0	0	0.92	0.62	0	0.63	0	0	7.26	1.06	0	0
AC084337.2;TIMM10B	30.37	32.3	26.17	35.33	20.34	15.32	19.62	18.92	17.61	22.05	8.72	18.69	15.93	21.53	12.48	12.03	13.07	16.24	11.59	14.42	10.65	16.54	12.59	15.3	5.99	17.02	4.38	9.15	14.89	17.54
AC087175.1	2.27	0	1.9	0.82	0	0.98	0.64	0.43	1.12	1.93	0	0	0	0	0	0	0	0	0	0	0	0	0	0.25	0	0	0	0	0	0
AC087239.1	1.27	1.55	0.77	0.82	2.77	1.75	2.23	1.78	2.25	0.98	1.39	0.87	0	0.16	0	0.77	0.82	0.48	0	0.37	0.92	0.5	0.41	0.63	0.66	2.3	1.45	1.62	1.48	0.84
AC087294.1	1.86	3.04	2.11	2.67	0.92	1.24	1.05	2.22	1.49	1.47	2.25	7.15	4.47	4.95	3.15	6.76	4.1	4.74	4.45	4.92	0.92	2.35	2.18	2.26	4.67	2.71	0	1.61	0	1.93
AC087632.2;PCLAF	83.25	162.36	168.67	123.76	172.71	191.46	127.21	135.11	204.77	169.75	278.95	340.25	256.53	302.41	432.97	350.56	280.05	124.71	279.2	457.89	143.35	281.91	179.73	201.25	154.92	157.4	205.95	112.55	214.77	179.96
AC087633.2	0.62	0.42	0	0.42	0	0	0	1.82	0	0	0	0.46	0	0.47	0	0	0.82	0.95	0	0	0	0.13	0	0	0	0	0	0	0	0.09
AC087721.2;NUSAP1	115.26	132.94	146.56	86.42	170.23	145.05	185.74	166.75	159.96	142.46	78.4	77.9	70.09	58.42	171.6	55.66	66.61	31.74	51.7	134.82	106.33	132.47	134.5	139.76	107.12	82.35	233.8	134.35	120.37	124.59
AC087741.3	0.62	2.33	2.58	3.43	0.31	1.69	0.42	0	1.5	1.47	1.83	2.27	3.4	1.42	0	0	1.64	2.85	0.88	2.07	2.82	2.71	1.23	2.9	0.66	1.81	4.35	1.06	1.48	0.88
AC089983.1	0.31	2.09	1.46	0.15	3.69	1.97	1.52	0.89	2.99	1.47	0	0	0	0	0	0	0	0	0	0	0	0.37	0.14	0	0	0	0	0	0	0
AC090114.2	0.92	2.97	4.63	7.21	2.46	3.18	1.87	3.1	1.87	1.98	4.11	7.59	6.97	3.7	1.3	8.24	2.46	7.01	4.45	4.25	0	1.5	0.55	1.51	0	1.82	0	1.06	0.73	0.62
AC090114.3;AC108010.1	0	0.42	0.44	0	0.92	0	1.33	0	0	0.5	0	0.87	0.24	0	0	0	0.82	0	0.88	0.37	0	0	0.14	0	0	0	0	0	0	0
AC090204.1	0.61	2.6	1.36	1.26	1.85	0.24	1.72	0.43	1.87	1.47	0	0	0	0	0	0	0	0	0	0	0.92	4.74	4.77	1.51	2.69	1.37	5.81	0.53	4.47	3.39
AC090360.1;RBFA	7.36	11.28	7.44	11.54	3.07	5.66	3.45	4.59	6.35	8.25	9.28	16.17	17.5	24.18	14.87	11.85	13.06	15.86	10.69	19.15	19.63	33.25	21.84	32.96	21.54	15.64	5.81	15.63	14.82	20.45
AC090409.1;AC105094.2	0	0	0	0	0	0	0	0	0	0	0	0	0	0	0	0	0	0	0	0	10.44	16.22	15.58	13.03	10.1	11.88	17.46	11.33	7.41	14.15
AC090498.1	406.42	825.37	815.48	781.18	440.73	538.87	368.13	314	642.93	767.85	901.52	2400.53	2566.49	1367.96	1298.98	1818.7	1721.65	1352.66	1667.02	1993.74	406.71	1044.19	1537.24	653.52	664.14	909.16	975.77	362.19	565.81	642.5
AC090517.4;AC090517.5	0.31	0.85	0.99	1.57	1.23	0.72	0.84	1.78	0.37	0.99	9.79	3.25	2.67	2.58	4.77	3.68	3.28	8.27	0.88	3.38	12.7	7.06	6.4	7.1	10.84	9.33	0	9.83	14.32	4.27
AC090527.2;SQOR	34	51.33	39.12	47.07	37.34	25.14	32.46	37.9	35.23	42.57	14.02	24.86	19.68	16.24	6.8	18.5	15.54	22.87	8.9	9.95	30.75	34.18	41.48	31.93	41.37	21.56	2.9	39.26	17.78	42.64
AC090791.1	0	0	0	0	0	0	0	0	0	0	0	0	0	0	0	0	0	0	0	0	0.92	0.13	0.27	1.26	0	0	7.26	1.61	0	1.46
AC090809.1	1.56	1.16	1.38	1.62	3.69	1.73	1.06	1.32	2.62	0.99	0	0	0	0	0	0	0	0	0	0	0	0.13	0.42	0.25	0	0.45	1.45	0	0	0.71
AC090945.1	0.31	0.32	0.44	0	0	0	0.62	0	0.37	0	0	3.43	0.86	0.16	0	0	3.26	0	0	1.44	0.92	0.13	0.8	0	0	0	0	0.53	0	0
AC090952.2	0	0	0.93	0	1.23	0	0	0.43	0	0	0	0.24	2.36	0	0	0	0	0	0	1.73	0	0	0.14	0	0	0	0	0	0	0
AC091060.1;C18orf21	8.29	12.54	9.71	10.86	7.99	11.58	6.44	6.61	11.96	13.04	17.78	29.38	27.41	29.52	25.38	28.5	16.29	24.68	20.58	33.11	18.24	25.3	22.6	22.89	20.12	14.6	14.52	22.7	10.35	22.57
AC091167.2;NGRN	164.59	181.95	191.53	199.99	165.11	126.52	149.07	147.46	134.3	177.21	105.71	135.91	131.16	142.21	141.86	136.12	125.1	189.95	144.39	140.59	89.18	101.42	94.91	99.32	109.51	144.47	27.73	71.22	127.89	117.58
AC091167.6;GOLGA2P8	0	0.73	0.44	0.15	0.92	0	0.2	2.29	0	0.98	0	0	0	0	0	0	0	0	0	0.1	0	0	0	0	0	0	0	0	0	0
AC091212.1	0.31	0	0	0	0	0	0	0	0.37	0	0	0	0	0	0	0	0	0	0	0	10.51	5.22	8.35	7.98	8.04	3.21	5.81	3.74	3.68	5.62
AC091212.1;LINC00973	0	0	0	0	0	0	0	0	0	0.5	0	0	0	0	0	0	0	0.48	0	0	60.79	58.64	51.29	56.27	60.44	61.03	93.86	57.59	52.28	66.8
AC091271.1	2.5	2.95	2.26	4.47	2.76	2.9	3.68	5.41	4.48	5.82	13.79	15.57	12.98	12.24	15.61	6.67	20.37	20.03	6.22	9.73	3.81	3.8	1.22	1.76	4	2.73	0	5.36	4.47	1.8
AC091429.1	1.58	1.59	1.14	1.79	0.31	0.24	0	0.89	0	0	0.89	2.56	1.37	1.22	1.3	0	0	2.36	0	2.29	0.92	0.74	1.98	1.13	0	0	1.45	2.7	0	1.71
AC091551.1;SMAD4	15.28	12.64	14.11	18.67	14.19	10.84	8.2	12.16	8.61	11.44	26.74	19.52	25.44	17.79	21.34	10.43	13.88	27.64	12.67	18.24	27.79	34.56	30.28	30.73	25.85	26.07	1.45	22.87	20.19	28.09
AC091906.1	0	0.42	0.18	0	1.23	0	0	0.43	0	0	0	0.24	0.46	0.32	0.65	0	0	0	0	0	0	0	0	0	0.66	0	0	0	0	0.43
AC091959.1;RBM27	47.56	45.26	42.02	43.82	43.49	46.39	44.75	48.29	47.99	38.11	48.44	44.96	47.98	58.49	53.52	47.07	60.21	57.82	48.82	54.25	48.39	52.81	47.46	57.19	45.38	53.75	102.28	58.45	46.99	50.49
AC092042.3;KRBOX1	0	0	0.09	0	0	0	0	0.43	0	0.99	0	0	0	0	0	0	0	0	0	0	41.06	42.04	36.14	38.01	41.37	47.67	35.1	37.57	62.73	25.21
AC092070.2	13.8	15.96	16.83	16.64	15.08	17.12	12.37	10.34	15.34	11.61	7.99	8.82	12.79	7.95	8.09	13.21	5.74	4.74	8.94	8.95	3.73	4.33	4.95	2.52	0.66	1.36	0	1.61	4.44	3.72
AC092073.1;PDCD2L	13.53	13.71	12.12	18.11	7.08	8.38	8.95	8.23	11.23	13.96	10.18	16.85	11.12	24.67	19.11	13.28	17.94	19.35	28.95	18.14	28.82	16.76	16.66	13.03	16.34	17.13	1.45	11.34	20.9	16.68
AC092115.1	0.61	2.66	2.39	1.54	2.15	0.73	0.42	1.3	0.37	1.49	1.86	8.45	14.13	5.3	3.8	3.81	1.64	3.29	0.88	7.02	1.83	1.85	5.04	2.52	4.02	0	4.36	4.85	3.69	3.06
AC092115.3	35.68	23.72	26.13	15.2	30.21	57.31	48.56	35.42	62.34	53.45	1.81	3.25	4.86	0.94	4.27	2.31	3.28	5.11	1.77	2.4	0.92	1.24	2.44	1	1.98	1.36	2.9	0.53	2.96	1.07
AC092117.1	2.22	2.31	3.68	2.73	4	2.7	4.75	1.78	1.12	3.41	2.79	3.93	4.63	3.07	5.59	3.68	11.41	6.57	1.77	4.3	0	0.63	0.82	0.25	2	1.35	0	1.07	0	1.14
AC092120.3	0	0	0	0	0	0	0	0	0	0	0	0	0	0	0	0	1.64	0	0	0	0	0	0	0	0	0	0	0	0	0
AC092143.1;TUBB3	3.23	4.58	2.45	4.71	3.08	2.53	2.23	3.2	1.49	3.89	35.23	42.31	44.61	22.49	47.84	23.65	31.46	41.26	13.54	57.54	16.39	43.32	34.08	25.88	21.12	20.07	4.38	19.22	6.67	26.98
AC092171.3	1.89	5.31	2.04	4.59	1.53	3.17	2.58	2.29	4.49	6.33	2.75	2.83	2.28	2.12	0.65	2.31	0.82	5.59	2.69	1.02	0	0.86	1.2	2.27	0	0.9	0	1.06	1.48	0.7
AC092171.4	1.54	1.81	2.27	3.29	1.84	0.72	2.62	1.75	4.49	1.47	0.89	3.56	5.03	2.69	5.57	5.17	2.46	2.39	0	1.74	0.92	0.63	0.55	0.76	0	0.45	0	0.53	0	0.79
AC092279.1;ZNF254	7.49	15.95	12.11	13.93	14.46	16.29	18.94	11.51	14.94	16.09	9.26	18.65	17.4	11.33	12.59	8.95	10.67	12.79	9.78	10.43	6.55	13.41	8.35	10.6	9.31	12.79	8.7	6.96	9.6	8.25
AC092329.3;AC092329.1;AC092329.4	10.26	12.26	12.03	15.53	10.16	14.32	11.27	11.32	14.98	20.65	3.17	4.44	4.5	2.85	3.8	2.31	4.1	1.92	3.53	3.51	1.83	3.2	3.22	2.9	2.67	1.36	0	0.53	2.2	3.02
AC092329.3;IPO5P1;AC092329.1	0.31	0.22	0.79	0.43	0.31	0.24	0.42	1.82	0.37	1.93	0	0.24	0	0.16	0	0	0	0.95	0	0.1	0	0.25	0.28	0	0	0.45	2.91	0	0	0.35
AC092445.1	0	0	0	0	0	0	0	0	0	0	0	0	0	0	0	0	0	0	0	0	0	0	0	0	0	0	1.45	0	0	0
AC092597.1	0.31	4.33	0.63	2.52	3.7	1.49	2.47	0.43	1.49	0.5	2.75	11.37	2.94	4.81	8.3	5.14	13.79	3.3	4.47	1.63	0	1.11	0.42	0.63	2	1.36	0	1.06	0.73	1.78
AC092598.1	9.41	6.55	6.04	8.43	6.47	33.75	23.2	15.1	25.6	20.97	48.98	26.78	25.37	14.38	20.04	33.46	44.22	11.62	13.6	16.28	0	0	0	0	0	0	0	0	0	0
AC092647.5;NIPSNAP2;MRPS17	146.91	219.55	202.7	191.84	227.32	287.14	282.72	245.04	301.83	225.49	52.46	63.71	54.62	89.1	73.02	50.77	34.93	24.27	65.98	71.22	103.69	122.58	115.29	129.9	70.29	98.41	109.3	73.14	86.87	112.84
AC092647.5;ZNF713	2.55	1.66	2.79	2.05	1.23	1.2	0.87	1.32	1.5	0.98	0.45	0	0.49	0.93	1.9	2.21	0	0.97	0.88	0.74	0	0.25	0.55	0.13	0	0	0	0	0	0.09
AC092718.8;AC092718.3;GCSH	4.64	13.41	8.16	4.15	16.07	6.76	11.25	8.51	13.89	12.73	1.86	1.91	1.9	1.34	3.08	2.21	3.26	2.32	1.77	2.99	0	0.62	0.54	0	0	0.45	1.45	1.07	1.48	0.35
AC092718.8;C16orf46;AC092718.3	9.01	2.8	3.59	3.91	3.69	4.73	4.81	7.64	5.24	1.47	0.45	0.67	1.57	1.84	1.25	0.77	1.64	1.45	0.88	1.42	0	0.99	0	0.38	0	2.27	1.45	0.53	0	1.57
AC092803.1	0.31	0.22	1.29	0	2.16	0	0	0	0.37	1.95	0	0.46	0.46	0	1.9	0	0	0	0	0.65	0	0	0.14	0	0	0	0	0	0	0.09
AC092821.3;AC010186.4;AC010186.2	2.83	4.16	4.13	4.97	9.56	5.26	5.55	9.28	9.36	6.28	2.74	3.04	3.22	0.98	2.55	2.27	4.08	2.38	0	1.64	1.83	1.98	2.92	2.39	4.7	4.57	1.45	4.29	2.96	4.8
AC092835.1	0	0	0	0	0	0	0	0	0	0	0.45	0.24	0	0.48	1.25	3.7	1.64	1.9	0	0.1	0	0	0.14	0	0	0	0	0	0	0
AC092910.3	1.6	0.53	0.93	1.09	1.23	0.48	0.42	0.89	1.5	0.98	1.86	1.06	1.32	0.33	1.3	0	0	2.8	0	0.39	0	0.13	0	0.25	0	0.45	0	0.53	0	0.26
AC092944.1	0	0.11	0	0.43	0	0	0.2	0	0	0	0	0.24	0	0.16	0	0	0	0.95	0	0	0	0.25	0	0.25	0	0	0	2.15	0	0.53
AC092969.1	0.61	0.65	0.82	0.44	1.84	0	0	0.43	1.49	0	8.37	7.24	11.43	4.83	4.89	7.47	6.55	6.07	5.33	2.1	0	0	0	0	0	0	0	0	0	0
AC093001.1	89.68	68.78	67.29	69.78	104.57	277.86	242.53	168.63	232.36	201.39	8.05	3.3	4.12	1.51	0	3.6	3.26	1.41	1.77	0.67	0	0.5	0.14	0.38	0.66	0.45	0	0	0	0.44
AC093014.1	2.61	2.17	4	2.53	4.93	0.48	1.71	2.24	1.87	1.97	0.45	1.91	1.76	0.93	0.65	0.77	1.64	0	0	2.88	0.92	0.5	2.91	1.26	2	0.45	2.91	0	2.21	1.28
AC093157.1	0.93	0.86	0.46	1.25	0.92	0.96	0.41	1.32	0.37	0.5	0.45	2.59	1.81	3.81	4.91	4.45	0	5.15	1.78	2.2	2.92	2.47	1.35	1.89	2.66	4.59	5.83	3.24	8.16	3.25
AC093249.2	0.92	1.41	0.89	1.4	0.92	1.95	1.51	1.78	1.49	4.85	5.14	4.09	3.35	4.83	7.79	2.21	3.26	3.8	6.22	3.76	1.83	1.24	1.6	0.5	2.01	1.36	1.45	2.68	2.95	1.3
AC093323.1	24.97	18.36	17.83	26.3	16.33	12.96	20.65	15.21	39.41	20.08	23.96	20	18.78	32.43	27.04	22.02	13.87	22.65	34.31	26.51	4.65	4.18	3.34	4.29	2.67	8.23	1.45	4.84	8.16	6.27
AC093423.2;LRRC8C;AC093423.3	0	0.22	0.55	0.15	0	0.71	0.41	0.87	0.37	0.99	0	0.24	0	0.65	0	0	0	0	0	0.21	7.57	7.47	5.45	10.35	5.33	12.78	2.9	11.3	10.38	8.92
AC093423.3;LRRC8D	24.04	15.36	18.18	28.16	11.69	8.84	7.81	12.52	11.59	16.54	7.35	8.16	12.36	11.21	4.5	11.85	6.55	12.68	6.18	10.31	3.66	3.97	3.93	3.64	2.65	5.89	0	3.76	1.47	7.51
AC093433.1	0.62	0.22	0	0	0	0	0.42	0.43	0	0	1.86	0.46	0	0	0	0	0.82	0	0	0	0.92	0.74	0	0	2	0	2.9	0.53	0	0
AC093512.2	1.58	1.98	1.83	2.76	1.85	0.73	2.65	6.4	1.12	1.47	0.45	0.71	1.63	1.77	0.65	0.77	1.64	0.48	1.78	0.72	0	1.23	1.31	0.75	2.69	0.91	2.9	1.07	1.48	1.18
AC093512.2;ALDOA	388.73	640.39	626.47	583.92	556.89	517.75	599.45	618.53	588.8	676.02	388.03	734.26	786.24	756.68	743.04	548.47	571.65	622	377.1	833.03	200.41	343.74	335.71	345.05	345.14	340.94	27.62	406.29	291.84	786.22
AC093525.1;AMDHD2	19.23	15.69	13.09	19.74	16.64	15.71	19.73	23.46	23.25	15.42	28.27	20.47	16.77	17.54	19.89	29.92	21.12	36.98	31.68	14.9	4.58	3.73	4.03	4.91	7.41	7.29	1.45	4.83	11.1	4.36
AC093525.2;ATP6V0C;AC093525.1	75.16	104.33	112.83	119.08	87.37	72.48	52.79	88.25	60.35	99.88	95.11	154.16	141.26	126.59	117.57	109.57	107.25	177.57	121.44	141.23	56.35	57.6	53.38	50.08	60.31	44.3	10.15	40.1	34.29	96.51
AC093752.1	15.75	30.06	24.45	30.27	15.4	16.93	13.35	14.01	14.59	13.64	17.15	34.75	28.07	30.29	21.38	24.34	17.16	30.9	16.91	21.62	4.58	9.97	8.42	8.57	3.31	15.57	0	9.72	10.32	10.3
AC093817.2	11.46	18.71	19.15	12.69	14.16	9.48	14.2	13.04	14.58	11.75	0	0	0	0	0	0	0	0	0	0	0	0	0.55	0.25	0	0	0	0	0	0.09
AC093840.1	2.2	1.38	3.98	1.26	5.54	2.17	5.67	11.16	2.24	1.47	0.45	3.37	5.2	2.16	4.22	3.7	12.19	3.76	2.67	4.06	0	0.13	0	0	0	0	0	0	0	0
AC093865.1;IKZF2	1.94	2.13	1.34	0.15	0.31	0.24	0.42	0.43	1.87	0.98	0	0.24	0	0	0	0	0	0	0	0	0	0.13	0.41	0	0.66	0	0	0	0	0
AC093884.1;WDFY1	9.36	13.3	12.12	14.66	7.38	7.37	7.86	7.14	8.22	9.71	8.81	13.63	13.42	11.54	6.21	8.99	6.55	9.8	7.16	10	7.62	19.35	19.78	17.13	16.13	14.65	8.71	11.89	13.34	18.5
AC093898.1	0	0	0	0	0	0	0	0	0	0	0	0	0	0.32	0	2.21	0	0.48	0	0	0	0	0	0	0	0	0	0	0	0
AC093909.1	9.02	1.69	3.06	2.39	3.69	4.32	3.56	2.68	3	2.9	5.18	3.54	2.63	2.75	0.65	4.4	4.08	1.9	1.78	1.42	21.71	6.6	6.97	6.6	6.06	8.89	4.35	13.7	12.74	4.85
AC097374.1	21.3	46.8	31.81	25.84	34.96	52.22	44.27	32.61	53.47	38.2	0	0	0	0	0	0	0	0	0	0	0	0	0	0	0	0	0	0	0	0
AC097376.3	5.46	4.1	3.59	2.4	0.31	2.73	0.64	0.43	1.12	0.98	1.81	1.13	1.73	0.33	0	1.54	0	0.95	0.88	1.09	0	0.38	0.27	0.25	0.66	2.28	0	0	0	0.18
AC097382.3	0	0	0.77	0	0.31	0	0	0.43	1.12	0.98	0	0	0	0	0	0	0	0	0	0.2	0	0	0.41	0	0	0	0	0	0	0
AC097459.1	0	0	0	0	0	0	0	0	0	0	0	0	1.44	0.32	0	1.5	0.82	0.48	2.69	0.45	0	0	0	0	0	0	0	0	0	0
AC097634.4	0	0.42	0.09	0	1.23	0	0.42	0	0	0.5	0.45	0.67	0.46	0	0	0	0.82	0	0	0.2	0	0	0	0	0	0	0	0	0	0
AC097634.4;EIF4E3	0.31	2.32	1.52	0.85	0	0.24	0.2	0	0	0	4.13	14.39	12.25	10.01	3.13	5.26	4.9	4.73	4.48	12.92	0.92	0.88	0.41	0.63	0	1.82	0	2.15	1.47	5.41
AC097641.1;COG1	11.24	13.82	11.49	12.9	16.63	14.53	9.57	13.22	10.84	13.55	24.21	21.69	26.93	21.9	24.61	27.41	20.37	35.73	31.51	23.58	56.31	47.95	39.72	39.12	47.53	44.97	2.9	37.08	41.22	36.31
AC098582.1;HERC3	8.77	10.57	6.76	10.77	8.32	8.26	7.17	9.09	14.61	10.5	7.36	7.42	8.69	6.76	4.36	10.31	8.19	7.98	1.77	4.77	3.81	4.07	3.65	4.54	8.7	5.49	14.54	9.75	4.43	8.08
AC098582.1;PIGY-DT	1.25	0.11	0.36	1.11	1.23	1.46	0.84	1.32	2.99	1.46	0	0	0	0.32	0	0	0.82	0	0	0.1	0	0.25	0.27	0.25	0.66	0	0	0.53	0	0.27
AC098583.1	0	0	0	0	3.7	0	4.94	1.35	0	0	0	0	0	0	4.07	0	8.92	0	0	0	0	0	0	0	8.89	0	5.85	0	0	0
AC098588.2;ANAPC10	9.77	21.04	19.41	18.94	25.96	18.77	14.37	18.14	25.52	30.12	31.82	33.19	27.93	26.23	42.41	29.49	21.96	11.93	27.04	26.88	27	34.09	26.65	35.52	29.39	39.22	48.44	30.09	26.94	42.76
AC098588.3;AC098588.2;HHIP-AS1	0	0	0	0	0	0	0	0	0	0	0	0	0	0	0	0	0	0	0	0	15.33	12.7	15.73	9.98	13.36	5	0	2.67	7.38	9.12
AC098614.2	1.55	1.5	4	1.56	1.53	2.67	1.47	0.43	2.24	0.5	2.24	3.6	6.58	2.49	2.6	5.31	0.82	1.92	0	9.06	7.61	6.26	23.05	6.69	11.43	3.65	16.06	10.8	10.35	7.87
AC098650.1;RBMS3	0	0	0	0	0	0	0	0	0	0	0	0	0	0	0	0	0	0	0	0	0	0	0	0	0	0	5.81	0	0	0
AC099518.3;SYT17	4.41	5.84	4.68	9.39	4.3	3.15	0.81	2.64	1.12	1.49	0	7.14	4.15	3.66	4.38	5.31	4.09	5.2	0.88	2.41	0	0.76	0.28	0.75	0	0.45	0	0.53	0.73	0.46
AC099520.1	0	0	0	0	0	0	0	0	0	0	5.67	10.66	9.48	2.67	3.15	5.82	13.88	4.74	7.12	0.88	0	0.63	0.41	0.75	1.33	0	0	0	0.73	0.18
AC099522.1	0	0	0.27	0	0	0	0	0	0	0	0	0.67	0	0	0	0	0	0	0	0	0	0.13	0.27	0	0	0	1.45	0	2.21	0
AC099560.1	0	1.26	1.38	0.42	0.31	0	0.2	0.43	0	0	0	2.92	0	0	0	4.47	1.64	0	0	2.7	0	0.5	0.27	0.38	0	0.45	0	0	0	0.18
AC099654.1	0	0.11	1.26	0	0	0	0	0	0	0	0	1.06	0	0	0	0	0	0	0	0.69	0	0	0.14	0	0	0	0	0	0	0.43
AC099811.2;RAB5C	7.32	5.92	5.92	6.17	3.99	2.69	0.84	6.71	2.61	6.31	2.27	7.68	5.96	5.68	4.45	7.56	2.46	6.09	0.88	6.94	5.74	4.41	6.76	4.28	3.33	1.82	4.35	1.06	6.61	3.26
AC099850.1	0.31	0.33	0.37	0.15	1.53	0.24	0.62	0	0.37	0	22.46	30.87	29.4	16.48	54.45	23.73	27.74	14.06	9.79	35.74	0.92	1.88	0.82	1.25	0.66	0.45	0	0.53	1.48	0.45
AC099850.2;SMG8	4.04	2.64	4.06	4.33	2.46	2.16	2.36	1.73	5.23	3.46	18.85	17.91	18.33	19.07	15.49	8.21	24.44	18.45	16.16	18.18	2.75	4.58	5.75	6.68	6.01	4.55	4.36	4.33	4.44	5.57
AC100801.1	0	0	0	0.55	0	0	0	0.43	0	0	0	0.67	0.24	2.03	1.25	0.77	0.82	0.48	1.77	1.73	0	0	0	0	0	0	0	0	0	0
AC100861.1	0.62	0	0.09	0.57	0	0.72	0	0.43	0.75	0.5	0.45	0.24	0.24	0.95	0.65	0	0	0.48	3.6	0.69	1.9	0.13	0.8	0.63	0	1.36	0	1.07	0	0.61
AC103770.1	0	0	0	0	0	0	0	0	0	0	64.68	78.86	82.31	47.5	40.45	65.59	36.65	39.1	29.82	27.84	0	0	0	0	0	0	0	0	0	0
AC104041.1	0	0.11	0.36	0	0.31	0.24	0	0.89	0	0	0	2.31	1.63	0.75	2.5	4.96	0.82	2.77	0	1.07	0	0	0	0	0	0	0	0	0	0
AC104109.3;PPP2CA;AC104109.4	144.84	142.77	142.24	169.33	136.08	92.06	113.75	125.77	110.81	117.65	146.05	138.38	131.68	151.68	142.48	109.68	163.98	133.65	111.18	173.53	174.78	182.45	196.8	201.43	192.77	142.21	154.33	186.32	125.69	194.61
AC104109.4;CDKL3	0	0.11	0.52	1.22	0.31	0	0.2	0.43	1.87	1.46	1.36	0.24	1.3	1.31	0	0	0	0	0.88	0.53	3.84	0.38	2.35	1.26	2	0	1.45	1.07	1.48	3.07
AC104389.5;TRIM5	1.58	0.63	0.45	0.55	0.61	0.24	0	0.89	0.75	0.5	0	0	0.24	0	0	0	0	0	0	0	0	0.25	0.27	0.13	1.33	0	0	0	0	0
AC104452.1;NICN1	6.92	4.15	4.54	6.13	3.99	10.39	6.09	6.72	9.71	8.28	8.75	7.25	6.99	8.79	6.86	8.97	9.82	10.78	3.55	3.17	5.67	6.29	4.28	5.04	10.77	16.54	2.91	15.64	20.09	8.94
AC104472.3;SLC33A1	29.3	17.92	17.55	26.93	18.49	17.25	22.12	27.7	23.59	22.6	38.48	29.63	21.92	24.87	31.96	29.97	26.93	36.36	17.04	23.2	20.29	18.06	14.47	18.98	26.95	21.18	2.9	26.5	16.43	19.1
AC104532.1;CAPS	1.22	2.73	2.88	3.89	1.84	0.95	1.06	2.24	6.36	8.21	0.91	0	0.7	0	0	0	0	0	0	0.7	0	0	0	0	0	0	0	0	0	0
AC104532.1;VMAC	6.52	12.39	8.21	12.71	4.62	5.03	2.89	6.9	7.11	5.73	7.02	7.11	7.58	8.28	3.15	4.47	6.53	4.55	8.07	4.56	2.82	1.37	1.72	2.02	0.66	1.84	0	1.6	0.73	3.09
AC104667.2	2.55	5.92	4.15	8.17	7.08	7.27	3.5	1.78	5.24	6.75	1.81	2.22	2.6	1.12	1.3	3.04	4.1	2.85	0	1.35	0	0	0	0	0	0	0	0	0	0
AC104837.1	0	0.11	0.09	0	1.85	0	0.2	2.29	0	0	0	0	1.25	0.47	3.08	1.5	0.82	0	0	0.76	0	0.13	1.19	0.13	2.67	0.45	4.38	0	0	0.18
AC105052.4	0	0	0	0	0	0	0	0	0	0	0	0	0	0	0	0	0	0	0	0	0.92	2.93	3.02	3.79	2.01	3.17	1.45	6.99	5.21	3.37
AC105383.1	0	0	0	0	0	0	0	0	0	0	35.57	33.61	52.9	11.24	15.48	45.82	29.31	41.5	19.79	6.75	0	0	0	0	0	0	0	0	0	0
AC105460.1	0.31	1.04	0.77	0.3	0.61	0.97	0.2	2.76	0.37	0.98	0	0.24	0.24	0.63	0	0	0	0	0	0.2	26.24	14.68	22.17	28.26	21.93	8.84	2.91	2.71	24.38	11.67
AC106045.1	18.8	19.77	28.47	28.62	21.55	20.97	19.95	27.57	28.84	40.61	0.45	0	0.49	0.65	0	0	0	0	0	0.21	0	0	0	0	0	0	0	0	0	0.18
AC106771.1	23.22	41.5	38.23	35.68	21.54	17.58	14.41	15.23	20.95	14.59	0	0	0	0	0	0	0	0	0	0	0	0	0.14	0	0	0	0	0.53	0	0
AC106798.1	0	0	0	0	0	0	0	0	0	0	0	0	0	0	0	0	2.45	0	0	0.1	0	0	0	0	0	0	0	0	0	0
AC106873.7;ST7	17.43	14.55	15.45	22.64	14.77	10.36	14.98	14.56	10.46	16.97	24.89	19.56	18.93	17.13	23.01	23.18	32.61	36.19	22.33	18.85	9.55	8.58	9.96	11.14	14.78	6.83	16.14	7	10.35	9.3
AC106886.2;PHKG2	25.02	22.08	23.69	26.71	22.51	26.51	21.49	16.73	25.49	25.34	40.24	43.34	33.29	37.26	40.93	38.56	51.89	42.77	39.81	32.85	14.35	15.57	10.81	13.14	20.25	17.82	4.35	13	13.36	9.47
AC107075.1	0.93	0.93	0.19	0.55	0.61	0.47	0.64	1.78	1.87	1.47	1.34	1.69	1.92	1.79	0	0	0.82	1.44	2.69	0.98	0.92	0.25	1.46	0.38	0.66	0.91	0	1.61	5.25	0.61
AC107223.1	0	0.53	0.52	0.42	0.31	0	2.03	2.29	0.37	0	0	0	0	0	0.65	0	0	0	0	0.1	0	0	0	0	0	0	0	0	0.73	0.09
AC107871.1;CLN6	66.59	55.73	55.7	68.65	49.75	46.93	46.01	42.85	59.04	41.35	40.9	48.08	38.87	58.94	68.85	42.7	52.8	43.35	74.17	63.6	32.87	30.91	19.17	25.82	19.03	31.66	2.91	10.83	36.04	20.4
AC107959.4;AC107959.5;TNFRSF10C	0	0	0	0	0	0	0	0	0	0	2.75	9.89	11.58	1.09	1.3	2.99	8.92	1.9	9.06	3.24	0	1.71	1.07	0.63	1.32	1.82	0	0	0.73	0.78
AC108471.2	0.31	0.11	0.6	0.29	0.31	1.73	1.8	0.89	1.49	1.95	0.91	0.87	0	0.9	0.65	2.27	0.82	2.77	0	0.77	0	0.86	0.67	1.14	0.66	0.45	1.45	0.53	0	0.61
AC108488.2;RNASEH1	131.91	116.72	94.63	96.38	110.6	150.42	152.68	107.15	152.96	145.53	53.34	50.57	39.74	62.23	57.09	59.77	45.63	51.71	66.14	64.27	56.37	53.74	41.26	50.82	58.46	66.7	26.21	50.74	69.79	37.33
AC108516.2;HSD17B11	0	0	0.27	0	1.23	0.24	0	0	0.37	0	0	0	0	0	0	0	0	0	0	0	0	0	0.8	0	1.33	0	1.45	0	2.98	0
AC108519.1	0	0.11	0	0	0	0	0	0	0	0	0.45	2.37	3.15	0.95	0	0	0	1.44	0	0.1	0	0	0	0	0	0	0	0	0	0
AC108681.1	0	0	0	0	0.61	0	0	0	0	0	0	0	0	0	1.25	0	0	0	0	0	0	0	0	0	0	0	0	0	0	0
AC108860.2	1.56	1.4	1.31	1.25	1.53	1.44	2.14	1.32	1.49	3.43	5.53	6.44	4.21	4.39	7.97	8.04	9	7.44	4.45	3.22	0	0	0	0	0	0	0	0	0	0
AC109454.1	0	0.11	0.09	0.15	10.82	0	8.19	8.61	0.37	0	0	0	0	0.16	9.92	0	4.88	0	0	0	0	0	0	0	4.75	0	2.91	0.53	0	0.18
AC110014.1	0.31	0	0.44	0.29	0	0	0	0	0	0	0	0	1.63	0.16	0	0	0	0	0	1.07	0	0	0.14	0	0	0	0	0	0	0
AC110079.1	6.1	3.73	5.19	7.6	8.31	6.24	5.35	6.42	4.49	2.93	0.45	1.99	2.49	1.86	4.45	2.27	1.64	1.45	3.57	1.42	1.83	1.61	2.83	1.89	2.67	8.78	1.45	2.15	3.71	3.04
AC110275.1;FNTA	30.14	42.29	42.13	42.53	26.17	29.77	20.3	27.82	28.46	30.35	6.81	20.09	23.14	22.5	12.61	21.59	20.37	24.31	10.63	16.75	11.38	27.6	27.94	18.59	20.09	21.02	14.52	16.15	22.95	31.15
AC110619.1	0	0	0	0	0	0.24	0	0.43	0	0	3.19	9.15	11.02	6.24	3.15	2.31	8.98	6.1	4.42	6.17	0	0	0	0.13	0	0	0	0	0	0.09
AC112128.1;SPICE1	23.29	39.61	36.66	29.18	36.67	35.41	32.87	33.38	26.23	24.99	21.85	32.65	29.96	26.43	22.45	28.12	28.55	16.92	17.85	25.71	6.48	8.99	10.1	9.33	6.68	9.08	11.64	10.22	5.15	10.45
AC112191.2	0.31	0.63	0.62	0.3	0.31	0.73	0	0.89	0.37	0.5	0.45	1.72	1.87	0.93	0.65	1.5	1.64	0.48	0.88	1.83	0	0.75	0.8	0.38	0	0.45	0	0.53	0	0.61
AC113348.2;ZNF354A	2.61	4.65	3.43	1.73	1.85	2.23	3.37	4.11	3.37	2.9	0.45	3.94	3.06	2.53	3.62	2.21	3.27	4.62	5.38	2.05	0	1.58	2.21	0.76	0.66	1.37	1.45	0.53	0.73	1.66
AC114490.2;ZMYM6	2.18	4.08	4.2	3.59	4	3.68	5.4	4.89	5.98	5.85	4.59	5.05	4.4	2.73	3.8	8.04	6.53	1.94	4.43	3.06	3.73	4.67	4.29	4.8	5.99	5.91	16.02	8.06	5.18	5.64
AC114490.3;AC114490.2;TMEM35B	8.6	10.61	9.4	14	13.86	6.68	4.34	11.77	7.48	9.22	26.31	22.44	24.28	14.17	20.32	22.34	17.92	32.89	15.22	9.61	7.69	13.02	10.38	14.66	17.53	18.47	1.45	15.22	14.9	24.74
AC114763.1	2.83	2.08	1.88	1.77	2.15	4.21	3.1	1.78	3.74	4.36	1.81	3.07	1.63	1.1	4.62	3.81	2.46	3.79	0.88	1.57	0.92	0.5	0.68	0.88	2	0.91	0	1.61	0	0.86
AC114801.3	2.53	1.79	3.86	2.43	0.31	0.24	0.2	0	0.75	0	0	5.01	5.48	2.39	1.25	0	1.64	0.48	0.88	1.21	0.92	1.59	0.95	0.25	0	0	0	0.53	2.23	1.21
AC114982.2;IPO11	12.33	16.14	14.99	16.42	11.08	9.5	5.26	7.23	8.23	12.97	17.54	27.54	24.02	36.66	22.88	20.21	21.15	26.01	28.79	29.59	25.28	35.04	34.49	38.55	27.76	44.45	39.48	30.58	26.85	40.86
AC115223.1	9.55	7.67	6.91	8.19	10.49	2.2	3.1	9.28	7.13	8.05	5.55	9.69	8.87	7.85	6.1	6.65	8.98	12.4	1.77	9	6.65	5.81	5.74	5.56	5.41	1.35	13.13	25.23	12.81	11.43
AC115284.1;ABHD14B	8.04	8.86	8.75	11.79	4.31	5.67	5.81	4.91	5.24	8.18	5.08	16.77	14.49	10.98	9.6	8.15	4.1	12.53	6.2	7.7	5.79	9.83	5.93	7.84	7.36	10.62	0	7	6.66	14.1
AC116345.1	0	0	0	0	0	0	0	0	0	0	0	0	0	0	0	0	0	0	0	0	0.92	0	0.94	0.5	0	2.25	1.45	3.76	1.47	4.12
AC116366.2	0.31	0.22	0.35	0.83	1.23	0	0.2	0	0.37	0.5	0	0	0.46	0.16	0	0	0	0.48	0	0	0	0	0.14	0	0	0	0	1.61	0	0.18
AC116366.2;RAD50	38.44	39.4	47.37	45.66	35.45	28.09	37.13	30.83	36.39	28.79	27.36	52.71	56.74	55.35	36.7	49.82	53.66	52.56	35.23	45.51	19.06	23	32.51	21.61	24.25	20.67	32.03	18.88	30.46	31.25
AC117481.1;HNRNPA3P6	83.29	66.46	65.58	45.69	71.16	78.46	71.01	70.26	65.82	55.54	41.7	52.9	44.8	45.97	49.53	60.45	39.02	62.06	39.14	57.96	95.45	54.34	73.15	65.47	59.87	32.46	95.88	20.26	72.08	31.77
AC118553.2;MFSD14A	30.8	19.14	29.12	24.07	22.85	23.14	40.85	23.85	21	17.3	13.31	16.46	20.06	16.99	10.85	14.42	9.76	27.17	11.68	14.69	20.99	35.85	40.11	32.82	31.45	35.23	68.02	41.23	42.8	34.65
AC119396.2	0	0	0	0	0	0.24	0.2	0.43	0	0	0.45	0	0.46	0.16	0	0.77	0	0	0	0	0	0.98	0.14	0.25	0	0.45	0	1.07	0	0.35
AC119673.2	2.55	3.49	2.97	3.32	2.76	1.92	1.25	2.67	1.49	3.88	9.84	12.39	16.26	16.57	10.26	9.12	15.5	18.16	7.14	11.36	0.92	0.75	0.14	0.38	0.66	0.45	0	1.62	0	0.71
AC120024.1	0.62	0.94	1.15	0.42	0.92	0.47	1.1	0.43	0	0.5	2.3	1.33	2.77	2.37	1.3	0	1.64	2.38	1.77	1.46	4.75	1.84	0.95	0.38	0	1.37	0	0.53	2.95	0.7
AC120057.2;CTDNEP1	0	6.5	4.33	0.3	1.85	0	0	0	3.75	5.21	0	2.9	2.36	0	2.4	0	0.82	0	5.42	2.09	0	0.5	1.71	0	0	0	1.45	0	0	0.09
AC121764.1	4.21	8.36	6.64	11.33	5.87	6.36	2.75	1.32	7.88	8.04	0	0	0	0	0	0	0	0	0	0	0	0	0	0	0	0	0	0	0	0
AC123912.1	13.48	22.24	15.1	14.69	31.85	38.26	49.51	39.46	41.29	53.55	5.11	7.55	7.23	5.32	3.71	5.17	4.07	2.8	2.65	4.02	0	1.13	0.69	0.88	1.32	0	0	0	0.73	0.18
AC124068.1	1.57	1.03	0.61	2.32	0.61	0.48	0.62	0.89	1.12	3.39	0.45	0	0.24	0.33	0.65	0.77	0	0.97	0	0.3	0	0.13	0.54	0.38	1.33	1.36	0	0	1.47	0.27
AC124947.1	0	1.05	0.09	0	0	0	0.62	0.89	0	0.5	0	1.26	0.46	0	0	0	0	0	0	0	0	2.78	0.94	0.13	0.66	0	5.83	0	0	0
AC127521.1	5.76	4.65	5.46	4.37	8	7.39	6.95	10.03	10.1	9.68	0	0	0	0	0	0	0	0	0	0	0	0.13	0	0	0	0	0	0	0	0
AC127526.3;AC127526.5	4.78	5.89	4.16	5.84	4	5.69	5.3	6.31	4.86	3.89	0.45	1.22	1.61	0.81	0.65	0.77	0.82	0.48	0.88	0.78	0	0	0	0	0	0	0	0	0	0
AC129492.3;VAMP2	18.32	28.09	22.94	32.12	10.15	9.18	14.12	12.66	14.22	14.02	7.81	13.94	15.74	14.41	2.6	6.02	13.07	11.28	2.67	8.55	10.46	15.44	11.02	13.68	5.34	6.35	0	9.17	7.39	15.64
AC129926.2	56.28	19.85	28.45	34.98	24.11	32.8	35.63	33.36	62.92	40.84	0	0	0	0	0	0	0	0	0	0	0	0	0	0.13	0	0	0	0	0	0
AC130462.2;NFATC3	18.17	18.02	13	24.39	15.38	14.63	14.32	17.75	11.59	20.33	7.23	8.75	7.55	6.67	8.81	13.54	5.73	16.84	7.98	6.48	4.65	7.85	4.55	6.17	4.7	5.92	1.45	2.14	5.17	4.87
AC131160.1;MAP6D1	7.86	7.8	4.79	6.87	5.86	2.71	5.64	3.2	4.87	6.27	8.09	5.5	3.97	21.41	11.88	12.15	4.08	15.35	32.91	6.11	21.97	10.19	5.43	6.58	13.63	12.09	1.45	7.07	8.23	4.82
AC131160.1;PARL	74.79	78.72	69.5	67.57	78.42	86.74	120.17	76.36	108.97	94.71	108.13	86.43	71.03	79.79	107.56	78.66	67.6	102.52	106.92	78.16	156.86	156.03	127.32	136.8	146.56	138.6	216.21	159.39	134.54	94.38
AC131180.1	0	1.26	0.94	0	1.85	0.24	0	0	1.87	0.98	0	0	0	0	0	0	0	0	0	0	0	0	0	0	0	0	0	0	0	0
AC131235.1	0.62	0.64	2.83	2.25	2.16	2.22	1.07	3.59	0.37	1.46	5.66	5.07	9.51	5.23	7.04	10.01	5.71	9.56	1.78	7.93	0	1.24	2.9	2.27	0	1.37	1.45	3.78	1.48	3.95
AC132008.2	19.27	26.6	24.5	28.69	28.05	26.2	30.88	25.33	19.47	10.72	41.25	39.48	33.63	26.36	38.56	32.24	30.96	33.67	22.37	29.09	1.9	1.98	1.07	1.89	1.33	2.26	0	1.61	0.73	1.74
AC132192.2	6.22	4.18	6.79	5.85	15.14	8.91	8.39	7.37	16.53	12.25	2.31	3.38	5.06	3.34	7.1	3.7	3.26	4.18	3.6	2.23	4.82	3.29	5.25	2.9	6.1	7.46	11.69	8.19	14.27	3.07
AC132938.3	1.6	1.13	0.94	2.58	0.61	0	0.2	0	1.12	0	0.91	2.25	3.09	2.27	0	0.77	2.45	0.48	0.88	1.26	0.92	0.99	0.41	0.25	1.33	0	0	0	1.48	0.52
AC132942.1	1.27	5.04	6.23	13.85	1.85	13.44	0.87	2.29	1.12	1.93	2.83	9.01	6.61	22.29	2.4	25.4	4.07	9.89	0	11.06	2.92	3.96	3.48	21.1	2.69	17.97	4.38	0.53	0	28.43
AC133552.2	2.55	1.55	0.27	2.53	0.31	1.46	0.64	0	1.5	1.93	0	1.63	1.3	1.36	0.65	2.98	0	3.28	0	0.39	0	0	0.54	0.63	2.01	0	0	0	0.73	0.44
AC133555.6	4.19	3.91	2.89	4.41	2.15	3.93	1.5	1.3	1.87	0.5	0.89	1.98	1.37	1.1	0	3.04	1.64	0.48	0	0.58	4.72	2.57	1.75	1.89	1.32	0.9	2.91	2.14	0	3.34
AC135048.1;ORAI3	8.34	8.36	8.95	7.13	13.26	5.62	6.57	8.1	4.86	12.48	25.25	30.24	32.89	18.3	6.82	32.08	25.26	37.23	19.79	6.71	5.57	8.88	11.16	7.3	15.49	9.09	0	6.42	3.68	16.22
AC135050.2;VKORC1	62.75	49.1	60.09	86.33	72.79	66.27	66.77	96.57	69.38	83.17	99.11	86.38	89.71	88.53	195.56	106.81	89.36	135.37	104.28	113.39	110.81	92.91	70.04	75.26	91.59	113.46	7.26	72	91.68	102.57
AC135178.3;RPL26	297.82	956.94	240.86	427.27	686.68	742.33	580.83	590.68	946.83	875.15	480.49	945.14	242.51	551.32	577.53	686.79	616.07	315.27	748.69	249.76	303.32	834.09	265.5	392.47	625.82	674.69	913.35	444.14	739.79	587.06
AC135178.7	0.31	0.22	0.09	0.15	0	0	0	0	0	0.5	0	1.26	1.71	1.48	0	0	0	0.97	0	1.4	0	0.5	0.93	2.4	0	0.45	0	0	0	0.78
AC135586.2;PGAM5	52	60.83	56.49	52.29	36.7	46.02	37.09	28.95	35.22	42.18	59.44	85.32	67.28	125.43	92.6	82.58	56.21	88.31	102.57	118	50.86	54.03	46.61	42.8	32.38	67	4.35	38.6	53.18	44.73
AC135782.1	5.39	4.4	4.14	3.43	3.38	5.17	2.98	2.67	3.74	3.9	13.63	10.02	11.04	5.85	7.44	13.05	10.64	13.86	9.85	6.23	0	0	0	0	0	0	0	0	0	0
AC137834.1;R3HDM2	1.56	2.44	4.34	1.41	2.46	1.68	1.04	0.43	0.75	1.49	1.83	9.1	10.99	3.87	5.64	3.75	1.64	7.39	2.65	8.94	0.92	1.12	2.16	1.13	0.66	0	0	1.6	2.96	1.49
AC138123.1;RPL41P5	0	0	3.54	0	0	0	0	0	0	0	0	0	13.22	0	1.83	0	0	0	0	7.4	0	0	6.42	0	0	0	0	0	0	0
AC138150.1	4.14	5.15	3.39	7.54	1.84	2.49	4.13	2.21	4.49	1.95	2.79	5.98	6.38	4.01	1.25	2.27	9.8	7.39	4.45	2.26	0.92	0.98	0.81	1.13	2	1.37	1.45	1.61	2.96	1.96
AC138393.1	16.07	17.57	13.82	21.81	10.76	7.15	3.17	9.87	8.22	9.28	1.34	4.52	6.19	4.84	3.85	3.81	3.28	8.52	3.53	2.8	7.47	13.4	9.48	13.14	9.43	5.44	1.45	3.21	10.35	7.84
AC138696.1;GLI4	13.32	7.18	5.05	12	5.86	5.84	7.8	5.09	6.38	4.33	9.45	7.58	4.94	7.03	4.07	10.84	12.2	13.54	9.1	1.98	2.92	1.86	1.87	2.02	1.32	6.93	0	2.15	2.23	2.3
AC138811.2;ARL6IP1	294.38	235.93	234.86	184.5	544.39	612.56	771.89	549.05	664.79	491.01	594.58	297.18	270.61	238.33	689.11	397.44	431.57	331.16	433.8	338.1	413.58	261.14	223.58	259.46	434.2	424.47	481.6	294.5	450.7	214.16
AC138894.1;CLN3	10.02	14.17	10.94	19.72	3.07	6.24	2.95	3.57	11.24	8.62	15.22	24.35	21.48	17.51	2.6	21.56	11.44	21.31	13.56	15.72	1.83	5.06	5.39	3.78	7.3	7.74	1.45	1.6	6.65	6.39
AC139099.2	0	0	0.27	0.15	0	0.24	0	0	0	0	0	1.06	1.63	0	1.25	1.5	0.82	0.95	0	1.12	0	0	0.41	0.25	0.66	0	0	0	0	0.18
AC139149.1	0.95	0.33	0.37	1.09	0.31	0.97	0.2	0.43	0	0.5	0.45	2.39	2.65	1.69	1.95	5.2	6.53	1.9	0.88	1.03	0	0	0.67	0.5	1.33	0	0	0	0	0.35
AC139530.1	2.86	1.59	2.77	3.35	2.46	0.71	0.64	1.32	1.87	2.45	1.36	5.14	4.59	3.24	3.08	5.17	3.28	2.82	3.57	5.32	0	2.22	1.74	1.39	1.32	1.36	0	0	0.73	0.79
AC139530.2;SLC25A10	23.93	18.7	21.49	34.08	15.07	19.09	14.44	17.09	14.58	15.12	44.73	52.04	48.3	61.96	71.67	61.34	47.33	77.97	37.47	63.93	31.74	26.91	22.77	26.94	20.67	23.8	4.35	16.14	20.08	14.95
AC139769.1	45.68	43.24	38.19	53.67	55.98	68.53	63.02	58.56	71.05	79.03	10.2	12.81	10.11	14.05	6.66	7.42	6.55	5.71	3.55	6.01	5.57	9.74	4.15	8.21	5.38	2.7	17.49	7.58	2.94	8.89
AC139887.2	8.88	9.21	7.68	8.55	8.62	9.07	5.12	11.39	9.36	11.48	4.18	3.53	3.52	5.35	2.5	2.27	5.71	9.67	1.77	2.91	0.92	1.86	2.15	2.01	1.32	2.26	1.45	0.53	4.44	3.54
AC140481.3	0	0.11	0	0	0	0	0	0	0	0	0.45	0	1.63	1.18	0	2.27	1.64	1.41	2.69	0	0	0	0	0	0	0	0	0	0	0
AC141586.1	10.68	8.25	6.48	9.83	9.55	10.28	14.67	12.93	7.85	10.65	6.97	8.01	9.44	14.73	15.87	12.35	18.67	18.37	18.89	10.47	7.69	7.07	7.2	6.32	10.76	20.02	4.36	11.38	11.86	10.25
AC144450.1	0	0	0.27	0.43	0	0	0	0	0	0	0.91	3.13	5.12	1.21	0	2.9	3.26	1.44	0.88	1.76	0	0	0	0	0	0	0	0.53	0	0
AC144548.1;ARPC3	6.65	5.53	8.12	8.19	12.01	3.65	5.18	6.69	2.24	3.44	2.27	4.8	6.68	5.51	1.95	2.27	3.28	4.33	0.88	6.16	4.75	1.74	6.64	3.65	2	3.63	8.7	7.51	8.18	10.34
AC231657.3;WDR45	21.72	21.69	22.75	24.38	32.38	19.51	22.74	25.79	28.46	26.02	13.27	14.48	12.36	14.59	9.92	6.12	12.25	21.92	8.88	9.92	18.11	21.54	29.02	22.4	19.66	40.34	26.29	38.06	26.76	43.8
AC233723.1	1.9	3.29	2.19	3.34	0.61	0.24	0.2	0.89	0.75	0	0.91	4.89	2.98	2.82	1.9	2.98	0	0.95	0	1.89	0.92	1.61	1.19	0.88	2	0	0	0	0	0.62
AC234782.2;TMSB15B-AS1	0	0	0	0	0	0	0	0	0	0	0	0	0	0.16	1.25	0.77	0	0.48	0	0	0	0	0	0	0	0	1.45	1.07	0	0
AC234917.1;NRBP2	0	0.11	0.09	0.42	0	0	0	0	0	0	0	0.71	0.66	0.16	0	0	0	0.48	0.88	0.1	0	0	0.27	0.13	0	0	4.36	0	2.96	0.09
AC239799.2;RNVU1-6	6.36	1.74	3.08	5.47	0	1.75	0.64	0	0.37	1.93	3.8	1.82	3.07	3.32	0	4.96	5.69	0.95	4.51	4.04	17.1	11.89	8.88	16.63	0	15.62	14.73	11.02	1.48	8.76
AC241952.1	5.5	4.71	4.08	4.72	2.15	3.98	2.42	2.71	3.73	2.43	0.89	0.73	0.7	0.81	0	3.7	2.46	0.97	0	0.21	0	0.75	1.22	0.38	0.66	1.35	0	0.53	1.48	1.13
AC242426.2;CHD1L	41.75	33.14	29.68	32.16	29.3	52.55	46.81	36.34	27.72	39.95	44.67	59.49	49.7	56.38	49.64	67.21	60.03	95.19	64.32	43.43	60.71	40.21	31.6	40.88	29.68	52.26	51.21	34.66	34.26	34.41
AC243547.3;POLR3GL	14.71	14.03	14.52	16.2	19.43	18.35	20.52	26.21	17.98	23.29	32.21	19.03	22.38	18.32	16.6	21.72	19.57	26.29	21.68	18.81	16.37	15.91	17.73	16.7	21.66	14.68	10.22	31.71	22.98	25.8
AC243967.1;CEACAM6	18.48	28.33	40.9	29.6	28.74	1.68	0	0.89	0.37	0.99	1.83	2.49	1.33	1.41	0	0.77	1.64	0.95	0.88	0	0	0	0.14	0	0	0	0	0	0	0
AC244033.2	2.16	1.4	1.79	2.29	3.07	2.68	1.45	2.66	6.35	4.45	7.83	8.5	8.75	6.79	11.14	11.21	7.38	14.55	11.62	7.74	1.83	1.13	3.51	2.89	3.33	1.81	2.9	1.61	4.42	2.1
AC244102.4	1.94	1.93	2.61	1.33	0	2.01	0	0	7.14	7.06	0	0	0	0	0	0	0	0	0	0	0	0.25	0.14	0	0	0	0	0	0	0.09
AC244197.3;LINC00893	3.52	2.09	1.9	3.65	3.08	1.71	1.1	2.24	3.37	1.46	3.22	2.28	1.79	2.14	3.75	1.54	3.26	2.82	0.88	0.62	0	0.5	0.54	0.25	0.66	2.28	0	1.07	1.47	0.36
AC244230.2;LINC00842	0.31	0.32	0.28	0.57	0	0.73	1.74	1.82	1.12	0.5	0	0	0	0	0	0	0	0	0	0	1.9	0.38	0	0	0	0	7.3	0	0	0.18
AC244517.6;PCDHB9	0	0.33	0.27	0.44	0.31	0.24	0.2	1.32	0.75	1.47	0.89	0.46	0	0.16	0	0	0	0	0.88	0	0	0.37	0	0.13	0.66	0.45	4.35	3.22	0	0.79
AC245041.2	2.2	8.29	6.61	5.32	6.15	4.36	5.49	7.65	9.35	6.34	0	0	0	0	0	0	0	0	0	0	10.36	8.33	10.57	7.7	10.08	8.72	7.26	10.31	8.88	11.12
AC245060.7	7.56	20.92	23.51	14.06	8.61	10.33	6.36	5.8	7.47	7.34	12.95	22.32	25.96	25.82	12.44	19.3	10.63	7.07	7.1	23.51	10.46	13.42	12.37	15.56	5.33	5.44	11.63	4.81	4.42	19
AC245297.3	1.27	2.07	2.36	2.78	0.31	0.24	0.2	0	1.87	1.97	1.39	6.37	5.94	3.09	4.99	5.18	4.89	2.35	3.55	4.48	0.92	0.99	3	1.13	2.01	0.45	1.45	0	0.73	2.91
AC245407.2	32.27	20.05	21.64	12.51	16.35	15.55	11.02	17.42	26.26	16.73	13.68	24.31	27.57	32.29	24.95	28.78	20.34	35.22	34.41	36.21	9.59	9.4	7.97	7.85	6.02	8.77	26.42	18.03	0.73	11.68
AC245748.2;ZNF229	3.16	5.06	2.33	3.52	7.08	9.09	4.89	1.75	2.61	5.8	3.25	2.52	0.73	2.15	0.65	0.77	0.82	0.95	2.65	0.8	0	0	0	0	0	0	0	0	0	0
AC253572.1;RNVU1-19	42.48	14.87	18.58	24.41	1.85	9.28	9.25	2.25	8.26	3.81	21.32	14.63	14.74	19.84	0	16.12	17	4.99	11.83	13.72	32.78	15.05	15.04	20.09	1.33	19.46	17.69	16.04	2.23	14.03
AC254633.1	13.49	12.62	7.47	12.91	15.13	7.29	12.51	8.74	11.62	11.5	0	0	0.24	1.08	0	0	0	0	0.88	0	1.9	0.13	0.55	0	0.66	0.45	0	1.6	0	2.37
ACAA1	45.08	34.08	31.9	39.8	38.22	41.63	42.84	35.58	34.09	40.2	63.63	55.34	46.68	49.73	43.67	60.48	50.55	74.44	75.82	29.51	20.4	16.51	13.54	11.99	22.17	36.99	4.35	16.25	25.28	23.89
ACAA2;AC090227.2	5.68	6.94	7.22	10.46	10.16	10.2	12.2	4.88	7.1	17.43	16.72	24.21	31.96	20.49	18.88	28.72	27.76	21.42	21.42	15.35	20.53	25.28	30.17	27.87	28.29	15.52	1.45	9.09	16.29	23.53
ACACB	4.45	3.78	0.71	2.55	1.54	1.72	2.17	2.24	3	0.98	5.65	3.51	0.49	1.51	0.65	2.27	3.27	3.75	0	0.21	0.92	1.11	0	1.26	0.66	2.27	1.45	3.79	1.47	1.13
ACAD10	17.28	11.11	10.92	11.63	14.18	16.59	14.5	13.67	20.62	19.72	23.83	20.57	24.16	17.09	18.64	33	24.45	25.87	12.47	9.84	7.79	11.27	12.71	8.07	13.48	21.19	2.9	16.26	19.32	13.02
ACAD11;NPHP3-ACAD11	1.88	0.98	3.13	2.52	1.84	1.45	1.71	1.3	2.99	3.89	6.05	11.76	19.96	10.88	3.85	3.75	7.36	11.92	8.95	3.22	3.73	3.93	3.96	2.65	6.02	0	2.91	1.6	1.47	2.99
ACAD8	10.93	11.79	12.7	14.42	14.17	6.67	4.92	5.91	6.73	4.91	4.08	8.61	10.1	15.05	4.99	6.8	4.1	7.93	2.65	7.26	8.68	16.46	17.66	14.3	13.5	16.62	13.15	12.95	20.85	17.58
ACAD9	65.22	77.78	68.47	62.75	76.26	68.37	77.73	63.22	67.1	64.86	80.22	66.08	66.53	67.85	70.92	69.72	65.2	59.48	69.4	72.3	37.42	45.92	44.1	41.18	48.02	46.64	34.98	35.69	28.94	32.28
ACADM	70.2	78.07	74.86	87.15	113.1	89.87	101.19	119.46	96.5	106.51	38.06	35.92	32.73	29.19	25.46	28.2	23.75	28.63	22.3	19.67	29.61	39.37	44.55	40.43	40.49	43.23	83.37	29.65	31.9	48.43
ACADM;RABGGTB	1.23	7.53	6.52	8.62	14.8	3.42	15.59	8.75	6.37	5.36	1.34	5.58	7.42	5.62	30.65	2.27	10.55	2.39	5.32	6.63	9.55	15.21	13.22	9.21	37.02	9.57	64.87	3.21	10.36	10.52
ACADS	0	0	0.09	0	0	0	0	0	0	0.99	5.49	7.43	8.56	5.56	1.3	7.51	8.19	8.02	3.57	3.77	1.83	2.84	3.89	4.28	6.01	3.18	0	2.67	2.95	4.27
ACADSB	3.18	3.67	4.02	5.09	6.77	8.93	10.59	5.41	8.22	12.61	15.25	19.79	19.52	11.16	7.81	18.88	15.51	11.23	8	7.61	7.57	15.4	11.32	10.25	10.81	6.43	15.99	8.09	5.96	8.06
ACADVL	613.16	453.1	424.12	573.65	493.24	499.1	524.53	523.99	495.71	359.13	219.74	176.42	177.05	184.17	158.09	223.5	205.64	269.55	224.02	95.87	161.2	142.88	118.9	141.23	169.98	203.01	41.03	163.12	223.12	150.38
ACAP1	0.31	0.32	0.19	0	0.31	1.97	0.2	0.43	0.75	0	0.45	0	0	0.32	0	0	0	1.87	0	0.53	0	0.25	0.14	0.25	0.66	0.91	2.9	0.53	0	0
ACAP2	26.63	37.51	38.72	30.32	26.16	25.41	31.26	30.27	29.94	24.76	12.92	33.61	31.66	29.12	23.1	25.31	26.95	23.42	19.61	26.56	33.84	28.8	31.03	28.71	18.73	11.83	15.97	23.69	14.03	24.81
ACAP3	19.31	18.99	11.58	19.9	11.39	19.77	21.57	15.1	19.85	12.08	13.01	18	11.93	18.58	12.62	16.4	14.7	10.28	6.25	8.18	16.13	11.82	7.73	10.73	12.81	14.64	1.45	9.68	10.38	7.95
ACAT1	64.49	79.4	69.93	57.17	60.58	83.12	67.55	71.12	69.1	85.13	53.96	67.24	67.08	67.46	57.43	42.92	72.81	68.83	57.87	55.16	129.97	159.3	148.89	158.23	149.95	131.82	145.06	150.52	117.92	159.21
ACAT2	28.32	49.57	35.7	44.52	54.9	37.29	47.34	35.99	37.08	29.87	33.56	31.97	22.1	36.03	44.14	19.76	18.85	12.85	30.44	41.15	76.38	100.64	87.78	101.53	76.02	57.63	51.03	61.57	40.26	82.21
ACBD3	111.08	104.49	107.38	104.18	101.59	89.51	80.44	92.81	93.89	94.52	96.34	89.31	85.95	79.15	67.12	93.06	79.7	99.37	74.12	72.09	87.51	101.48	108.42	86.31	95.32	83.72	27.65	78.03	71.09	78.18
ACBD4	10.73	8.7	8.12	9.23	8.63	8.91	8.78	11.99	9.36	15.86	5.6	7.86	9.46	3.49	2.48	7.35	8.97	7.83	1.78	2.78	6.78	6.74	7.69	6.07	8.05	5.52	2.91	4.3	9.63	7.43
ACBD5	24.01	31.82	31.43	31.63	32.92	25.92	33.58	43.6	28.8	28.99	17.92	22.07	27.1	29.94	26.84	22.9	26.15	17.02	14.23	25.62	23	17.76	15.39	19.19	18.06	14.15	24.69	22.62	9.57	18.25
ACBD6	28.87	48.05	47.02	43.98	31.38	25.44	19.78	24.63	26.92	31.01	54.64	88.83	90.54	71.71	52.98	63.75	47.37	73.62	43.92	79.36	38.04	50.67	48.24	44.87	32.05	32.89	31.93	66.63	34.09	53.66
ACBD7	14.12	14.85	17.29	11.19	16.96	20.7	23.52	21.76	23.25	25.71	19.96	19.62	22.46	16.68	16.65	20.14	13.01	3.7	10.8	20.51	4.75	5.68	7.31	3.03	2	4.55	13.24	13.69	5.91	10.24
ACD	24.19	34.77	28.28	53.8	50.29	41.69	40.65	40.68	37.46	43.52	10.95	11.49	11.74	13.71	14.19	15.64	15.56	13.62	17.05	10.61	21.98	17.92	14.36	21.77	20.16	23.02	7.26	9.15	22.95	16.85
ACER2	0	0.93	0.27	0.42	0	0.48	0.64	0	0	1.95	2.34	2.72	1.44	0.63	0.65	0.77	0.82	2.35	1.78	0.45	0	0.37	0	0	0	0	0	0	0.73	0
ACER3	5.71	4.11	5.8	6.49	2.15	4.37	5.04	2.17	7.85	6.85	5.05	6.3	6.37	10.07	7.47	6.74	6.55	7.14	7.18	6.58	8.53	10.21	9.98	12.13	10.83	4.55	13.07	7.51	7.41	11.53
ACIN1	106.25	108.59	138.42	82.3	115.02	105.29	102.34	90.39	94.41	94.65	76.03	130.95	171.82	156.98	111.08	126.87	109.07	103.84	79.04	133.08	110.74	117.08	162.98	132	124.51	92	177.21	130.35	136.14	131.1
ACKR2;AC099329.2;AC092042.3;KRBOX1	23.77	26.81	24.55	26.72	34.23	27.88	25.76	26.92	38.22	37.43	0.45	0.24	0.46	1.62	0	0.77	0.82	0	0	0.3	0	0	0	0	0	0	0	0	0	0
ACKR3	0	0	0.27	0	0	0	0	0	0	0	22.59	26.52	47.61	15.64	11.61	15.61	2.46	36.87	15.51	10.89	0	0	0	0	0	0.45	0	1.07	0	0.78
ACLY	38.57	31.91	33.22	43.57	50.54	53.29	56.38	48.89	38.18	58.35	83.69	88.71	69.9	99.4	101.87	101.51	86.08	109.97	121.55	75.87	104.14	97.73	86.06	99.35	130.82	150.59	73.08	109.64	142.71	110.51
ACO1	15.78	34.47	30.67	24.07	27.7	34.98	33.4	35.9	28.46	34.42	16.73	21.34	22.54	20.37	13.61	14.3	13.1	15.06	10.67	14.9	75.41	110.68	121.3	124.3	80.53	83.51	96.6	101.48	70.11	131.09
ACO2	6.45	3.07	8.31	12.04	4.92	3.98	3.28	2.25	5.23	7.8	6.5	6.21	17.01	17.78	10.05	8.92	8.17	7.02	14.37	17.3	1.9	2.61	5.19	6.69	2.67	0.45	2.9	3.21	4.47	9.51
ACOT11	0.31	0.53	0.95	1.5	0.61	0.24	0.84	1.82	1.87	0.98	0	0	0.24	0	0	0	0	0.48	0	0	0	0	0	0	0	0	0	0	0	0
ACOT13	12.71	19.31	19.39	21.73	25.56	30.39	28.28	30.75	28.07	27.56	28.43	32.6	33.7	29.85	38.14	26.2	23.69	31.03	21.47	43.54	15.23	16.78	29.42	20.98	23.52	21.52	27.63	37.98	16.28	40.78
ACOT2	0.95	2.82	2.01	2.67	5.54	10.61	15.88	17.42	14.63	17.99	20.23	11.76	10.64	8.93	15.85	16.99	18.71	22.93	16.19	10.55	13.71	14.75	17.6	14.6	31.44	23.93	10.19	19.64	17.19	19.91
ACOT4	4.11	8.32	8.74	11.65	3.38	5.37	2.98	3.14	1.49	8.75	8.48	12.73	8.62	13.17	11.01	6.67	7.37	10.65	5.34	14.93	0	0.25	1.1	1	0	1.36	0	0	0	0.45
ACOT7	4.42	4.58	4.81	6.84	0.92	2.44	3.25	3.51	3.74	5.8	3.76	8.48	7.47	8.2	11.47	3.04	0.82	4.25	2.67	19.5	19.34	21.05	23.43	22.6	12.7	15.19	1.45	18.46	19.43	32.04
ACOT8	79.19	68.43	66.18	76.99	114.46	100.32	113.49	118.12	112.11	111.83	77.39	54.87	53.28	41.5	50.68	64.33	60.05	93.97	83.3	32.03	76.11	53.5	45.73	44.92	71.4	85.55	5.83	65.28	67.03	58.56
ACOT9	15.15	21.73	20.42	17.06	15.39	22.5	13.34	12.75	22.85	20.72	11.14	17.08	15.87	17.56	19.74	11.72	10.63	18.2	8.06	15.7	60.52	97.08	78.72	96.44	85.4	59.48	46.85	68.24	75.69	85.75
ACOX1	43.74	27.78	24.94	35.09	36.78	34.93	42.26	56.02	42.49	54.4	43.27	39.12	34.28	35.27	41.45	30.79	37.32	55.23	36.21	26.42	25.76	22.58	15.22	23.32	28.45	22.16	10.17	15.17	24	13.94
ACOX3	6.29	5.52	5.99	7.37	6.15	4.36	4.56	4.5	6.36	5.37	3.64	5.57	5.65	5.16	3.8	2.31	7.38	5.18	5.32	2.87	5.74	2.24	4.68	4.28	1.98	3.6	1.45	7	2.2	6
ACOXL	0	0	0	0	0	0	0	0	0	0	0	0	0	0	0	0	0	0	0	0	0	0	0	0.25	0.66	0	2.91	0	0	0.26
ACOXL;RPL5P9	0.31	0.44	2.78	1.66	2.15	1.22	0.2	0	1.5	4.28	0	0.49	3.7	0.78	0	2.27	1.64	2.32	5.42	2.59	0	0	3.52	0.76	0	1.37	0	0	6.77	0.61
ACP1	90.24	139.39	115.07	171.12	187.55	176.7	128.05	125.38	111.57	141.69	59.66	89.7	82.67	98.67	95.16	75.73	66.68	48.37	53.03	74.36	60.6	89.07	81.52	94.78	59.58	66.84	74.73	52.78	62.64	87.89
ACP2	27.21	13.8	16.11	13.83	24.37	24.26	24.83	22.56	31.55	39.04	31.59	28.1	23.32	25.89	22.36	39.41	27.7	56.64	24.31	17.9	11.3	15.01	15.95	15.45	21.66	22.12	1.45	23.93	14.1	17.66
ACP3	3.5	5.32	5.7	8.1	4.93	3	1.75	2.7	2.99	4.81	0	0.87	0.7	0.33	0	0	0	0	0	0	0	0	0	0	0	0	0	0	0	0
ACP6	3.12	2.11	4.42	6.56	5.84	1.45	3.24	3.54	5.98	6.34	1.34	3.05	3.63	0.95	1.95	1.5	4.1	4.25	3.57	2.32	1.9	1.97	3.07	2.14	5.35	2.26	0	3.77	2.94	4.33
ACP7	4.78	2.31	2.47	2.25	3.08	6.66	8.16	3.14	3.74	6.32	0.45	0	0	0	0	0	0	0.48	0	0.2	0.92	0	0	0.13	0	0	0	0	0	0.18
ACSF2	40.8	32.47	43.25	48.13	42.01	16.97	20.45	27.25	18.35	28.99	16.63	18.38	20.33	17.56	14.23	19.02	26.91	17.99	10.69	12.36	2.92	3.72	7.95	5.93	8.7	3.15	4.36	6.46	4.43	10.02
ACSF3	7.58	12.17	7.38	13.17	2.15	4.87	3.84	4.43	5.6	6.82	6.42	16.88	12.8	18.95	7.51	14.94	11.42	15.02	6.18	11.81	2.82	3.87	3.62	2.38	0	3.64	0	0.53	3.69	4.91
ACSL1	26.47	36.99	51.74	30.83	33.89	45.09	33.04	36.32	36.7	34.23	2.27	3.16	3.95	2.34	3.15	3.04	2.46	3.88	4.42	4.67	5.49	10.22	9.1	8.56	5.33	11.32	10.17	11.28	8.84	12.12
ACSL3	35.14	39.36	40.2	44.44	12.65	12.38	15.04	22.93	11.62	12.55	44.12	64.19	57.23	57.95	18.35	37.81	43.79	43.7	25.21	47.28	92.63	99.14	88.65	114.47	53.67	53.91	19.02	55.58	33.71	82.53
ACSL4	9.7	14.03	14.55	10.85	10.76	9.76	8.24	5.76	7.1	15.52	0	0	0	0	0	0	0	0	0	0	12.41	38.23	33.25	26.27	12.67	21.46	18.86	19.89	30.46	42.3
ACSL5	1.22	3.92	3.75	2.71	1.53	2.41	4.53	2.66	4.85	1.98	0	0	0	0	0	0	0	0	0	0	4.65	10.26	15.19	12.13	19.55	21.68	15.96	10.26	22.33	19.86
ACSS1	0	0	0	0	0	0	0	0	0	0	8.14	7.7	5.01	5.55	0.65	2.27	5.72	6.56	3.55	1.07	3.81	1.62	1.23	2.14	2.66	1.84	0	2.15	0.73	1.97
ACSS2	104.69	118.28	129.97	95.49	80.43	101.66	147.02	143.95	120.79	147.96	6.9	15.25	9.45	10.37	8.09	11.72	16.33	9.44	7.12	10.43	23.29	28.27	37.02	30.74	27.14	14.34	5.81	25.51	13.45	33.83
ACSS3	0.62	0.22	0.65	0	0.92	0	0	0	0.37	0	14.88	22.12	27.3	14.69	7.47	12.03	26.92	25.2	13.4	9.04	3.66	5.3	7.78	4.92	15.47	2.25	0	4.84	5.15	7.75
ACTB	1882.01	2658.38	2487.73	2874.88	1774.83	1404.65	1229.76	1591.79	1072.22	1343.92	2350.84	2320.77	2083.17	2752.27	2022.34	1990.4	2183.87	2318.12	1363.66	2704.93	2925.63	2782.58	2983.97	3337.95	2423.31	1647.45	610.38	2274.45	1619.54	3575.83
ACTBP2	0.31	2.18	1.21	2.16	1.54	0.47	0	1.78	0.37	0.5	0.89	2.11	1.3	1.24	1.25	2.27	1.64	0.97	0	2.62	0.92	0.86	0.95	1.39	0	0.45	0	2.15	0.73	3.48
ACTG1	281.65	674.34	529.7	466.85	249.35	214.78	193.42	244.16	187.51	319.65	1007.35	1950.03	1767.62	1574.97	1216.95	1185.82	1509.09	1166.51	1039.18	1935.09	1501.5	2072.56	2019.15	1669.5	1232.6	936.03	517.93	745.1	813.98	1649.61
ACTL6A	155.53	130.56	107.07	131.62	147.98	145.44	178.6	127.42	161.18	110.79	106	71.56	62.98	68.54	122.53	77.53	62.66	61.55	83.9	95.2	252.7	241.61	217.35	251.66	232.74	249.16	303.16	156.27	203.12	145.99
ACTN1	331.16	281.37	282.34	219.52	203.62	223.62	212.01	228.2	219.33	274.58	185.89	164.8	155.18	224.37	188.67	140.05	134.74	166.85	158.68	243.98	404.01	430.57	422.75	374.21	430.58	522.47	117.13	594.15	432.86	538.65
ACTR10	38.1	69.34	57.77	65.78	42.91	45.02	32.35	30.49	35.64	36.54	44.8	61.46	55.01	67.54	36.97	41.87	39.08	63.63	39.64	43.86	94.71	84.96	65.2	77.61	50.41	68.06	112.03	48	59.22	82.96
ACTR1A	17.88	28.88	21.35	23.91	27.79	43.84	28.91	31.44	43.56	51.03	64.7	75.04	71.8	64.14	68.1	70.67	70.25	76.02	54.41	61.07	126.95	132.03	122.88	150.04	128.57	113.5	35.16	96.57	98.97	135.98
ACTR1B	57.02	64.6	77.31	77.63	55.61	57.99	42.21	53.67	42.39	53.04	20.69	34.28	39.89	25.91	29.36	27.71	24.55	42.26	12.45	25.08	26.79	31.28	32.06	25.28	24.4	22.08	1.45	25.01	34.43	40.4
ACTR2	419.28	452.42	455.97	493.22	545.24	493.04	658.71	553.15	551.52	495.49	404.33	276.03	297.46	290.16	367.5	261.9	266.91	295.03	343.14	287.96	230.15	291.66	318.76	323.11	304.99	334.45	500.44	318.52	307.95	339
ACTR3	155.8	236.44	196.11	236.62	202.58	196.95	177.74	206.2	143.67	178.96	113.67	127.49	123.05	121.55	107.29	100.78	105.88	145.92	96.23	131.26	176.4	185.19	206.25	204.71	184.16	168.59	130.05	146.8	145.92	217.24
ACTR3B	20.64	17.43	14.46	14.26	11.71	13.17	12.54	13.38	13.1	16.24	13.6	21.02	18.36	32.38	25.82	23.04	22.06	23.25	33.46	23.65	6.58	11.54	9.97	8.45	12.17	16.13	19.04	16.84	19.42	14.12
ACTR3C	24.56	23.97	24.74	27.48	21.9	9.62	9.23	7.16	7.85	5.87	3.62	9.69	8.75	8.61	5.75	5.97	4.1	4.8	4.43	5.72	2.82	2.24	2.97	2.13	2	3.15	4.36	3.76	0	2.02
ACTR5	9.05	10.19	9.64	11.93	4.92	6.22	5.87	8.22	5.99	6.8	5.49	5.87	5.4	7.74	6.81	5.91	2.46	8.37	4.42	5.29	15.6	13.23	11.18	13.18	13.41	10.17	1.45	5.93	7.38	11.07
ACTR6	15.22	14.39	17.78	22.77	27.75	16.07	27.66	28.56	17.58	33.06	18.1	17.54	25.14	16.81	21.41	13.31	19.61	6.2	12.49	16.01	10.39	10.23	17.93	11.86	14.13	15.1	30.58	13.99	20.81	28.44
ACTR8	9.67	9.82	11.15	9.9	7.38	5.41	8.58	10.62	4.48	4.35	21.13	28.67	30.35	31.48	19.55	25.16	19.52	14.04	11.62	26.21	21.76	24.86	22.13	31.33	18.35	29.82	43.91	31.63	28.36	35.72
ACVR1	0	0	0	0.29	0	0	0	0	0	0.5	0	0	0	0.16	0	0.77	0	0	0	0	0	0	0	0.38	0	1.84	0	0	0	0.6
ACVR1B	8.49	6.56	6.98	13.39	6.15	6.57	7.05	6.26	7.11	10.2	12.41	14.11	12.74	12.51	14.38	14.65	18.77	22.58	14.27	11.53	3.73	5.43	2.69	2.76	1.98	4.53	0	1.61	5.92	3.07
ACYP1	36.35	42.59	37.92	38.33	41.36	108.09	90.81	71.93	107.86	81.13	40.75	28.99	27.75	28.69	46.03	39.92	17.96	28.23	29.56	33.73	78.51	70.45	85.99	83.32	90.78	83.76	123.36	98.52	70.5	80.28
ACYP2	27.91	36.91	36.65	41.43	21.55	28.31	24.91	26.56	25.06	27.65	8.66	13.57	16.94	9	6.91	9.84	4.92	12.83	5.33	7.39	11.41	17.67	15.51	14.63	11.99	12.21	13.09	13.95	17.78	21.47
AD000090.1	0.31	0.22	0.18	0.29	12.06	0	8.9	3.24	0	0	0	0.24	0	0.16	4.62	0	8.92	0.95	0	0.28	0	0	0.27	0	2.69	0	1.45	0	0	0.27
AD000671.2;U2AF1L4	11.78	11.57	9.35	15.98	9.24	7.79	6.72	10.4	6.73	7.7	6.02	3.84	7.25	5.15	5.56	3.04	3.27	5.3	3.55	4.51	1.83	6.72	5.95	7.84	4.64	6.39	8.7	6.45	5.94	7.83
ADA	26.16	32.36	41.09	31.99	32.68	50.18	29.29	46.37	36.74	57.37	0.45	2.15	2.5	2.65	4.96	0.77	0.82	0.97	0	6.68	1.9	2.39	2.32	3.28	3.32	0	0	2.67	1.47	3.4
ADAL	3.72	7.93	7.53	4.59	4.3	7.88	5.04	4.02	7.1	6.32	2.27	6.11	7.15	4.32	3.8	8.28	2.46	2.42	4.48	4.47	0	1.13	2.28	1	0	1.36	5.8	0	2.21	0.72
ADAM10	195.28	178.38	188.63	196.22	203.7	167.53	179.4	153.68	143.53	136.07	71.47	68.25	81.58	63.67	54.26	73.56	73.41	92.78	66.28	54.71	58.62	85.61	95.88	84.03	87.49	96.65	125.49	112.89	99.06	97.18
ADAM15	76.37	120.62	84.22	128.16	53.09	71.4	95.45	89.27	75.48	75.95	37.46	58.78	50.98	86.23	50.07	43.65	48.86	63.24	35.19	63.28	51.79	64.13	50.38	62.24	39.99	60.6	1.45	30.93	38.02	69.34
ADAM17	47.65	47.29	42.98	50.95	36.93	31.4	39.02	33.91	37.03	34.9	16.01	23.24	26.93	21.38	19.24	22.92	20.46	22.92	12.44	21.57	30.77	32.65	41.78	35.93	30.78	34.75	36.34	38.23	27.41	39.69
ADAM19	0	0	0	0	0	0	0	0	0	0	0	0	0	0	0	0	0	0	0	0	19.53	23.88	34.02	26.02	20.28	29.04	24.73	37.1	17.07	45.23
ADAM8	0	0	0	0	0	0	0	0	0	3.94	2.72	2.26	1.22	4.77	1.3	0.77	0.82	2.87	0.88	0.67	76.96	59.89	63.77	69.74	72.6	70.6	2.9	48.73	48.11	83.02
ADAM9	520.23	344.86	299.14	344.59	353.03	717.48	642.02	546.67	532.79	520.33	140.44	108.45	122.84	99.69	78.62	121.29	89.14	159.77	84.12	76.54	374.28	293	295.95	308.59	297.22	359.9	366.16	325.78	313.3	240.87
ADAMTS1	0	0	0	0	0	0	0	0	0	0	0	0	0	0	0	0	0	0	0	0	0.92	3.6	1.84	0	2.69	0.45	2.9	0	3.72	0.68
ADAMTS12	0	0	0	0	0	0.24	0	0	0	0.5	0	0	0	0	0	0	0	0	0	0	2.82	3.86	4.57	3.8	2	1.84	7.29	1.61	1.48	4.49
ADAMTS16	0.31	0.11	0.37	0.3	0.31	0.24	0.42	0	0	0.99	0	0	0	0	0	0	0	0	0	0	7.47	7.14	7.41	7.95	7.33	11.86	5.81	10.22	5.91	9.42
ADAMTS19	0	0	0	0	0	0	0	0	0	0	4.7	4.24	1.52	3.05	3.62	8.1	1.64	6	7.17	1.69	0	0	0	0	0	0	0	0	0	0
ADAMTS6	0	0.11	0	0	0	0	0	0	0	0	0	0	0	0	0	0	0	0	0	0	0.92	3.55	0.54	2.9	3.35	2.26	5.8	1.6	4.47	4.83
ADAMTS9	0	0.22	1.25	0	0.61	0.48	0.2	0.43	0	0	0	4.64	13.85	4.2	3.08	4.52	0.82	9.35	1.77	4.51	0.92	0.13	0.41	0.13	0	0.45	1.45	0.53	5.21	1.35
ADAMTS9-AS1	0	0.11	0.53	0.15	0	0	0	0.43	0.75	3.41	1.36	2.82	11.69	3.92	2.55	4.49	1.64	4.66	1.77	4.85	0	0	0.28	0	0	0	0	0	0.73	0.09
ADAMTS9-AS2	0	0.97	5	0.15	1.54	0.71	0.61	2.22	3.36	2.97	1.83	19.32	63.53	9.82	5.64	17.85	11.48	32.87	1.77	29.87	0	0.25	0.14	0	1.32	0	1.45	1.07	0.73	0.9
ADAMTSL1	0	0	0	0	0	0	0	0	0	0.5	0	0	0	0	0	0	0	0	0	0	7.47	8.07	5.62	7.44	7.42	13.27	7.25	10.19	9.62	14.66
ADAMTSL5	1.57	2.52	2.09	6.69	0.31	0.96	2.27	1.35	1.87	1.47	0.89	1.06	1.25	10.3	2.5	0.77	1.64	1.92	0	1.51	2.92	0.38	0.94	1.77	0.66	1.36	0	0.53	0	1.45
ADAP1;COX19	4.42	7.2	9.75	7.14	7.08	4.71	4.41	5.33	7.47	7.31	13.24	13.6	15.94	22.26	9.85	14.45	25.95	17.24	5.33	11.18	0.92	0.51	2.17	0.75	4	0	0	1.07	0.73	1.98
ADAR	148.74	139.12	158.5	186.5	113.76	93.34	98.93	91.33	90.29	106.77	98.95	117.29	142.7	122.6	90.94	88.6	98.75	128.21	88.77	118.1	35.89	37.37	57.19	45.59	31.45	40.7	32	51.27	45.12	51.6
ADARB1	34.71	35.03	33.32	48.41	24.33	26.29	26.69	21.49	26.59	17	14.78	27.87	24.56	29.13	25.05	31.75	22.84	25.74	21.4	22.64	17.14	18.93	22.98	18.69	12.81	15.1	8.71	17.78	18.53	17.2
ADARB2	0	0	0	0	0	0	0	0.43	0	0	0	0.24	0.24	0	0	2.9	0.82	0	0	0	0	0	0	0	0	0	0	0	0	0
ADAT1	39.73	29.65	31.32	31.42	22.17	47.31	28.55	18.86	46.21	45.77	11.19	13.39	10.68	12.54	6.41	11.79	10.63	15.43	13.38	13.51	11.64	7.2	9.98	9.36	3.98	14.34	2.9	9.81	11.88	9.67
ADAT2	4.12	2.63	3.47	2.34	8.33	6.02	6.53	2.64	5.99	4.36	5.16	2.61	2.44	6.59	6.86	2.27	9.8	3.33	7.18	4.06	10.06	9.56	7.51	7.22	10.21	2.26	20.43	9.23	4.47	5.47
ADCK1	0	0.86	0.53	0.99	1.23	0.71	0.41	1.32	3.74	0.99	0	1.8	1.69	2	0.65	5.2	0	0.97	4.47	1.2	0	0	0.14	0	0	0	0	0	0	0
ADCK2	1.58	2.16	1.68	2.37	1.23	0.24	0.2	0.43	1.12	1.93	2.34	2.18	2.06	3.73	3.52	0.77	4.08	7.37	0.88	2.63	0	1.59	0.81	1.39	0.66	0.91	0	0	0	1.74
ADCY10	1.94	2.22	2.69	2.21	2.16	13.52	12.79	10.59	13.17	10.28	30.19	21.7	19.37	15.35	23.05	23.76	22.58	18.34	11.87	22.52	13.73	6.41	5.8	8.03	5.44	2.3	1.45	8.23	0	3.91
ADCY5	1.57	0	0.7	2.02	1.23	2.22	2.66	2.24	3.74	5.75	0	0	0	0	0	0	0	0	0	0	0	0	0	0	0	0	0	0	0	0
ADCY6	34.82	17.64	25.01	35.33	15.68	34.83	35.65	30.66	26.19	28	34.05	31.36	28.5	18.66	18.16	33.92	21.26	41.99	16.95	13.27	4.65	5.21	2.59	5.15	1.98	6.32	8.74	6.45	9.59	4.63
ADCY7	0	0	0	0	0	0	0	0	0	0	0	0	0	0	0	0	0	0	0	0	0.92	0.13	1.46	1.13	2.67	1.36	1.45	4.31	0	0.44
ADCY9	0	0.43	0.62	0.43	0.92	0.71	1.48	1.35	0.75	1.47	7.44	6.52	4.45	10.08	6.08	6.68	5.7	8.85	8.96	5.2	0.92	2.71	3.18	2.14	4.01	2.26	1.45	1.6	1.48	1.91
ADD1	107.58	101.72	110.07	102.06	96.91	109.16	117.96	110.69	86.24	92.31	69.9	70.4	74.55	58.38	46.7	65.9	48.15	82.04	42.98	50.02	86.74	108.59	111.56	101.48	90.25	120.2	82.03	130.15	137.89	109.89
ADD3	7.59	17.1	18.33	11.9	10.14	13.74	5.33	10.23	4.86	7.29	9.21	22.77	33.81	24.55	27.56	13.5	8.98	19.14	11.55	37.9	12.42	12.83	12.49	10.34	8.04	4.95	8.73	17.24	16.34	18.43
ADGRA3	11.49	10.29	10.36	14.07	10.14	4.62	10.88	12.74	10.46	10.22	3.6	5.48	5.85	4.15	3.2	2.31	6.55	8.92	10.69	3.64	7.67	12.11	10.76	8.72	16.77	19.74	2.91	8.06	23.8	15.61
ADGRD1	0	0	0	0	0	0	0	0	0	0	0	0	0	0	0	0	0	0	0	0	0	0	0.14	0	1.33	0	0	0.53	0	0.09
ADGRD1-AS1	0	0	0.09	0	0	0	0.64	0.43	0	0	0	0	0	0	0	0	0	0	0	0	0	0.37	0	0	0	0.45	1.45	0	0	0.26
ADGRE3;ITGB1P1	1.27	1.93	0.18	0.15	0.92	0	1.94	1.35	0.37	0	0	0.24	0	0	0	0	0	0	0	0	2.92	1.82	0	0.13	0.66	0	11.67	2.16	0.73	0.09
ADGRE5	9.24	12.63	11.16	18.42	5.53	4.33	5.16	2.22	4.85	7.22	0.89	1.93	3.91	3.94	2.55	2.31	1.64	0.48	1.77	2.9	21.97	35.13	45.14	50.8	33.77	30.69	1.45	22.18	26.72	66.48
ADGRF1	33.31	49.71	53.94	40.92	61.12	49.64	78.46	69.53	77.72	76.66	0	0	0	0	0	0	0	0.48	0	0	25.22	16.7	29.17	21.51	26.32	18.36	29.2	28.84	24.51	24.62
ADGRF3	0	0.22	0	0	0.61	0	0.42	0	1.5	0.5	0	0.24	0.24	0	0	0	0	0	0	0	0	0	0	0	0	0	0	0	0	0.09
ADGRF5	0	0	0.28	0	0	0	0	0.43	0	8.78	0	0	0.24	0	0	0	0	0.48	0	0.1	179.85	169.61	234.02	179.61	248.35	139.71	336.82	229.71	199.9	179.91
ADGRG1	76.07	62.34	58.62	48.62	54.26	69.44	71.52	65.37	56.98	57.67	34.72	29.33	40.42	36.99	50.61	34.24	31.01	25.31	25.9	57.1	5.67	12.4	10.31	10.37	4.67	19.41	5.8	14.01	17.11	27.04
ADGRG6	5.08	13.48	9.61	13.88	5.54	7.41	5.76	6.76	7.1	7.8	11.21	29	31.67	16.75	14.31	11.76	17.13	24.44	2.65	13.49	18.26	14.83	12.32	16.58	6.01	3.17	1.45	3.23	5.16	6.88
ADGRL1	3.19	3.72	3.71	2.02	3.07	2.95	1.96	0.43	2.24	1.47	0.45	1.58	2.38	2.64	1.9	0	0	3.79	1.78	2.81	0	0.38	0.14	0.13	0	0	4.36	1.61	0	0.79
ADGRV1	3.1	2.21	1.79	2.71	3.38	4.15	3.39	4.43	4.11	2.97	16.58	13.93	18.18	8.98	5.7	17.97	12.25	15.38	8.91	8.83	7.64	3.35	1.38	3.27	3.33	6.39	10.15	4.82	12.6	4.26
ADH5	10.84	18.61	20.81	24.39	4.61	9.72	1.65	3.16	13.14	16.64	58.87	67.46	85.65	61.98	10.55	47.83	9	29.79	47.13	73.24	32.59	40.42	64.76	49.39	6.01	31.83	5.81	43.7	42.66	61.5
ADI1	358.95	591.25	658.41	437.67	257.67	296.63	220.22	252.16	241.54	224.88	90.11	174.93	121.94	156.74	61.09	107.77	71.87	113.65	63.18	155.76	177.81	298.87	272.26	285.54	142.68	189.75	127.54	168.88	186.9	256.98
ADIPOR1	106.75	159.77	145.6	143.88	66.29	104.42	87.9	92.67	81.76	110.37	50.83	90.42	96.69	88.58	50.57	73.39	71.52	106.98	44.81	102.74	31.84	50.39	56.52	45.43	36.48	41.46	11.67	34.23	28.15	58.49
ADIRF	3.82	8.27	12.44	11.31	3.38	8.64	7.78	14.62	17.28	14.69	138.76	200.82	240	248.17	142.3	127.72	175.85	163.35	171.11	213.45	17.03	21.33	26.37	30.09	26.67	16.17	10.22	13.58	18.7	32.27
ADIRF-AS1	1.58	1.58	1.33	4.71	0.92	2.44	2.67	1.35	2.24	1.47	1.81	5.96	3.88	2.78	4.44	8.13	6.54	6.17	2.67	3.08	0	1.12	0.14	0.88	0	0.9	0	0	0.73	1.74
ADK	85.04	81.48	75	80.55	102.01	128.47	102.62	125.99	86.77	114.6	111.64	102.69	87.81	100.97	125.39	107.39	100.08	104.56	94.82	108.88	141.65	126.24	120.7	159.07	139.05	134.03	244.55	123.1	101.15	114.52
ADM	11.06	11.81	10.32	9.93	13.88	7.04	7.84	7.45	4.87	10.45	12.74	13.51	14.91	13.79	24.76	8.64	11.4	19.48	7.16	10.29	54.71	40.46	32.45	41.46	46.16	41.03	14.55	53.23	64.49	51.45
ADNP	20.02	25.31	22.43	23.08	11.68	13.81	9.19	11.56	16.07	25.67	17.61	33.9	25.57	17.73	19.29	30.02	12.27	39.07	8.89	19.15	4.58	7.19	5.94	3.52	7.99	5.44	1.45	8.06	4.41	8.47
ADNP2	5.09	5.43	5.46	3.89	2.46	2.42	4.45	5.75	2.98	5.36	5.02	12.05	12.72	8.28	12.86	4.54	19.57	12.43	3.53	13.53	2.75	11.49	11.53	7.45	11.42	2.72	10.15	6.98	5.16	6.08
ADO	37.9	32.17	29.94	33.04	26.2	26.8	28.1	27.29	29.6	40.31	36.3	41.3	33.3	50.05	40.21	52.81	26.09	59.28	49.54	34.72	44.32	34.88	29.49	30.42	25.61	46.53	16.08	27.63	40.24	28.87
ADORA1	2.51	5.52	5.07	5.66	4.61	3.42	6.61	6.75	5.61	5.83	0	0	0	0.16	0	0	0	0	0	0.1	0	0	0	0	0	0	0	0	0	0
ADORA2B	6.93	8.16	7.74	11.69	4.61	9.39	7.21	5.75	16.1	11.65	0.89	0.49	1.86	1.46	0	0.77	0.82	0.97	0	0.51	16.06	22.11	24.75	23.58	21.88	23.35	0	16.19	24.54	22.98
ADPGK	33.8	31.73	22.78	41.67	24.96	21.57	26.71	26.58	22.46	22.08	43.65	38.69	29.56	47.41	46.75	36.76	33.4	46.75	34.25	35.85	19.7	22.77	15.79	20.75	17.46	32.41	0	17.82	22.33	17.97
ADPRHL1	0	0.11	0.09	0.42	0	0.96	1.29	1.82	0	0.5	0	2.37	1.81	1.89	1.83	0.77	4.9	0.48	1.78	1.05	0.92	0.87	0.41	0.76	0	0.45	1.45	0	0.73	0.61
ADPRM	0	0.54	0.52	1.07	0.31	0.73	0.2	0	0.75	1.47	0	0.24	0.66	0.32	0	0	0	0	0	0.1	0	0.99	0.54	0.88	0	1.37	0	1.07	1.48	1.09
ADPRS	14.39	13.55	11.63	12.11	10.45	11.15	8.43	9.85	8.98	16.96	13.89	25.4	20.1	20.92	18.25	23.55	23.63	26.34	14.25	20.66	22.21	21.61	21.3	19.35	15.41	25.94	0	22.25	23.76	27.85
ADRB2	0	0	0	0	0	0	0	0	0	0.99	0	0	0	0	0	0	0	0	0	0	21.06	32.67	25.27	31.4	39.69	47.48	7.26	28.96	39.19	40.16
ADRM1	145.43	120.87	122.92	124.04	136.74	190.07	153.37	136.51	138	160.62	185.66	163.57	152.96	208	216.32	199.98	182.39	209.92	194.21	212.4	260.62	225.42	197.69	249.15	190.1	276.11	214.13	229.13	264.66	207.36
ADSL;AL022238.3	10.53	29.49	25.46	18.69	15.1	11.64	11.77	15.22	12.35	22.07	11.63	27.48	27.29	30.41	28.7	11.09	15.54	19.32	18.73	31.68	49.7	69.89	69.93	61.61	36.74	36.62	20.41	25.63	34.99	70.75
ADSL;AL022238.3;SGSM3	42.34	47.68	37.01	39.62	45.06	47.66	51.76	39.27	42.78	37.05	27.84	27.27	27.5	24.78	12.59	34.15	28.52	25.28	24.29	14.29	3.73	15.8	15.14	12.27	12.73	18.95	21.87	20.6	11.84	16.57
ADSS1	6.94	6.82	7.51	5.11	5.85	3.31	5.07	3.68	4.11	3.9	45.48	20.12	24.57	19.22	23.02	36.3	18.64	50.7	29.24	17.06	0	0.25	0.41	0.88	0	1.84	0	0	0.73	0.45
ADSS2	50.43	91.49	95.29	66.72	58	56.92	58.18	65.14	61.13	54.34	25.15	41.45	48.25	43.54	34.23	34.39	26.95	35.15	32.32	53.37	57.79	113.77	106.58	78.73	76.64	60.05	26.22	63.55	69.51	93.61
ADTRP	0	0	0	0	0	0	0	0	0	0	0	0	0	0	0	0	0	0	0	0	0	0	0	0	0	3.24	1.45	2.69	0	1.19
AEBP2	31.9	25.22	32.99	26.69	22.45	15.63	14.77	13.98	16.83	15.56	15.29	16.03	20.88	13.49	11.59	12.09	7.38	18.15	17.87	13.95	21.89	30.9	26.25	19.93	25.4	22.39	29.13	35.14	29.71	19.77
AEBP2;PDCD5P1	0	0	0	0	0	0	3.47	3.24	0	0	0	0	0	0	0.65	0	6.5	0	0	0	0	0	0	0	1.33	0	38.54	0	0	0
AEN	0.95	1.68	0.36	1.64	3.39	1.21	2.12	3.59	0.75	0.99	0.91	3.98	1.81	5.73	9.18	3.68	13.84	4.14	4.48	1.61	0.92	2.22	0.41	1.77	4.69	1.82	0	0	0	1.76
AF117829.1	3.73	4.41	3.67	5.77	3.99	4.11	3.17	6.24	4.48	5.42	8.21	26.45	31.14	17.58	11.97	28.72	22.89	26.66	13.32	10.46	4.58	5.6	5.93	5.53	5.32	3.15	11.61	5.36	8.87	3.56
AF127577.4;LINC02246	0	0.11	0.09	0.42	0.31	0.98	1.07	0	0.37	0	0	0	0	0	0	0	0	0	0	0	1.9	2.92	6.92	2.92	2.01	1.84	0	2.16	0	8.56
AF127577.4;NRIP1	10.82	11.3	12.46	5.85	8.62	15.06	8.87	16.08	16.48	15.02	0	5.09	5.72	16.47	17.25	3.08	0.82	3.81	14.3	16.47	1.83	7.59	15.28	5.93	12.81	2.24	23.3	4.84	14.83	6.33
AF129075.2	1.25	0.64	1.28	1.22	0.92	1.75	2	0.43	1.49	0.99	1.39	0.46	0.49	0.61	1.9	0	0.82	1.87	0	1.22	0.92	0.5	0.14	0.5	1.33	0	0	0	0	0.18
AF196969.1;TBC1D25	6.27	6.08	4.75	8.6	4.61	7.58	8.03	3.08	3.74	5.41	5.91	8.22	5.61	9.02	4.5	9.73	4.1	7.6	3.53	5.13	19.98	18.62	18.47	21.75	22.9	16.51	8.72	10.27	14.06	12.65
AF201337.1	0	0.93	0.27	0.15	1.23	0	0.64	0.43	0	1.96	1.83	0.46	2.57	1.48	1.3	3.04	2.46	3.25	0	3.49	10.13	0.74	6.85	3.3	4.69	3.19	13.14	7.07	4.46	3.7
AF241726.1	0	0.11	0	0	0	0	0	0	0	0	0	0	0	0.63	0.65	0	0	0	3.57	0.65	0	0	0	0	0	0	0	0	0	0
AF254983.1;TPTE	0	0.11	0.18	0.69	0	0	0	0	0	0	0	0	0	0.16	0	1.5	0	0	0	0	0	0	0	0.13	0	0	0	0	0	0
AF274858.1	0.92	3.68	5.75	4.55	2.76	3.16	1.69	2.66	0	3.42	2.25	10.44	9.79	8.17	3.25	8.35	5.73	12.21	4.43	6.65	1.83	2.36	2.04	1.63	2.65	0.9	0	0.53	0	1.25
AFAP1	27.32	34	29.47	36.59	23.7	45.99	34.43	38.77	35.22	42.09	10.22	16.15	14.2	12.11	10.62	8.97	11.45	17.12	7.97	10.46	42.44	59.74	61.25	53.76	32.46	68.16	30.6	51.74	72.84	71.89
AFAP1-AS1	1.57	3.49	1.19	1.76	3.08	4.79	4.74	4.07	4.87	7.13	0	0	0	0	0	0	0	0	0	0	6.78	21.08	15.46	13.63	20.47	16.47	19.06	10.4	17.39	19.96
AFAP1L1	0	0.75	1.04	0.57	0	0	0.62	0.43	0.75	0	0	0	0	0	0	0	0	0	0	0	2.82	3.42	3.89	1.64	2.67	4.6	1.45	7.07	5.95	5.36
AFAP1L2	0	0	0	0	0	0	0	0	0	0.5	0	0	0	0	0	0	0	0	0	0	8.56	13.88	18.95	12.89	15.4	8.21	4.35	12.43	15.61	11.4
AFDN	43.5	47.44	42.88	52.98	25.55	26.81	19.73	28.8	24.32	29.6	22.54	32.9	30.99	34.91	27.8	37.91	15.55	32.17	24.04	24.22	39.12	54.28	46.75	41.33	46.61	37.4	14.52	30.31	49.19	36.73
AFF1	21.03	27.39	27.86	23.87	18.15	13.32	15.19	14.48	16.83	15.15	9.74	13.05	17.81	62.96	18.31	10.57	4.1	10.71	16	28.99	17.05	25.79	28.07	21.12	24.13	15.96	27.69	23.23	21.5	29.86
AFF3	0	0	0	0	0	0	0	0	0	0.99	6.01	11.36	13.83	12.47	6.79	13.24	9	6.48	12.52	10.36	23.31	32.34	35.58	26.81	33.63	20.16	27.65	26.59	29.73	30.4
AFF4	82.49	101.7	78.96	101.49	63.64	49.37	62.55	61.48	60.03	54.84	74.08	118.93	115.75	105.16	62.23	66.34	81.15	84.79	66.85	75.58	88.71	81.72	96.78	89.59	52.09	53.22	56.8	64.16	68.64	79.66
AFG1L	3.55	7.13	6.93	7.14	6.78	8.51	11.22	10.39	12.76	9.91	6.18	3.08	2.98	2.23	3.08	2.27	1.64	1.9	4.51	2.02	0.92	1.47	2.65	2.4	0	0.91	2.91	1.61	2.21	1.03
AFG3L1P	17.34	35.51	20.65	28.13	20.01	24.02	22.21	14.95	21.33	11.3	25.25	36.48	30.28	40.07	23.93	32.75	27.74	23.87	25.09	24.99	10.24	19.33	12.98	16.3	12.02	17.39	21.84	6.97	14.84	13.28
AFG3L2	51.29	96.35	86.79	79.66	46.84	47.28	47.27	41.32	58.82	54.12	45.07	78.18	70.88	81.42	54.34	61.48	61.9	57.82	55.65	87.74	47.62	81.46	59.43	60.14	44.66	56.03	4.35	34.11	60.44	60.34
AFMID	9.64	18.12	14.54	18.9	16.68	16.67	12.41	15.72	12.77	9.92	25.13	25.61	21.74	38.1	22.34	19.93	28.25	23.49	25.59	18.96	40.82	49	50.56	51.45	57.5	45.6	38.37	26.96	37.05	41.01
AFTPH	34.22	23.47	21.44	43.78	43.49	22.81	27.12	32.12	22.45	33.66	28.16	16.7	20.9	16.74	21.98	17.07	16.37	29.65	24.13	12.85	20.35	13.58	15.78	11.87	18.73	18.27	14.57	16.73	20.76	12.49
AGA	9.56	8.94	7.28	9.95	9.54	6.88	7.66	6.21	8.22	9.66	12.89	11.36	9.82	11.45	13.31	15.5	13.87	12.53	7.11	9.57	14.37	11.35	11.01	13.26	16.77	21.7	8.72	17.28	17.07	15.46
AGAP1	5.16	5.4	4.48	6.17	3.07	4.17	3.02	2.24	3.36	7.32	2.27	6.13	5.79	6.2	5.62	4.47	5.74	11.25	3.57	3.63	5.64	2.36	2.02	1.76	2.67	3.63	1.45	1.61	3.68	2.11
AGAP2-AS1	0.93	0.87	0.62	0.72	1.23	0.24	0.2	0.43	0.75	0.5	5.02	5.55	7.42	9.87	7.77	5.24	4.11	5.23	6.22	6.89	2.92	2.35	2.67	2.9	2.66	5.89	0	3.21	0.73	4.17
AGAP3	29.79	19.94	17.92	24.27	19.4	21.92	21.61	16.81	27.71	23.83	46.83	30.51	23.51	35.03	26.35	51.73	45.53	63.76	68.76	17.92	21.75	18.42	14.77	15.45	21.04	32.53	10.18	20.61	39.8	18.53
AGBL3	1.54	2.18	2.28	2.9	4	3.42	3.46	3.6	4.11	4.4	0	1.57	1.57	2.17	1.95	0.77	4.92	1.87	0	1.29	2.82	2.57	2.18	2.52	3.33	3.62	2.9	4.31	1.47	1.74
AGBL5	62.09	51.43	56.72	62.17	58.11	63.14	53.93	53.44	53.71	57.94	15.54	14.6	15.84	9.33	6.86	11.62	14.69	20.69	11.55	8.17	6.65	9.84	13.22	11.65	12.13	9.66	4.36	13.6	18.6	14.81
AGFG1	11.61	9.01	7.25	8.93	8.03	5.3	6.46	10.36	6	5.28	1.39	2.09	1.5	1.37	2.4	2.27	3.27	4.59	7.19	3.77	0	1.6	2.78	0.63	0.66	0.9	5.81	1.62	2.98	2.09
AGFG2	48.61	36.96	38.99	45.89	43.16	45.31	37.08	36.29	42.73	31.81	21.22	17.44	21.32	11.41	14.62	20.41	18.78	15.61	25.96	12.42	22.07	34.62	39.79	37.81	40.51	30.01	30.59	22.69	35.75	25.66
AGGF1	18.29	17.55	15.79	22.83	15.38	14.1	16.67	29.71	24.34	23.16	24.41	23.24	20.63	15.06	16.56	22.68	14.72	27.24	12.5	13.69	14.38	17.93	10.84	11.36	19.49	17.45	1.45	12.4	13.33	17.45
AGGF1;AC008581.2	0.62	2.09	2.49	1.79	0.31	1.97	1.94	2.22	2.24	0.5	2.28	4.13	3.68	2.57	2.48	1.54	3.27	0.48	0.88	2.47	0	0.38	1.47	0.5	0.66	0.45	2.9	0	0	2.12
AGK	0	0.11	0	0	0	0	0	0.43	0	0	0	0.24	0	0.16	0	0	0	0	0	0.28	0	0.25	0.41	0	0	0	2.91	0	0	0
AGO1	27.34	20.03	18.52	27.77	20.67	19.49	19.9	20.9	17.24	12.97	23.84	27.45	23.75	25.07	29.94	39.52	19.54	42.71	14.4	18.64	14.42	10.94	12.38	13.66	18.25	26.52	5.85	12.98	22.44	14
AGO2	43.95	55.63	57.97	44.41	26.48	37.51	45.5	42.92	53.27	53.24	23.37	42.3	42.85	57.81	31.07	36.96	21.25	39.37	29.57	55.5	28.88	65.35	55.89	45.34	24.79	38.47	32.21	43.02	56.02	55.77
AGO3	0.62	0.53	0.44	0	0	0	0	0.43	0	0	0	0	1.06	0	0	0	0	0	0	0.37	0	0.37	0.27	0.13	0	0	0	0	0	0
AGO4	0.31	0.86	1.05	0.58	0.61	0	0.62	1.35	0	0	0	2.26	2.18	0.63	0.65	0.77	3.27	0.97	0	0.65	0	0.87	0.94	0.5	2.67	0.45	0	0	0	0.87
AGPAT2	129.28	98.97	98.96	118.3	108.91	110.13	143.96	121.59	109.45	103.47	73.13	62.3	50.91	52.06	69.88	87.17	77.66	88.04	88.86	39.88	86.07	53.01	45.09	56.66	89.06	89.78	2.9	62.44	85.2	52.17
AGPAT3	16.77	12.75	12.87	22.5	7.99	8.49	7.47	13.39	6.34	5.9	12.34	18.48	18.76	19.01	9.46	26.04	14.73	28.59	16.96	12.47	16.1	9.29	8.72	11.35	11.3	17.75	5.8	9.12	17.79	9.65
AGPAT4	0	0	0	0	0	0	0	0	0	0.5	0	0	0.24	0	0	0	0	0	0	0	3.81	2.68	2.63	3.04	6.79	7.9	4.36	4.89	7.53	3.69
AGPS	100.05	99	106.62	87.19	79.74	72.31	67.93	86.68	61.57	58.66	0	0	0	0	0	0	0	0	0	0	71.7	93.98	87.34	76.45	88.48	49.28	30.68	74.36	37.36	59.84
AGR2	0.62	0.54	0.99	0.99	0.61	0	0.2	1.32	0.75	12.88	238.21	233.58	302.73	302.92	620.21	211.7	243.06	151.92	322.1	691.03	288.1	326.05	468.79	434.78	512.52	85.67	90.3	180.95	114.64	217.32
AGR3	0	0	0	0	0	0	0	0	0	0	3.27	7.46	11.33	22.76	5.87	4.28	0.82	0.95	12.63	53.52	0	0	0	0	0	0	0	0	0	0
AGRN	95.42	176.86	143.66	162.72	45.45	52.57	65.79	69.12	51.15	46.66	47.35	86.16	84.66	84.7	38.48	40.88	54.22	66.24	27.24	51.37	51.09	56.31	50.46	57.63	29.41	38.21	2.91	29.6	30.03	64.7
AGTPBP1	2.78	6.9	6.7	5.3	2.15	2.42	2.51	3.51	1.49	3.94	2.7	8.94	8.2	10.4	0.65	2.31	4.1	3.36	0.88	6.26	21.07	37.72	38.61	40.58	17.42	9.53	2.9	12.37	8.82	29.62
AGTRAP	35.29	31.97	33.31	30.85	27.73	34.66	37.56	34.91	29.58	31.67	16.31	17.33	15.74	14.01	17.9	19.97	16.32	20.61	15.99	19.83	20.37	20.77	26.07	19.36	21.47	30.04	10.18	26.01	28.31	32.62
AHCTF1	124.99	95.76	80.17	117.98	88.7	103.2	109.29	86.94	95.06	105.08	32.52	38.92	36.83	64.57	46.25	35.6	42.35	54.42	58.63	34.5	54.3	60.87	54.58	63.46	57.46	80.13	29.13	46.96	55.46	47.92
AHCY	29.54	70.99	61.49	58.51	46.36	38.65	34.41	41.76	35.67	47.23	24.25	57.45	48.17	51.3	39.99	33.29	33.27	35.71	22.56	52.81	58.28	87.87	72.23	75.62	43.77	33.07	2.9	25.83	42.43	84.1
AHCYL1	280.63	229.25	268.79	306.12	284.42	243.1	220.54	272.17	216.49	239.34	77.17	79.93	88.53	79.18	55.58	95.52	89.6	117.45	71.83	60.98	122.61	109.51	112.9	107.33	125.79	78.52	48.03	113.77	122.86	91.08
AHCYL2	15.1	6.88	9	11.59	4.3	6.59	13.6	9.84	11.96	8.3	13.82	12.77	16.53	14	13.86	17.71	12.26	22.3	13.32	12.06	3.81	5.71	4.99	3.14	7.99	7.21	0	8.04	9.61	6.67
AHDC1	11.9	13.51	12.58	13.53	7.69	17.94	20.37	12.4	22.09	10.7	11.28	17.63	19.41	20.12	20.37	17.63	25.18	15.77	7.99	15.3	12.71	17.75	16.41	16.1	10.77	18.49	40.93	22.86	38.69	13.3
AHI1	19.83	18.28	17.93	17.31	17.55	13.57	11.41	17.06	13.1	14.65	12.56	21.13	19.13	16.27	11.58	25.14	17.18	19.05	8.01	16.21	17.46	26.77	28.6	28.63	28.44	14.69	26.33	21.15	14.11	17.22
AHNAK	119.03	175.44	152.95	159.42	88.46	138.43	139.28	104.65	115.09	122.5	147.77	251.2	300.26	184.58	125.83	180.97	154.86	267.25	104.63	181.82	334.78	428.63	448.99	491.3	322.63	293.51	251.11	371.22	358.33	365.72
AHNAK2	1.84	1.41	1.63	2.67	0.31	0.24	0.2	0.43	0.37	1.98	3.15	5.36	6.47	6.78	4.44	6.08	5.74	4.77	4.43	4.55	25.15	29.05	57.49	47.19	41.02	20.06	46.49	18.32	25.11	25.07
AHR	8.69	9.09	11.85	13.28	8.93	4.66	2.94	6.78	3.74	11.65	6.48	11.04	11.48	11.61	6.29	7.95	4.92	15.38	6.31	11.55	87.08	79.13	93.88	78.2	76.62	47.65	13.14	53.04	35.09	75.66
AHR;AC019117.3	2.94	1.06	1.05	1.73	0.31	0.72	0	1.35	1.12	1.46	0.45	0.87	1.12	0.78	0	2.27	0	3.28	0	0.69	11.33	4.82	9.53	5.46	0.66	3.21	4.36	4.33	2.96	4.36
AHSA1	89.32	99.13	122.14	100.66	101.43	117.12	133.17	150.63	126.71	146.75	211.17	159.78	201.72	257.5	250.03	166.57	135.15	174.12	228.24	322.63	182.39	200.52	242.15	200.92	157.77	185.72	234.35	191.83	157.95	196.07
AHSA2P	38.37	39.93	30.87	44.77	25.26	32.34	31.49	22.45	31.84	21.22	19.56	30.23	31.57	20.44	15.88	35.25	19.53	35.02	13.39	9.59	8.66	9.2	6.26	7.31	9.38	14.71	1.45	4.29	8.86	7.25
AIDA	51.16	40	53.27	49.5	45.99	58.9	56.99	60.48	57.04	49.39	22.15	20.64	21.98	20.98	25.69	20.76	8.19	23.48	17.92	34.16	77	69.61	67.66	90.11	64.79	64.54	60.31	64.59	48.73	54.39
AIF1L	111.54	156.23	171.88	157.68	136.98	69.03	72.34	101.68	81.18	79.73	49.65	75.7	72.24	72.36	39.8	49.65	51.02	43.27	40.85	67.25	0	0.88	1.36	0.13	0.66	0.45	0	0.53	2.94	2.43
AIFM1	145.42	126.81	110.85	141.03	147.29	151.34	155.39	130.41	145.66	140.1	111.9	87.26	87.53	93.52	88.12	106.96	87.08	111.02	82.68	73.28	44.76	53.13	54.62	61.18	51.19	77.32	52.56	67.91	59.71	45.16
AIFM2	13.41	17.51	17.81	23.36	14.16	16.75	13.88	14.1	14.97	13.1	25.61	31.17	23.06	25.63	20.5	26.73	20.44	25.74	23.16	21.67	37.11	46	38.6	45.87	29.63	40	16.01	24.9	25.97	27.33
AIG1	17.53	28.92	24.93	42.13	19.11	12.52	14.67	13.21	13.08	9.26	18.88	32.37	32.83	27.57	9.97	19.76	13.89	13.57	12.43	20.94	11.64	23.64	19.16	21.13	22.89	12.76	5.81	5.91	5.87	23.58
AIM2	0	0.11	0.35	0	0.61	0	0.42	0	0	0	0	0	0	0	0	0	0	0	0	0	2.82	0.76	0.95	0.5	1.32	6.39	13.1	12.93	5.18	5.02
AIMP1	29.33	68.84	73	50.75	66.04	65.1	51.44	59.94	74.71	69.48	37.24	51.69	59.59	61.95	48.96	48.31	41.49	19.65	44.21	54.87	43.56	63.03	61.73	63.01	43.21	40.32	99.72	36.84	44.06	56.15
AIMP2	90.94	85.24	89.58	98.73	79.07	80.6	64.9	76.67	87.85	87.35	66.76	60.65	54.99	78.95	91.22	54.01	58.51	72.18	73.43	105.81	130.38	110.46	91.15	103.05	134.03	110.95	11.64	76.88	103.75	71.31
AIP	40.38	34.72	46.03	41.85	57.76	34.28	48.27	54.21	53.27	60.04	84.48	69.2	70.77	50.21	88.54	57.57	69.88	52.64	40.44	61.72	54.56	63.62	76.27	60.38	82.08	79.38	77.68	132.68	88.09	84.03
AJM1	18.96	21.42	17.41	20.82	13.54	19.61	16.83	13.78	24.31	17.02	44.53	50.17	48.53	42.53	37.06	49.92	43.23	50.13	25.06	36.78	18	14.15	12.91	13.99	13.36	27.12	15.99	30.76	26.71	23.97
AJM1;PHPT1	6.67	3.46	5.86	6.37	5.54	3.69	4.17	2.24	5.98	2.46	19.28	12.79	14.66	11.08	6.75	11.31	24.39	7.99	10.74	5.29	1.9	0.63	1.22	2.65	3.33	0.45	7.26	2.13	8.16	1.4
AJUBA	12.09	10.07	6.81	10.82	9.22	7.51	6.22	8.4	11.59	10.27	32.38	30.72	31.97	20.34	38.48	34.53	26.13	45.41	14.28	36.11	125.53	121.76	92.77	111.71	113.84	124.62	17.46	110.39	94.31	65.6
AK1;AL157935.2	30.85	29.96	33.61	26.14	34.61	42.59	28.17	48.52	34.93	33.86	25.49	30.38	34.47	28.68	35.41	25.84	30.79	40.02	26.11	30.91	39.23	38.29	53.63	36.91	63.57	53.63	24.89	60.01	51.98	59.49
AK2	105.6	111.1	103.62	142.01	168.18	118.97	168.04	143.53	120.21	131.29	117.33	91.7	89.23	119.26	151.75	78.25	91.66	106.41	132.61	100.86	85.47	90.48	88.83	113.13	124.41	164.43	179.47	134.22	153.67	154.3
AK3	61.04	54.98	55.34	65.9	50.27	41.19	44.59	50.96	39.36	51.31	29.46	41.17	43.93	56.56	43.84	42.31	42.28	48.57	44	40.53	17.46	18.46	20.62	17.3	19.58	14.2	7.28	13.48	12.52	25.04
AK4	30.66	28.6	25.64	33.86	35.68	38.97	54.43	46.6	41.15	48.11	53.1	46.64	57.68	63.54	81.72	57.75	58.81	82.78	49.18	56.29	19.76	31.89	27.97	31.44	47.02	54.23	20.35	47.46	43.75	39.08
AK9	1.25	1.68	2.13	2.06	4.92	3.43	3.05	0.87	2.24	5.31	0	3.41	2.62	1.51	0.65	1.54	1.64	0.48	0	1.82	4.75	2.56	2.67	4.04	4.7	5.52	10.19	1.62	2.95	3.66
AKAP1	19.53	20.65	17.32	30.87	26.84	16.16	19.76	19.56	15.71	24.42	33.3	35.41	26.51	122.24	45.96	37.7	39.86	48.36	112.2	31.46	33.72	28.26	24.71	33.4	34.75	38.6	16	28.7	25.39	25.61
AKAP10	107.72	78.14	90.36	65.65	81.59	89.31	95.24	100.89	94.33	70.55	52.37	50.18	55.97	40.09	43.49	66.2	53.58	73.9	33.41	37.07	54.47	40.83	35.19	31.31	39.28	58.49	11.66	47.46	61.41	45.86
AKAP11	31.33	22.78	21.64	32.41	23.41	16.74	26.64	18.35	15.34	14.08	23.21	26.14	22.96	23.37	18.58	29.89	19.63	31.55	26.83	17.52	19	16.99	14.38	16.29	18.76	18.29	39.29	15.06	17.09	12.13
AKAP12	0	0.22	0.27	0.15	0	0.48	0.41	0	0	2.94	0.45	1.5	1.11	0.63	1.3	3.76	0.82	1.9	0.88	3.67	17.35	20.44	22.32	21.05	15.51	19.06	33.66	30.65	28.54	37.1
AKAP13	5.7	1.18	3.78	1	0.92	4.14	2.33	4.5	3.73	3.91	1.36	2.21	3.63	1.43	1.3	1.54	3.27	2.41	0	2.14	0.92	0.75	2.57	1.89	0.66	1.36	8.72	0.53	0.73	1.33
AKAP13;MIR7706	36.52	26.88	23.81	39.68	16.37	39.03	33.75	37.52	31.19	28.92	17.78	17.66	19.75	18.5	14.56	18.92	28.45	41.08	13.45	13.72	15.1	16.7	15.89	14.36	11.52	24.94	0	8.16	25.53	16.95
AKAP5	0	0	0	0	0	0	0	0	0	0	0	0.24	0.24	0.32	0	1.5	0	0.48	0	0	0	0	0	0	0	0	0	0	0	0
AKAP8	18.13	15.47	14.76	20.26	16.03	8.55	13.71	10.72	13.46	16.53	17.33	14.98	14.2	16.56	18.62	12.64	10.63	20.86	16.96	10.73	19.38	30.85	28.55	30.43	21.56	32.28	27.67	26.04	44.03	27.9
AKAP8L	12.76	17.71	13.31	17.6	20.63	18.54	14.37	11.27	14.57	10.23	22.74	20.14	20.06	19.43	16.69	19.16	23.72	17.78	12.45	13.41	17.12	30.67	22.2	28.73	33.14	30.88	24.77	37.4	34.12	28.04
AKAP9	26.46	35.74	41	29.18	26.16	23.11	21.55	27.31	18.69	18.91	48.97	84.75	93.54	71.66	34.68	67.43	66.9	57.24	49.06	58.43	27.46	23.05	31.73	28.54	19.32	17.7	45.1	19.36	20.65	22.27
AKIP1	18.05	21.24	14.22	20.15	36.16	16.98	27.31	33.23	13.46	9.23	7.41	6.36	5.97	6.45	16.44	9.63	17.9	14.42	7.1	7.34	12.91	14.95	10.23	20.17	39.01	15.22	21.97	21.12	11.83	19.2
AKIRIN1	71.09	109.47	109.03	96.67	39.77	54.32	46.49	62.1	66.44	73.76	54.09	69.18	58.94	63.85	38.54	43.27	38.25	56.04	38.56	63.39	29.26	66.66	58.37	51.81	39.83	40.27	7.26	34.83	35.76	75.24
AKIRIN2	44.54	29.35	29.89	35.42	33.94	28.75	34.2	42.16	36.39	55.08	49.8	30.41	45.61	27.01	51.34	60.13	43.05	83.41	41.67	38.21	63.94	37.99	32.18	37.57	57.99	54.2	5.81	35.94	35.9	37.44
AKNAD1;CLCC1	98.72	112.18	118.28	121.06	93.01	72.18	71.98	80.26	78.8	93.43	19.19	30.2	33.41	26.69	24.48	19.9	19.6	16.89	24.26	30.12	22.41	22.61	17.23	23.41	16.78	14.16	17.48	17.27	14.85	21.05
AKR1A1	33	25.67	28.83	33.31	47.51	41.52	41.87	53.92	37.53	52.91	30.72	30.32	26.31	29.2	31.3	36.88	39.09	28.73	22.37	27.08	24.55	24.49	24.26	28.77	34.26	27.72	11.64	22.17	28.21	23.25
AKR1B1	543.9	619.7	603.89	790.53	889.79	559.12	498.6	651.75	355.18	418.7	0	0	0	0	0	0	0	0.48	0	0.1	26.72	32.65	41.24	50.74	56.05	44.47	40.98	93.63	41.82	109.11
AKR1B10	26.24	31.31	37.68	26.35	50.24	15.08	22.16	33.72	21.69	17.04	0	0	0	0.16	0	0	0	0	0	0.1	0	0	0	0	0	0	0	0	1.48	0
AKR1B15	11.54	17.82	24.35	26.57	14.79	4.19	5.09	7.25	4.48	7.74	0	0	0	0	0	0	0	0	0	0	0	0	0	0	0	0	0	0	0	0.09
AKR1C1	4.87	6.48	7.98	3.49	7.41	1.2	1.96	2.7	4.49	2.93	0.91	0.24	0.7	0.33	0	0	0	0	0	0.1	0	0	1.6	0.25	0	0	0	4.34	0.73	2.11
AKR1C2	282.31	395.25	409.51	362	433.44	43.11	46.83	59.38	56.51	59.61	1.39	3.38	2.46	5.1	4.17	0.77	2.45	1.44	1.77	4.91	0	0	0.14	0	0	0	1.45	0.53	0	0.18
AKR1C3	79.35	148.13	193.85	155.08	195.99	75.55	79.35	91.71	89.03	133.64	0	1.44	1.85	2.33	0.65	0	0	0	2.65	0.51	0.92	0	1.1	0.5	0	9.65	17.46	11.32	5.92	21.01
AKR1E2	18.63	22.8	25.49	27.38	11.69	10.64	16.45	15.54	12.34	10.24	15.83	18.89	24.62	14.42	11.12	13.39	17.96	23.34	7.07	16.8	0	3.47	4.68	3.64	4.67	2.24	0	4.29	2.21	4.58
AKR7A2	36.42	51.99	45.75	59.64	24.32	22.14	23.65	27.96	28.83	30.3	28.86	52.13	44.82	48.52	25.63	50.43	35.88	50.34	29.7	54.25	35.64	38.35	33.83	35.75	35.19	45.14	0	28.22	35.74	46.23
AKT1	45.01	74.02	57.43	74.54	24.63	36.1	29.23	37.3	28.81	37.22	186.85	236.31	201.33	282.85	125.23	149.18	220.82	195.45	117.27	210.6	71.38	79.89	77.59	61.44	50.82	60.47	2.9	49.93	39.49	64.82
AKT2	84.84	81.83	69.47	87.02	78.63	85.64	68.44	75.5	74.18	72.43	124.82	103.78	91.47	108.86	106.71	129.61	95.17	142.59	104.59	78.11	98.01	89.14	69.21	85.16	78.54	107.7	11.6	71.8	100.85	61.96
AKT3	0.62	0.11	2.02	0.15	0.31	0.98	0.2	0	1.5	1.46	0	0	0	0	0	0	0	0	0	0	2.92	0	2.36	0.25	0.66	0.45	0	0.53	4.49	0.26
AKTIP	30.25	24.5	23.67	24.32	24.02	29.42	30.01	21.73	29.59	29.24	57.27	35.04	58.32	19.94	32.08	46.68	43.9	69.12	34.94	29.31	14.33	12.01	9.71	8.06	10.71	11.89	13.07	14.01	16.33	9.09
AL009174.1	26.31	43.23	64.38	7.29	27.46	30.14	23.85	36.6	23.62	26.19	8.27	77.87	88.83	79.43	41.88	80.14	48.68	57.54	56.35	74.85	29.12	38.85	78.48	36.26	30.64	12.91	61.73	18.45	54.4	29.64
AL020996.2;MTFR1L	23.21	9.61	7.39	16	16.32	12.76	14.35	14.41	8.22	14.5	16.76	10.56	9.44	11.31	19.44	8.15	16.34	16.22	13.38	6.3	7.57	9.8	10.99	7.7	14.13	14.25	23.32	14.63	23.86	16.32
AL021155.4;RNU5E-1	2.24	0.32	5.95	9.43	1.54	0.72	0.2	0	0.75	0.99	0	0	0	0	0	0	0	0	0	0.1	28.31	1.36	35.88	51.9	24.17	47.44	10.22	44.7	17.43	40.54
AL021368.4;LINC00680	9.59	7.87	7.01	8.56	8.32	10.18	6.03	5.39	8.6	9.65	10.18	14.82	8.61	9.67	9.26	20.99	16.36	13.58	12.54	7.85	14.38	9.19	7.16	9.08	13.44	10.57	20.4	15.66	19.42	9.17
AL021546.1;GATC	28.64	21.79	18.65	29.24	16.64	18.07	15.92	14.16	15.35	21.03	21.18	32.9	24.44	36.3	27.37	29.65	26.86	29.17	33.37	24.08	24.28	38.42	31.32	37.48	36.46	40.15	24.78	26.11	41.41	38.87
AL021920.2;EIF1AXP1	2.24	2.08	1.88	1.24	4.62	0.96	1.52	0.89	2.99	2.93	1.81	5.25	4.32	4.56	6.49	5.97	9.78	8.34	4.45	8.41	1.83	3.29	4.98	3.29	6.07	1.36	13.13	2.68	6.72	2.83
AL021937.3	2.91	2.94	2.89	0.55	2.77	2.96	2.51	1.32	2.62	0.5	0	0	0	0	0	0	0	0	0	0	0	0.13	0	0	0	0	0	0	0	0
AL021997.2;PGBD1	0.61	1.71	1.34	2.88	1.53	0.73	0.61	0.43	1.87	1.97	1.34	2.6	2.6	0.75	2.48	4.45	1.64	3.81	0.88	1.45	16.53	19.14	15.11	16.24	16.15	17.07	2.9	11.92	22.35	19.63
AL022238.3;SGSM3	0	0.22	0	0	8.34	0	7.69	8.12	0	0	0	0.46	0	0	4.07	0	17.77	0	0	0	0	0	0	0	2.69	0	2.91	0	0	0
AL024498.2;SYCP2L	2.83	1.82	1.93	2.52	5.84	4.48	6.86	6.39	7.86	4.83	0	0	0	0	0	0	0	0	0	0	2.82	0.25	1.22	0.75	2.65	3.66	5.8	2.67	0.73	1.46
AL031133.1	1.55	3.04	2.19	1.16	2.76	1.45	2.62	1.78	2.24	1.47	6.88	12	10.12	10.32	6.81	11.98	13.03	4.7	8.05	15.09	10.65	10.99	17.6	11.65	3.32	7.38	18.96	10.8	11.15	11.6
AL031315.1;WDR27	4.44	4.91	2.47	7.55	5.84	3.67	4.96	2.62	2.99	1.97	6.41	6.98	8.72	9.09	9.81	5.9	10.63	11.59	3.57	4.79	3.73	4.8	6.39	4.92	6.7	5.94	0	2.67	3.67	4.83
AL031432.4	1.25	0.93	0.94	0.97	1.23	1.22	1.71	3.16	1.87	4.8	0.45	1.06	1.11	0.48	1.3	0	0	1.44	0	0.53	0	0.13	0.68	1.01	1.33	0.45	5.8	1.61	2.96	1.28
AL031590.1	0	0.42	0.09	1.2	0.31	0.48	0	0	0	0	0.91	2.32	2	1.04	0	0	0	1.41	0	0	0	0	0	0	0	0	0	0	0	0
AL031666.2	0.31	0	0.19	0	0.31	0	0	0	0.37	0	0	1.06	4.54	0.93	1.25	0	0.82	2.32	0	2.52	0	0.13	0	0	0	0	0	0	0	0.18
AL031681.2;L3MBTL1	0	0	0	0	0	0	0	0	0	0	6.4	4.11	5.91	4.79	1.3	11.19	5.75	2.87	3.55	1.67	4.65	9.31	5.9	7.06	8.02	12.34	13.07	10.22	10.37	6.1
AL031708.1;JPT2	65.7	96.02	103.42	61.91	80.99	142.95	110.91	110.73	95.16	123.51	188.62	171.87	182.92	176.56	149.1	196.14	148.02	182.83	157.06	181.55	89.28	111.95	93.88	106.01	105.42	110.87	121.07	129	121.46	117.14
AL031777.2;H2AC7	286.57	243.62	245.03	245.02	149.64	192.81	183.17	187.42	401.32	313.01	455.49	357.87	305.44	365.45	538.84	381.04	400.14	339.75	384.41	930.82	0	0	0	0	0.66	0	0	0	0	0.18
AL031777.2;H3C4	266.62	130.56	144.88	268.9	231.88	316.5	265.89	254.1	367.25	300.38	499.41	226.56	187.38	213.07	691.68	546.38	317.82	485.19	466.11	386.93	0	0	0	0	0	0	0	0	0	0.18
AL031847.1;RPL22	202.7	671.03	549.51	306.11	392.39	444.61	373.92	425.51	455.55	434.67	192.94	457.43	438.04	310.32	245.62	311.44	368.14	235.28	324.38	370.71	177.07	550.39	526.14	337.42	289.42	310.61	710.83	269.91	249.46	445.07
AL033519.3	0	0.11	0	0	0	0	4.69	6.15	0.37	1.46	0	0	0	0	0	0	5.69	0	0	3.11	0	1.83	2.45	0	0	0	4.38	0	0	0
AL033529.1;ZBTB8A	0.61	0.33	0.62	1.69	1.53	0.95	1.05	0.87	0.75	1.96	2.34	0.87	2.07	2.57	10.24	2.27	0.82	3.33	4.43	2.12	1.83	0.63	1.23	1	3.34	1.81	7.25	2.14	4.43	2.3
AL034417.2	0	0	0	0	0	0	0	0	0	0	0	0	0	0	0	0	0	0	0	0	0	1.7	1.05	0.13	3.38	0.45	1.45	0	0.73	0.26
AL035078.4;RCN1	163.61	198.45	196.27	228.02	139.71	58.45	49.11	82.72	67.32	97.45	11.87	22.32	29.9	29.4	12.94	8.17	4.91	26.59	13.5	30.03	44.79	75.32	73.38	80.55	57.89	90.35	10.18	98.09	70.83	135.41
AL035411.1	0.93	0	0	2.21	3.08	0.48	0.84	0.43	0	0	0.45	0.46	0	2.27	2.97	0.77	0.82	0	0	0	0	0	0	1.01	0	0.45	0	1.62	0.73	1.41
AL035458.2;AHCY	26.3	10.68	14.87	10.86	24.05	12.26	9.08	19.68	11.23	13.03	6.48	8.27	8.05	5.95	7.47	13.79	6.55	17.94	8	11.67	12.8	6.12	11.07	5.81	18.91	5.45	43.96	17.37	20.95	4.91
AL035458.2;AL035458.1	1.58	1.66	2.94	0.7	0.31	0.97	0.2	0.43	2.24	0.5	0	2.7	3.48	3.13	0	4.49	0	0	0	3.61	3.84	2.21	6.4	3.8	0	1.37	1.45	1.62	2.23	3.37
AL035461.3;CRLS1	99.57	53.45	53.18	78.91	64.57	37.29	55.83	75.92	62.69	71.46	49.45	31.44	20.14	31.16	53.97	31.03	45.57	42.35	50.72	33.41	53.98	39.72	34.51	36.41	71.77	71.9	2.9	52.34	59.17	47.08
AL035587.2	4.66	3.05	1.79	4.28	7.07	9.47	10.59	7.12	16.09	7.31	2.75	2.14	2.28	1.88	2.55	3.04	3.28	0.97	3.55	1.86	0.92	0.63	0.96	0.38	3.99	1.35	7.28	4.83	2.2	1.76
AL049541.1	0	0.11	1.16	0	0.31	0	0.2	2.7	0	1.93	0	3.77	10.61	0.49	1.83	5.24	1.64	8.31	0	6.82	0	0.13	1.1	0.13	0	0	0	0.53	1.47	0.63
AL049629.2;CD59	335.05	342.93	370.54	452.58	348.32	154.44	156.53	216.45	181.35	253.68	49.26	48.58	58.43	44.66	44.37	32.83	52.18	32.67	33.26	34.84	134.88	119.63	162.09	161.34	109.08	176.86	114.71	143.1	194.68	202.62
AL049650.1;ZNF343	3.46	3.92	6.88	5.49	5.54	6.45	3.53	2.62	7.11	5.36	1.34	1.75	3.57	5.2	4.38	4.47	5.72	2.41	3.53	2.07	4.65	5.98	5.48	7.45	6.03	3.62	1.45	4.85	6.72	4.07
AL049697.1;SLC35A1	5.63	2.79	5.08	5.53	10.18	2.96	5.51	7.62	6	5.27	2.79	6.18	5.2	3.75	21.84	6.46	20.25	5.98	0.88	4.67	2.82	3.59	3.76	4.06	11.55	3.19	5.83	0.53	2.23	2.42
AL049779.1;RDH11	1.6	2.1	3.16	1.1	1.54	0.97	1.69	3.61	1.87	0	0.45	5.28	3.87	3.03	3.62	0	1.64	1.92	0	4.69	0.92	2.56	3.4	2.28	3.34	0	7.26	0.53	1.48	3.74
AL049839.2;SERPINA3	0	0.65	1.3	1.63	0.31	0	0.62	2.29	0	0	5.62	7.37	8.72	13.23	12.27	5.09	2.46	2.35	6.25	14.15	0	0	0.28	0.13	0	0.91	2.91	0.53	0	6.12
AL049844.1;LTV1	22.25	23.62	24.58	17.86	26.48	27.91	32.49	26.86	31.07	27.47	20.36	20.22	18.2	38.52	29.87	28.62	15.51	22.73	46.7	42.2	47.14	57.31	42.44	46.15	52.74	39.25	58.47	36.34	49.19	30.27
AL049872.1	0.61	0.44	1.03	0.29	0.92	0	0.2	0.43	0	0	1.81	0.46	1.35	0.61	0	1.54	4.07	0	0	4.73	8.06	0.13	2	0.13	0.66	0	0	2.7	0	0.52
AL050309.1	0.93	0.11	0.44	0	0.31	0	0.81	1.32	0	0.5	9.36	14.49	17.03	9.17	5.54	13.76	15.55	7.52	8.07	10.45	0	0	0	0	0	0	0	0.53	0	0
AL050341.2	14.94	9.74	6.8	9.34	9.86	16.36	9.83	9.13	10.48	16.36	12.99	11.26	9.4	6.83	7.26	5.31	13.89	16.56	5.32	4.95	3.73	4.69	2.84	3.53	8.02	1.82	4.36	4.3	2.94	4.05
AL078600.1	5.45	3.82	4.96	5.99	2.46	2.39	2.18	3.57	3.36	2.43	11.19	16.12	15.71	9.48	7.4	13.18	8.17	18.52	17.07	7.58	0.92	0.63	1.34	0.75	0	0.45	0	1.06	1.48	1.5
AL080276.2	0.31	1.26	1.56	1.54	2.15	2.43	1.25	3.54	1.12	2.95	0.89	2.79	3.02	2.09	1.3	6.67	0.82	1.87	1.77	1.97	0.92	3.05	1.99	1.52	6.69	1.82	4.38	0	5.92	1.3
AL109618.1	0	0	0.61	0.42	0	0	0	0	0	0	0	0.24	0.24	1.89	0.65	0	0	0.95	0	0.45	1.9	0.25	0.41	0.76	2.01	0	1.45	0.53	1.48	0.76
AL109804.1;AP5S1	8.97	14.42	14.18	12.32	4.92	5.95	4.29	6.81	7.49	7.25	9.46	10.3	12.42	11.44	4.72	10.22	8.17	10.19	7.18	10.89	2.75	9.99	6.51	9.85	1.98	7.31	1.45	4.31	2.95	8.2
AL109918.1	3.25	2.43	1.66	1.58	3.7	1.99	2.99	1.82	3.75	3.34	8.12	2.61	5.12	2.45	2.4	5.05	3.26	6.84	2.67	3.11	9.14	5.03	5.45	4.31	7.5	10.78	8.8	9.86	15.08	5.01
AL117327.1	0	0.11	0.27	0	0	0.24	0.84	0	0.37	0	0	0	0	0	0	0	0	0	0	0	0	0.38	0.27	0.25	1.33	1.84	0	1.07	0	0.26
AL117329.1	1.25	0.22	0.36	0.57	0.31	1.68	1.05	2.68	0.75	0	0	0.46	2.38	1.55	0.65	6.61	8.17	4.22	0.88	0.67	0	0	0	0	0	0	1.45	0	0	0
AL117336.2	6.75	7.76	4.28	5.33	1.84	2.66	4.78	8.13	4.11	5.28	0.45	4	4.52	1.1	1.3	3.76	2.46	3.33	0.88	1.59	6.73	3.82	2.69	2.39	1.98	1.35	1.45	4.3	4.43	0.7
AL117339.4;HSD17B7P2	13.72	10.52	8.64	16.17	18.5	11.75	19.78	8.29	16.87	14.01	14.1	13.93	12.33	10.27	14.19	13.92	17.15	8.85	11.63	8.53	6.65	10.59	12.29	13.16	23.11	19.86	16.01	16.82	17.11	15
AL117348.2;PYCR2	65.14	61.69	65.96	72.09	103.24	112.61	109.58	111	93.51	103.65	40.9	42.61	37	41.02	74.21	61.79	52.15	65.09	65.87	43.36	72.26	64.09	53.88	60.32	92.79	86.23	11.6	82.84	77.73	73.08
AL118516.1	10.13	9.96	8.84	10.03	15.44	12.6	17.2	12.51	21.41	18.45	4.19	7.51	9.65	9.7	17.47	10.07	12.99	12.64	6.34	11.7	11.66	7.55	9.88	11.56	15	13	1.45	13.62	12.72	15.27
AL118558.3	1.23	2.33	0.96	1.96	2.77	2.92	2.36	1.78	2.99	2.93	2.28	5.9	3.61	3.56	3.15	5.94	4.1	7.46	5.38	2.61	0.92	1.24	0.54	0.38	1.32	2.26	0	2.68	2.21	0.45
AL121594.1;PSMA6	148.2	144.09	131.16	144.97	329.69	361.25	350.05	369.76	302.36	347.62	378.47	288.32	282.93	290.97	488.05	314.11	314.04	273.95	369.6	302.72	300.08	313.9	281.09	293.64	438.84	362.82	488.47	366.55	343.48	338.86
AL121832.2	20.25	26.91	19.2	32.05	9.54	14.21	15.09	12.69	19.84	19.37	16.23	33.69	25.47	24.28	12.31	21.33	12.26	22.73	21.47	15.39	8.49	16.03	13.57	8.07	7.35	8.64	0	4.83	6.69	9.06
AL121845.2;SLC2A4RG	159.55	170.66	198.76	180.01	141.45	198.82	150.52	181.21	152.07	165.14	213.63	235.94	173.24	182.18	206.37	215.43	206.01	311.81	186.34	172.51	57.08	62.21	53.02	49.22	54.65	82.19	1.45	37.82	52.04	65.09
AL121888.1	0	0	0.94	0	0	0	0	0	0	0	0	2.06	4.69	0	0	0	0	0.48	0	4.06	0	0	0.28	0	0	0	0	0	0	0
AL121900.1;DTD1	12.62	16.57	15.7	14.85	8.61	10.01	8.18	10.67	11.96	13.68	51.1	59.07	57.85	41.83	41.5	45.86	45.71	58.45	32.14	48.23	45.11	48.52	46.22	38.61	44.45	51.29	37.88	53.11	34.11	50.63
AL121972.1	0	0	0	0	0	0	0	1.35	0	0	0	0	0	0	0.65	0	0	0	0	0	0	0	0	0	0	0	1.45	0	0	0
AL121999.1	0	0	1.91	0	0.92	0	0	0.89	0	0.5	0.45	0.71	8.94	0.16	3.73	0	1.64	0.48	0	7.25	0	0	0.41	0	0	0	0	0	0	0.53
AL122058.1	0	0	2.96	0	1.23	0	0	2.68	0.75	2.94	1.39	18.63	98.48	5.47	19.92	4.58	11.45	5.2	3.57	53.78	1.83	0	1.51	0.25	1.32	0	1.45	1.06	1.48	2.11
AL132780.2	0.31	0.76	0.73	1.12	0.61	1.45	0.61	0.87	0.37	0.5	1.81	5.25	3.58	2.01	3.15	3.04	0	0	2.67	3.79	0	0.63	0.96	1.76	1.98	0	1.45	0.53	0	0.44
AL132780.3;AJUBA	0.62	0	0	0	0	0	0	0	0	0	0	0.24	0	0	0.65	0	0	0	0	0.6	1.9	2.58	2.09	2.02	8.78	2.3	7.25	2.69	1.48	1.54
AL132800.1	3.81	3.74	4.39	2.54	8.93	10.32	12.7	9.62	12.74	10.1	4.09	3.38	4.36	2.06	3.15	3.81	3.28	1.9	0.88	2.41	0	0.88	1.1	0.5	0	0	1.45	3.22	1.47	0.9
AL133215.2	0.31	0	0.18	0.43	0.61	0.24	1.95	0	0.75	0.98	1.86	0.46	1.79	0.48	5.42	0	1.64	0	0.88	0.96	0	0.13	0.27	0.13	2	0	0	0.53	0	0.53
AL133335.1	0	0.33	0.35	0	0	0	0	0	0.37	0.98	0.45	1.82	8.1	1.89	0	1.5	5.69	2.32	2.69	1.95	0	0	0.41	0	0	0	1.45	0	0	0.18
AL133335.2	0	0	0.09	0	0	0	0	0	0	0	0	3.57	5.99	0.63	0	3.6	3.27	0.48	0	2.44	0	0	0	0	0	0	1.45	0	0	0.35
AL133342.1	0	0.11	0	0.43	0	0	0	0	0	0	0.45	0.73	1.19	2.4	3.05	6.65	4.9	4.64	9.9	1.96	0	0	0	0	0	0	0	0	0	0
AL133352.1;NDUFB8	173.53	112.85	116.59	120.93	181.18	280.53	320.26	225.07	304.57	367.15	402	222.69	201.49	193.84	324.56	311.72	253.94	328.46	387.85	237.22	224.58	231.31	225.61	187.24	355.06	298	272.08	360.33	355.42	206.01
AL133353.2;COX15	12.75	14.25	14.86	18.3	13.53	26.37	18.32	21.25	24.32	36.17	41.22	46.26	47.02	38.72	42.78	40.09	37.56	49.76	29.46	47.56	3.66	14.15	18.23	16.78	20.03	16.87	11.66	12.3	5.89	14.96
AL133367.1	3.85	0.43	1.32	1.09	0	0.72	0.2	0.43	0.75	2.91	2.31	1.57	3.84	2.54	0.65	0.77	0.82	2.41	0.88	0.84	0	0	0.14	0	0	0	1.45	0	0	0.53
AL133467.2	0	0	0	0	0	0	0	0	0	0	0	0	0	0	0	0	0	0	0	0	1.9	0.25	0	0.13	0	0	1.45	0	0	0
AL133500.1;HDAC8	20.35	23.79	21.54	18.38	28.98	25.05	24.99	26.2	22.48	26.3	37.99	30.5	36.63	26.4	29.47	33.14	42.33	29.37	24.31	22.93	18.7	24.61	27.02	24.83	26.36	29.74	43.81	34.18	26.18	30.07
AL135925.1	1.27	1.56	1.23	2.18	1.23	1.7	1.94	1.78	4.11	4.35	5.51	4.34	5.32	5.07	4.4	8.89	6.53	9.3	5.33	3.41	0.92	0.75	0.27	0.38	2	0	0	0	1.47	0.8
AL136102.1	0.31	0	0.36	0	0.31	0.24	0.2	0.87	0	1.46	0	1.5	3.61	0.63	3.08	0	0	3.25	0	3.04	0	0	0	0.13	0	0	0	0.53	0	0.18
AL136115.2;PTP4A2	4.97	5.64	7	4.6	6.76	5.83	3.57	7.19	3.73	4.38	2.73	8.67	5.97	11.45	15.34	11.84	7.39	13.53	4.42	14.28	6.63	7.05	10.11	7.06	13.34	8.24	56.85	8.05	15.59	10.12
AL136164.2;LINC00472	0.93	0.96	1.54	0.15	0.31	0.47	0.2	0	0.75	0	0	0.49	0.24	0	0	0	0	0	0	0	0.92	3.06	5.54	2.27	2.01	0.9	10.22	0	9.74	0.86
AL136164.2;LINC00472;MIR30A	45.45	35.24	53.58	70.48	53.76	57.47	34.52	113.96	43.59	60.52	14.72	27.86	37.77	23.95	19.47	209.49	128.1	410.75	127.48	72.34	0	0.13	0.14	0	0.66	0	1.45	0.53	0	0.09
AL136531.2;FKBP1A	285.12	277.73	289.29	273.21	212.39	273.54	242.48	232.3	221.32	340.36	47.79	81.08	65	70.86	58.16	53.48	57.03	84.84	52.05	95.44	268.53	341.84	306.73	279.08	307.72	320.81	125.93	390.53	335	446.21
AL136982.6;FAM25A	0.62	0.83	0.09	0.69	0	1.49	0.2	1.35	0	0	0	0.24	0	6.15	0	0	0	0	0	0.9	0	0.25	0.14	1.14	0	0	0	0	0	0.35
AL136985.3	0	0	0	0	0	0	0	0	0	0	0	0	0	0	0	0	0	0	0	0	0	0	0	0.38	0	0	7.29	0	0.73	0.09
AL137058.2;MRPS31P4	11.19	14.75	10.62	10.4	12.01	10.68	12.46	9.04	14.98	11.58	7.89	10.3	8.29	9.79	12.77	5.24	4.09	3.83	10.75	7.4	8.49	9.16	8.01	8.46	8.03	21.73	20.43	19.52	10.38	12.35
AL137078.2	0.31	0	0.19	0	0.31	0	0	1.32	0	0.5	0	2.31	5.55	0.16	0	0	0	1.44	0	1.5	0	0.13	0.55	0.13	0	0	0	0	0	0.09
AL137127.1;UBR4	0	0	0.09	0	0	0	0	0	0	0.5	0	0	0	0	0	0	0	0	0	0.1	0	0	0.41	0	0	0	1.45	0	0	0
AL137129.1;SNAPC1	18.27	18.29	14.5	18.09	23.74	31.94	32.2	25.94	28.85	33.18	26.78	26.28	30.76	37.79	47.82	35.35	31	32.46	31.57	36.87	196.19	206.07	225.38	276.43	302.98	160.78	148.86	198.48	203.59	197.15
AL137230.2;EFCAB11	24.98	35.21	25.1	32.86	37.66	37.41	46.16	33.12	32.22	31.97	47.09	34.17	30.24	27.63	36.66	31.69	32.6	18.29	34.07	32.42	27.86	28.52	27.51	26.85	20.2	34.03	40.83	24.96	26.66	33.99
AL137782.1;LMO7	6.58	6.53	9.13	8.85	9.22	4.06	6.43	7.12	6.35	8.79	1.39	0.95	1.19	1.57	0	0.77	0	0.97	0.88	1.29	35.17	26.88	36.42	25.56	32.98	22.14	30.57	24.3	17.19	21.88
AL138733.1	0.31	1.97	1.12	0.97	0.61	0.48	0.2	0.43	0.75	0.5	0	0.24	0	0.32	0	0.77	0	0	0	0.73	0	1.35	1.59	0.5	0.66	0.91	0	0	0	0.52
AL138752.2	3.28	4.17	5.69	3.19	14.54	7.03	4.94	4.2	13.55	16.21	1.39	3.25	1.25	1.73	8.88	2.9	3.26	2.32	0.88	4.43	12.62	8.73	9.1	7.39	8.2	8.46	13.24	11.02	16.7	8.16
AL138752.2;EXOSC3	54.84	35.5	35.2	42.85	51.26	55.23	50.58	58.38	64.65	58.64	58.5	38.43	43.49	46.57	72.33	59.68	45.47	64.91	95.04	50.53	123.83	116.51	80.65	96.7	135.17	164.38	38.01	88.91	132.19	77.45
AL138752.2;SHB	0.62	0.93	0.77	0.29	0	0.48	1.33	0	0.37	0	0	0	0	0.33	0	0	0	0.48	0	0.2	0.92	0.98	2.09	2.91	0	0.91	0	1.07	1.48	1.09
AL138752.2;SLC25A51	18.06	23.38	22.88	20.7	17.55	16.81	15.98	18.42	18.73	23.49	13.06	14.2	16.92	15.24	17.79	16.13	9.81	9.85	8.87	15.38	36.7	27.78	33.06	30.44	24.34	23.93	32.15	24.41	26.02	37.11
AL138828.1	0	0	0	0	0	0	0	0	0	0	0	0	0	0	0	0	0	0	0	0	0	4.02	2.63	1.38	1.33	0.9	1.45	0	2.2	2.7
AL138831.1	6.93	11.22	8.71	7.63	7.07	14.44	19.09	17.69	21.7	8.31	5.02	4.75	4.38	2.69	5.09	2.27	0.82	1.94	3.57	2.86	1.83	3.38	2.58	2.89	3.31	1.81	15.97	3.21	2.95	1.24
AL139011.2;PEX19	37.96	43.56	36.65	46.96	64.03	60.45	71.07	61.31	48.47	57.45	35.17	32.55	27.15	24.85	23.75	31.52	26.77	39	25.34	23.6	15.98	29.96	37.79	29.42	50.01	36.32	36.76	51.25	33.82	39.54
AL139100.1	10.74	4.6	3.52	8.43	51.77	12	36.27	28.04	4.12	0.99	6.59	4.52	5.08	5.57	28.88	12.01	12.96	2.85	1.77	4.03	5.92	4.03	3.18	6.33	45.17	2.26	4.36	3.76	3.71	6.81
AL139220.2	0	0.11	0.09	0.15	0.31	0.48	0.42	0	1.87	0.5	0	2.06	1.81	0.33	1.83	0.77	1.64	2.32	0	2.19	0	0	0	0.25	0	0	0	0	0	0.09
AL139260.2;MYCBP;AL139260.3	38.6	60.29	66.74	56.93	37.32	45.96	38.72	34.92	40.1	41.91	41.73	69.9	63.98	67.37	44.66	49.65	47.16	37.78	40.49	91.55	44.12	42.71	35.75	44.8	24.96	33.74	35.06	28.69	32.84	50.32
AL139317.1;AL139317.2	0.62	0.32	0.7	0.83	0.31	0.24	0.42	0.89	0.37	0.98	0.45	0.87	2.78	3.04	1.83	1.54	0	0.97	6.29	4.05	0	0.5	0.14	0.25	2.01	0.45	2.91	0	0.73	1.26
AL139351.2	0	0	0.87	0	0	0	0	0.43	0	0.5	0	2.54	5.59	0.75	1.25	3.6	1.64	4.59	0	4.73	0	0	0.14	0	0	0	0	0	0	0.18
AL139351.3	0	0	1.25	0	0.92	0	0	2.76	0.75	0.98	0	4.23	9.13	1.41	5.42	4.52	3.28	8.81	1.78	4.83	0	0.25	0.68	0.13	0.66	0	2.9	0	0	0.7
AL139353.1;DTD2	19.48	20.37	23.11	17.55	16.62	15.83	11.67	22.43	23.22	22.27	21.03	33.89	33.74	32.04	22.15	23.33	26.93	21.05	24.1	33.56	14.94	20.15	22.42	15.66	18.16	8.67	5.8	17.25	11.84	14.97
AL139383.1	0	0	0	0	0	0	0	0	0	0	5.57	3.16	7.86	5.36	0	3.04	5.72	1.44	4.48	1.11	0	0	0	0	0	0	0	0	0	0
AL157392.5;AL157392.3	0	0	0.09	0	0	0	0	0	0	0	0	0	0	0	0	0	1.64	0	0	0	0	0	0	0	0	0	0	0	0	0
AL157414.1	0	0	2.87	0	0.31	0.94	0	0.43	0.75	0.5	0.45	9.51	40.82	1.71	7.33	9.67	11.43	7.08	0.88	27.22	0	0.13	0.28	0.13	1.32	0	0	1.06	0	0.87
AL157414.2	0	0	1.22	0	0	0	0	0	0	0	0	0	6.87	0.16	0	0	0	0	0	5.24	0	0	0	0	0	0	0	0	0	0
AL157838.1	0	0.11	0.91	0.15	0.31	0.48	0	0.89	0	1.49	0.45	17.9	59.83	4.91	9.02	9.01	4.1	6.15	0	24	0	0.25	0.41	0	0	0	0	0	0	0.54
AL157871.3	121.82	16.12	31.16	101.95	68.84	156.83	76.22	59.93	66.77	74.12	83.37	12.38	18.45	40.76	25.15	71.83	38.74	25.22	22.85	13.23	38.11	10.19	16.83	31.31	21.21	49.25	80.06	34.3	31.87	22.79
AL157935.2;ST6GALNAC6	4.04	9.84	15.87	9.79	7.07	8.01	6.54	7.56	7.47	12.14	7.74	13.04	17.43	10.31	9.46	6.06	4.91	10.42	1.77	7.72	17.17	16.49	16.48	9.32	14.66	15.96	8.7	13.98	14.09	21.62
AL157944.1	0	0	0	0	0	0	0	0	0	0	3.8	5.42	3.99	1.18	0.65	5.64	1.64	1.87	0	0.57	0	0	0	0	0	0	0	0	0.73	0
AL158210.1;LINP1;AL392086.2	1.23	1.3	0.54	1.38	0.61	2.45	2.56	1.78	1.12	2.43	0	0	0	0	0	0	0	0	0	0.1	8.38	13.41	8.75	13.39	16.17	10.51	4.36	9.14	8.89	11.51
AL158801.4	71.1	101.93	146.86	94.27	132.21	91.51	130.49	96.62	180.1	133.37	206.09	203.02	227.95	171.58	171.58	155.82	143.07	61.06	201.37	238.98	115.01	165.74	184.56	142.67	113.55	88.73	203.65	135.48	114.79	134.66
AL160236.2;SLC38A6	5.99	8.08	8.4	7.41	8.61	9.99	14.84	9.4	14.97	12.14	3.65	11.38	10.86	5.14	7.52	6.8	4.92	7.04	8.87	7.22	6.55	11.5	11.22	6.3	9.4	11.91	32.11	6.97	14.88	8.49
AL160272.2;TLR4	0.31	0	0.09	0	0	0	0	0	0	0	0	0	0	0	0	0	0	0	0	0	4.82	7.3	7.98	7.98	7.34	5.01	2.9	7.04	9.71	7.92
AL160291.1	0.62	0.63	0.7	1.74	0	0.24	0.2	0	0.37	0.98	0.89	0.95	3.72	3.15	1.83	1.54	0.82	0.48	0	1.63	0.92	1.85	3.4	1.76	0	1.37	1.45	0.53	1.48	1.38
AL161431.1	0.31	0.22	0.37	0.43	0	0	0.2	0	0.37	0.5	0	0.24	0	0.32	0	0	0	0	0	0	7.83	8.46	4.98	6.45	3.99	0.45	1.45	1.06	0.73	8.12
AL161909.1	19.01	62.1	48.88	28.17	50.5	56.68	37.7	45	71.73	75.73	42.8	84.77	78.11	48.89	79.75	84.32	70.69	36.28	94.11	72.52	59.77	133.97	95.22	63.1	92.57	133.31	125.26	74.27	104.29	96.13
AL162151.2	0.93	1.07	0.46	1.65	0.92	1.2	1.52	1.82	0	0	3.66	5.33	3.25	2.71	3.73	3.04	4.09	3.34	0.88	2.99	3.66	1.6	1.74	1.26	0.66	0.45	0	1.6	0	2.9
AL162231.1	2.83	4.87	7.18	4.04	3.38	4.65	3.45	5.87	2.99	3.44	0.45	2.24	2.26	1.7	5.64	0	0	0.95	0	1.85	0.92	1.49	1.89	1.76	0.66	3.64	2.91	2.68	2.96	3.3
AL162253.2	0	0	0	0	0	0	0	0	0	0	0	0	0	0	0	0	0	0	0	0	0	0	0	0	0	0	1.45	0	0	0
AL162258.2	1.88	5.15	4.12	4.97	1.54	3.96	1.69	0.87	4.11	3.84	3.26	6.14	2.64	2.69	1.3	3.04	4.9	2.85	3.57	1.53	0	0.87	0	0.38	0.66	0.91	0	0	0	0.45
AL162377.1	0.31	0.83	1.18	2.08	0.61	0.24	0	0	0.37	0	0.45	0.67	0.86	0.47	0	0	0	3.21	1.78	0.77	0	0.25	0.14	0.13	0	0	0	0	0.73	0.09
AL162377.3;DHRS12	3.52	7.67	11.06	9.71	9.24	3.91	2.59	4.11	5.61	7.27	4.17	5.43	4.23	3.45	1.95	6.68	4.1	7.93	5.35	3.33	2.82	3.56	4.24	4.93	3.33	5.02	1.45	2.14	5.17	3.46
AL162431.1;STX6	0	0.11	0.18	0.29	0	0.24	0	0	0.37	0	0	0.24	0.24	0.32	0	0	0.82	1.87	0	0.28	0	0.13	0	0	0	0	1.45	0	0	0.09
AL162458.1	5.39	6.19	10.52	14.68	3.07	4.41	3.45	2.68	5.24	5.35	5.62	12.18	12.66	5.92	2.55	6.76	3.28	5.66	1.77	5.51	2.82	3.44	3.09	2.39	2.67	4.09	1.45	3.2	2.21	3.08
AL162497.1	0.95	0.75	0.45	0.44	0	1.43	1.1	1.3	0.75	1.47	0	0	0	0.16	0	0	0	0	0	0.48	4.75	5.58	3.54	1.89	3.35	1.84	0	1.61	4.46	1.53
AL162573.1	0	0	0	0	0	0	0	0	0	0	0.45	0.67	0.66	1.36	0.65	1.5	1.64	0	0.88	0.1	0	0.75	0.27	1.01	0	0	2.91	0.53	0.73	0.27
AL162595.1	2.2	1.69	1.39	1.68	2.46	2.97	3.35	1.32	2.99	1.47	1.81	4.2	3.76	5.59	6.12	1.5	4.1	8.41	3.53	3.05	1.9	2.7	1.48	2.01	2.66	3.19	5.85	1.61	1.47	2.3
AL162718.1	0	0	2.13	0	5.87	0.73	0	4.2	0	0	0	0.24	1.5	0.16	2.4	0	2.45	0	0	1.59	0	0	0.41	2.15	1.33	0	0	5.46	0	4.14
AL352979.4	0	0.11	0.27	0	0	0	0	0	0	0	0	0	0	0	0.65	1.54	2.46	0.95	0	0.28	0	0.13	0.14	0.13	2.01	0	0	0.53	0	0
AL353572.4	0.61	0.11	0	0.15	0.31	0	0	0.43	0	0	1.83	0.24	1.06	0.47	1.25	1.5	1.64	1.9	0.88	0.1	0	0	0	0	0	0	0	0	0	0
AL353748.3	1.91	2.69	2.48	1.77	3.69	0.73	2.45	2.25	5.62	1.47	0	1.36	2.75	0.47	3.15	1.5	1.64	0.48	3.6	1.9	0	0.13	0.14	0	0	0	1.45	0	0	0
AL353807.3	6.08	5.12	6.16	6.53	9.24	7.98	7.44	4.47	16.11	11.08	0.45	0.87	0.49	0	0.65	0	0	0	0	1.04	4.65	2.35	2.25	1.64	2	2.27	2.9	1.61	0.73	1.98
AL353807.3;AL353807.5	1.9	2.72	3.92	4.5	3.08	2.74	5.6	4.98	8.62	8.57	0	0	0	0	0	0	0	0	0	0	2.82	0.5	1.88	0.88	2.67	1.36	4.35	0	0.73	2.37
AL354714.2	0.93	0.22	0.72	0.72	5.55	0.72	1.05	1.32	1.49	2.43	0.45	0	1.12	2.1	6.08	1.54	1.64	2.8	0.88	1.84	1.9	0.99	1.21	2.14	4.03	0.91	7.29	2.69	4.44	2.44
AL355001.2	15.86	15.46	10.46	24.44	3.69	5.37	4.32	4.01	6.35	6.35	5.52	11.81	4.07	4.03	3.65	6.06	9.82	8.4	1.77	4.86	0	0.75	0.28	0.38	0	0.45	0	0	0	0.44
AL355075.4;RPPH1	36.65	49.89	47.73	127.36	20.04	30.58	15.84	24.08	17.59	46.51	114.51	137	128.11	113.71	74.45	153.77	190.32	290.35	158.49	108.73	136.34	59.77	77.25	49.25	68.23	295.63	83.92	133.6	136.59	85.25
AL355076.2	0	0	0	0	0	0	0	0	0	0	0	0	0	0	0	0	0	0	0	0	1.83	2.33	0.94	0.25	0	1.84	1.45	3.24	2.21	0.43
AL355312.3	3.89	6.96	6.67	7.8	2.46	4.74	1.3	3.63	1.5	6.69	0	0	0	0	0	0	0	0	0	0	25.53	41.56	49.98	37.11	35.34	16.77	0	19.78	20.28	47.31
AL355312.5;LRP11	12.18	13.11	10.83	21.38	8.92	5.35	3.42	4.9	4.11	6.82	6.4	7.13	4.84	5.8	6.21	11.13	10.64	3.77	6.31	4.45	3.73	1.38	2.3	4.16	0.66	2.25	0	1.6	1.47	3.16
AL355315.1;PI4K2A	9.89	12.73	9.15	12.47	5.23	11.63	11.03	12.27	16.47	13.97	4.12	9.34	8.58	11.34	7.59	7.51	6.55	9.86	6.22	6.63	15.43	16.93	14.36	12.14	14.75	15.59	1.45	8.08	8.89	16.89
AL355472.2	0	0	0	0	0	0	0	0	0	0	0	1.11	1.55	0.63	0	0	0	0	0	0.2	0	2.81	2.26	1.13	0	0.45	1.45	2.15	0	2.37
AL355499.2;HULC	14.76	10.83	9.54	6.87	6.15	14.48	14.83	17.74	22.89	17.18	1.83	2.7	2.82	3.34	4.99	1.54	2.46	2.87	2.67	2.58	0.92	2.71	1.75	2.01	1.32	1.81	0	1.06	0	1.57
AL355512.1	0.31	0.22	0.37	0.15	0	1.71	1.47	0.43	2.99	0.5	0	0	0	0	0	0	0	0	0	0	6.55	3.2	4.64	4.16	3.33	0.9	4.35	1.07	0	2.43
AL355574.1	12.82	10.45	7.94	16.26	5.22	6.65	5.63	6.7	9.36	5.85	2.25	4.62	5.07	3.23	2.6	0.77	7.38	8.01	3.6	3.08	1.9	5.19	4.18	4.28	3.32	4.08	0	3.2	9.61	3.96
AL355834.2	1.23	1.53	1.2	0.15	2.15	1.47	0.64	0	1.87	1.97	0	0	0	0	0	0	0	0	0	0	0	0	0	0	0	0	0	0	0	0
AL355916.3;AL355916.1	0	0	0	0	0	0.24	0	0	0	0	0	0	0	0	0	0	0	0	0	0	14.68	7.8	10.93	10.64	16.78	1.36	14.56	6.45	8.93	6.44
AL355987.4;AL355987.2;RABL6	89.44	157.38	148.64	132.37	44.43	43.89	50.91	50.78	69.08	59.33	41.93	80.75	74.64	72.32	38.67	38.54	59.28	37.29	46.16	82.3	25.4	36.91	44.08	26.92	14.81	30.83	4.38	22.67	31.23	36.59
AL356653.1	0.31	0.44	1.67	0	4.93	0.71	0	0	0	0.5	0	0	2.23	1.56	4.27	1.5	1.64	0.97	0.88	2.87	0	0.38	5.04	0.38	3.38	0	7.29	3.21	7.44	1.04
AL356804.1	3.52	8.6	6.11	9	4.31	10.87	6.97	3.14	16.14	9.02	0	0.46	0.24	0.16	0	0	0	0	0	0.1	0	0.13	0	0	0	0	0	0	0	0
AL357075.3	0	0	0	0	0	0	0	0	0	0	0	0	0	0	0	0	0	0	0.88	0	0	0.99	1.72	1.52	3.35	0.45	0	1.07	0.73	0.6
AL357079.3	0	0.22	0.72	0	0	0	1.06	0	0.37	0	0.45	0	0	0.32	1.25	0	0	0.48	0	0.28	0	0.25	0	0.38	0	0	5.83	0	0	0.18
AL357140.2;NMNAT1	8.75	9.18	6.61	9.14	6.15	8.82	5.78	5.8	7.85	6.33	9.86	10.82	7.1	9.11	6.17	6.67	9	10.69	8.89	6.33	6.7	9.95	9.87	10.77	8	12.06	10.2	12.5	5.15	12.43
AL357507.1	0	0	0	0	0	0	0	0	0	0	0	0	0	0	0	0	0	0	0	0	0	0	0	0	0	0	1.45	0	0	0
AL357558.3	0	0	0	0	0	0.24	0	0	0	0	0	0.24	0.24	0	0	0.77	0	1.41	0	0.28	0	0	0	0	0	0	0	0	0	0
AL357673.1;CYB5RL	0.31	1.67	2.4	0.57	2.46	0.72	2	0.89	2.24	1.95	2.31	0.92	1.37	0.9	0.65	1.5	0	0.48	4.48	2.79	0	1.72	2.91	0.76	2.67	0.91	0	0.53	1.47	1.02
AL358113.1;FXN	8.32	10.12	10.53	11.8	5.85	7.43	3.87	5.31	4.85	8.18	11.72	13.78	10.7	12.31	8.53	10.1	9.8	12.13	2.65	15.24	12.5	16.85	13.49	13.92	11.38	18.39	1.45	11.35	14.93	21.23
AL358113.1;TJP2	55.98	32.17	35.29	39.01	43.81	28.35	37.13	39.29	41.97	49	15.43	11.96	13.18	7.84	10.52	8.22	17.97	16.79	9.91	9.97	16.84	22.99	23.17	25.14	37.75	29.3	36.35	42.74	43.11	30.47
AL358472.6;RAB13	124.16	86.16	126.45	36.8	111.54	114.06	97.9	132.84	104.83	115.75	165.71	157.34	187.27	105.91	132.77	133.96	147.31	146.45	91.91	115.27	147.63	73.35	104.21	84.72	70.71	37.64	118.81	119.36	87.24	58.1
AL358613.3;CYP26A1	0	0	0	0	0	0	0	0	0	0	0	0.24	0	3.85	0	0	0	0	0.88	0	0	0	0	0	0	0	0	0	0	0
AL359644.1	0	0	0	0	0	0	0	0	0	0	3.67	6.15	9.53	4.91	5.64	2.31	6.55	3.33	3.55	3.64	0	0	0.14	0	0	0	0	0	0	0
AL359710.1;STX17-AS1	0.93	0.87	0.62	0.72	0.31	0.47	0.64	0.43	0	0	0	4.22	3.82	0.49	0.65	1.5	3.28	3.79	0.88	0.78	0	0.13	0.27	0.88	0	0	0	0.53	1.47	0.26
AL359736.1;SPATA13	18.3	12.69	10.51	19.12	11.39	10	11.61	8.07	12.36	12.47	16.39	22.75	24.22	17.61	16.81	34.43	26.06	51.01	13.51	10.23	9.91	5.15	5.07	6.05	6.69	9.12	0	2.67	6.68	3.39
AL360012.1;RNU11	13.89	1.98	4.94	7.9	0	0	0.41	0.43	0.75	0	9.25	2.24	8.9	9.71	4.17	2.31	0.82	1.44	0.88	7.42	27.89	4.37	9.48	11.96	2.01	5.97	13.16	22.1	11.34	11.27
AL360091.3	0.61	2.68	1.54	2.82	2.15	1.45	1.75	3.24	1.12	2.45	3.21	3.16	4.24	3.74	3.67	7.27	1.64	0.95	1.77	2.29	2.75	3.65	2.88	5.58	3.35	2.73	10.23	2.15	0	4.07
AL360181.3;MTG1	50.51	64.36	49.15	53.17	44.08	114.01	77.49	56.96	108.82	78.73	185.44	162.06	159.76	156.7	179.62	172.21	122.61	184.66	143.04	159.36	69.47	105.57	79.1	81.19	63.04	73.61	23.26	64.64	71.77	63.2
AL365205.1;PRICKLE4	5.4	10.03	5.39	12.1	4.92	11.84	7.87	6.85	9.72	8.28	1.39	2.21	1.15	1.68	0.65	4.58	2.46	2.38	0	0.79	0	2.85	1.5	1.13	2	2.28	0	4.3	0.73	3.59
AL365205.1;TOMM6	74.24	147.22	134.06	166.09	91.99	103.05	78.79	85.19	139.36	118.75	95.34	154.51	128.09	161.16	116.93	98.72	89.43	63.44	108.78	161.34	235.54	369.48	295.09	332.04	203.32	231.8	148.51	176.62	221.48	395.35
AL365259.1	1.94	3.42	2.62	2.96	1.54	1.72	2.84	2.21	1.87	3.42	0.45	2.91	2.64	1.81	6.21	2.31	2.46	0.97	1.78	1.29	0	0	0	0	0	0	0	0	0	0
AL365295.1	0	0	0.09	0	0	0	0	0	0	0	0	0	0.24	0	0	0	1.64	0	0	0	0	0	0	0	0	0	0	0	0	0
AL390198.1	0	0	0	0	0	0	0	0	0	0	8.32	9.81	12.53	6.44	7.52	8.89	4.09	4.79	8.03	3.49	0.92	3.73	2.84	1.64	1.98	1.8	5.8	2.14	0.73	2.16
AL390719.1	1.22	1.19	2.51	3.62	0.92	1.42	1.26	0.43	0.75	2.45	1.79	4.47	6.37	4.57	6.39	4.47	4.1	6.64	1.77	3.57	28.91	33.99	36.18	34.49	30.24	21.48	18.89	35.79	27.46	40.85
AL390728.4	0	0.22	0.35	0.43	0	0.48	0	0.89	0.37	0	0	0.46	0.24	0.16	0	0	0.82	0.48	0.88	0.1	0	0	0.14	0.13	0	0	2.91	1.07	1.48	0.27
AL390728.4;AL390728.5	37.31	39.8	31.77	39.63	33.31	53.69	43.04	37.34	47.63	46.74	18.03	24.68	30.07	20.15	21.22	23.18	21.22	14.45	16.14	18.64	45.98	30.32	32.6	28.11	23.64	33.27	27.71	29.33	34.24	33
AL390728.4;MIR3916	13.27	3.24	5.39	2.67	5.55	4.07	3.43	3.63	4.87	2.92	3.25	4.47	2.96	2.61	4.62	4.41	2.45	6.38	4.48	1.67	5.92	5.13	5.16	4.95	10.21	5.1	7.29	3.26	12.84	3.08
AL390879.1	6.69	12.01	13.17	15.98	6.15	3.64	3.77	7.53	6.73	4.91	2.75	6.71	6.8	5.63	5.64	7.57	4.1	2.39	4.45	6.57	0	1.88	3.12	2.26	1.32	2.72	0	0.53	0	2.44
AL391422.3;AL391422.2;FAM50B	1.23	1.29	0.89	1.86	1.23	2.19	0.42	1.78	0.37	0	1.81	4.21	2.39	5.92	2.5	3.04	0.82	6.05	2.67	2.43	0	1	0.55	1.13	0	0.45	1.45	1.06	0	1.07
AL391628.1;COQ8A	12.53	13.14	10.86	12.43	12.62	5.6	10.25	13.72	7.85	15.42	2.27	6.36	7.34	9.17	3.73	4.58	4.08	3.84	4.45	4.67	6.65	8.58	8.56	8.08	11.46	14.24	4.35	7.52	7.42	12.71
AL391684.1	0	0.64	0.7	0.3	0.31	0	0.42	0	0.75	1.96	0	1.91	2.69	0.48	0.65	0	0	0	0.88	0.72	0	1.11	0.54	0.25	0	3.21	0	2.16	0	0.52
AL441943.2	0	0	0	0	0	0	0	0	0	0	0	0	0	0	0	0	0	0	0	0	0	0	0	0	0	0	2.91	0	0	0
AL441992.1	7.6	9.92	11.85	14.64	9.24	26.51	20.07	25.68	28.51	25.22	9.35	13.72	13.81	13.7	6.56	14.41	14.72	10.58	8.94	6.68	25.43	26.86	27.02	28.83	20.32	27.02	36.56	23.38	31.43	25.15
AL441992.2;KYAT1	3.11	2.33	2.12	2.93	3.69	5.67	5.59	3.14	5.99	6.27	0.89	0.73	1.19	1.43	1.25	0.77	1.64	0.48	0	1.52	1.83	4.55	5.55	4.92	4.71	4.08	2.9	4.3	8.17	5.69
AL442636.1	0	0	0	0	0	0	0	0	0	0	0.45	0.46	1.44	1.18	1.83	4.96	5.69	3.66	0.88	0.53	0	0	0	0	0	0	0	0	0	0
AL445231.1	0.61	3.23	3.16	3.1	3.69	5.68	4.81	3.1	7.47	6.82	0.45	1.98	1.37	1.69	0	0	0	0.97	0.88	1.43	0	0	0.55	0.25	0	0	2.91	0	0	0.09
AL445524.2;AL445524.1	5.09	14.86	15.15	13.01	7.69	8.35	7.66	7.16	6.74	13.08	2.28	10.55	8.63	8.81	9.28	4.54	3.29	2.87	1.78	12.38	27.69	26.5	23.77	33.41	13.4	10.54	8.71	15.15	3.68	22.69
AL445985.2	68.96	121.02	94.72	99.67	80.36	83.95	85.55	60.97	77.83	65.82	0	0.73	0	0	0	0	0	0	0	0	0	0	0	0	0	0	0	0	0	0
AL450345.2	0	0	0	0	0	0	0	0	0	0	0	0.24	1.3	0.47	0	0	0	0.48	2.69	0.57	0	0	0.54	0	0	0	0	0	0	0
AL451007.1	0.95	0.93	0.93	1.71	0	0.98	0	0	0	0	0.45	0.46	1.25	0.61	0	0	0	0.48	0	0.2	0	0.13	0.67	0.25	0	0.45	0	0	0	0.84
AL451042.2	3.81	3.79	3.43	3.49	1.54	1.7	0.87	0	1.87	1.97	0	0	0	0	0	0	0	0.48	0	0	0	0.13	0.27	0.75	0	0.9	0	1.07	0	0.7
AL451062.2;ST3GAL3	2.5	4.97	3.63	5.76	2.46	2.67	1.69	1.32	0.75	0.99	0.45	3.33	2.21	4.35	1.3	0	1.64	1.45	0.88	2.79	4.65	7.66	6.56	7.46	3.35	4.1	5.8	2.14	5.91	9.42
AL451085.2	2.27	0.74	0.62	1.5	0.92	0	1.1	0.43	0.37	0.99	1.81	0.71	2.63	1.09	0	1.54	3.27	2.36	0	0.98	0	0.25	0.54	0	0	0.45	0	0	1.48	0.45
AL451136.1;TESK2	6.76	12.78	8.74	9.76	6.47	7.7	3.18	4.06	12.74	11.09	5.53	11.08	10.16	6.17	1.95	10.51	2.46	2.85	2.67	6.48	0	2.59	2.78	0.38	0.66	0	0	0	1.47	2.81
AL451165.2	5.41	13.86	15.77	10.72	8.63	13.55	7.46	6.28	13.86	13.95	5.04	12.53	14.26	7.55	3.78	8.07	4.92	5.22	8.98	6.56	4.65	4.87	6.03	4.42	2.69	2.28	5.83	3.78	2.95	11.12
AL512353.1	0.62	0.22	0.18	0.29	0.61	0.98	0.64	1.35	1.12	1.46	0.45	0.87	0.66	1.86	0	0.77	0.82	0	3.6	0.28	0	0	0.14	0.13	0	0	0	1.07	0	0.52
AL512427.2	0	0	0	0	0	0	0	0	0	0	0	0	0	0	0	0	1.64	0	0	0	0	0	0	0	0	0	0	0	0	0
AL512598.2;THNSL1	0.61	1.08	0.55	1.02	0.31	0.24	0.61	0	0	0.99	6.46	7.65	6.3	9.41	5.1	8.95	4.92	12.11	5.35	4.11	2.82	1.51	1.11	2.14	0	0.91	2.9	4.29	1.48	2.8
AL513218.2	0.31	0	0.55	0.15	0	0.96	0.42	0	0.37	0	0.45	0.24	0.49	0.95	0	0	0.82	0	0	0.41	0.92	1.37	1.34	0.75	1.98	1.82	18.92	1.06	3.69	0.45
AL589666.1;SYNCRIP	0.93	1.26	1.53	1.46	0.92	0.73	1.06	1.35	1.12	0.5	0.45	1.69	0.86	0.61	1.25	3.6	0.82	0.95	1.78	0.81	1.9	1.22	1.46	1.13	0	0.91	4.36	0	0.73	0.09
AL589843.1	8.45	10.87	10.94	8.34	17.87	14.34	15.93	16.61	21.37	21.01	4.15	3.11	1.19	2.65	1.3	1.5	0	0.97	2.65	2.81	0.92	1.26	0.68	1.38	3.98	2.71	7.26	4.29	1.47	3.27
AL590004.3	3.83	1.97	1.22	1.12	2.46	3.21	6.56	4.03	9.37	4.77	0	0	0	0	0	0	0	0	0	0	0	0.13	0.27	0	0	0	0	0	0	0
AL590556.3;LINC00339;CDC42	8.95	8.29	6.6	8.49	9.54	10.51	11.34	7.83	10.49	14.25	5.61	6.29	5.73	4.43	4.44	1.54	3.27	6.09	3.53	5.66	5.86	4.63	5.74	4.94	4.67	4.14	5.81	4.86	6.66	6.7
AL590627.2;EHMT1	79.36	95.16	86.92	76.14	107.28	115.05	114.56	92.15	65.73	73.25	41.81	50.27	58.78	39.42	51.05	48.17	52.73	53.86	33.16	34.75	19.04	25.94	25.51	22.19	23.59	28.85	45.34	29.3	22.23	26.17
AL590867.2	1996.65	2393.25	2073.72	1255.49	3092.99	2946.47	2070.42	2974.61	2959.48	3917.13	1318.54	1164.27	1121.44	868.33	1362.44	1775.14	1755.98	2028.32	2118.97	1121.64	841.82	1433.76	1120.92	771.72	1472.44	2123.62	1780.25	1594.15	1391.53	1550.11
AL591684.2	9.25	7.04	7.65	7.97	10.46	11.34	10.4	4.43	14.98	6.82	10.06	7.68	7.4	6.23	5.05	6.12	9.02	7.96	9.8	6.04	15.38	7.14	7.46	10.1	10.71	16.98	13.09	9.15	15.62	7.61
AL591684.2;BMS1P2	0	0.42	3.25	0.55	2.15	0.24	0.41	0	4.12	0.99	0.91	1.88	9.61	0.32	6.49	0.77	0.82	0	5.39	5.41	0	1.84	5.53	0.76	6.75	1.37	4.35	0	2.21	0.61
AL591806.2;TSTD1	359.9	352	398.54	393.44	285.96	378.65	316.48	365.59	409.85	411.62	351.44	298.39	321.71	298.59	207.69	349.14	261	373.75	252.18	212.9	51.27	71.52	75.82	71.73	68.41	41.41	37.87	49.39	42.47	50.69
AL591846.1	0	0	0	0	0	0	0	0	0	0	0	0	0	0	0	0	0	0	0	0	0	0	0	0	0	0	2.91	0	0	0
AL592211.2	9.06	2.81	3.15	3.49	4.3	9.21	7.82	6.73	12.35	16.7	2.28	1.85	1.83	1.42	2.48	0.77	2.46	2.87	4.45	0.86	0	1.61	0.82	0.63	2	0.9	4.36	1.07	2.21	0.63
AL606500.1	2.27	0.73	0.18	1.71	0.31	2.27	1.56	1.35	0.37	2.4	0	0	0.24	0.16	0	0.77	0	0	0	0.1	0.92	0.62	0.27	1.14	0	0.45	1.45	1.62	0	1.57
AL606760.4	0	0	0	0	0	0	0	0	0	0	0	0	0	0	0	0	0	0	0	0	0	0	2.2	0.5	2.01	0	0	0	0	0.09
AL627171.2;RN7SL2	8.88	2.3	5.23	3.44	6.17	5.79	10.8	3.6	2.99	7.69	2.79	5.67	7.39	3.68	2.4	10.31	17.88	23.44	1.77	4.53	5.92	3.2	5.26	2.52	4.71	2.73	24.93	2.15	8.94	1.75
AL669831.3	20.66	15.71	9.17	11.54	11.38	22.23	15.99	6.22	16.09	8.76	4.55	15	10.76	8.27	8.31	17.74	10.67	9.96	3.55	7.17	7.47	6.83	8.16	8.7	6	10.94	11.62	4.8	12.59	5.51
AL671277.1	41.56	7.76	15.36	3.83	24.69	1.75	19.64	0	15.05	0	0	0	0	0	0	0	0	0	0	0	0	0	0	0	0	0	0	0	0	0
AL671883.2	10.68	3.46	4.35	5.58	48.81	0	16.64	0	43.63	0	0	0	0	0	0	0	0	0	0	0	0	0	0	0	0	0	0	0	0	0
AL672142.1;NUP188	41.8	38.87	39.47	36.92	61.47	55.61	97.37	72.97	59.35	39.72	37.43	39.29	34.01	38.26	81.45	40.22	56.03	37.06	53.64	48.91	73.45	81.21	66.14	58.34	89.33	111.43	279.82	95.96	130.89	57.69
AL691432.2	0.92	1.89	2.8	6.31	1.23	2.95	0.84	1.35	0.75	0	0	2.59	0.92	1.54	0	2.27	1.64	0.48	0	0.67	0	0.75	0.55	1.38	0	1.36	0	1.62	0	1.88
AL691442.1;EFNA3	45.32	25.99	31.09	34.21	27.11	22.93	26.13	30.99	24.71	37.39	20.5	19.8	28.59	13.58	37.48	36.33	14.71	48.66	12.47	20.27	0	0.13	0.14	0	1.33	0.9	0	0	1.47	0.54
AL731569.1	0.61	0.94	0.95	0.85	0.31	0.72	1.7	2.68	2.24	2.4	1.36	2.17	2.96	1.66	0	2.99	3.27	3.76	1.78	1.76	1.83	2.68	2	1.26	2	1.35	0	0.53	1.48	1.2
AL731769.2	7.35	8.62	6.88	6.28	6.15	8.53	10.26	7.21	15.35	14.82	0	0	0	0	0	0	0	0	0	0	0	0	0	0	0	0	0	0	0	0
AL732372.2	0	0.43	0.77	0.15	0.61	0.48	0	0	0.37	1.46	0.45	4.31	0.86	1.04	0.65	0	0	0	0	0	0	0	0	0	0	0	0	0	0	0
AL928646.1	4.98	1.76	1.1	10.36	1.23	1.24	0.42	0.89	1.87	2.87	0.45	0.92	1.25	0.48	0	0	0	3.25	0.88	2.16	0.92	0.13	1.18	0.88	0.66	1.82	0	1.62	0	0.61
AL928654.3;TEDC1	10.38	5.34	5.42	11.68	4.6	4.8	6.17	4.01	3.36	2.97	20.2	18.93	20.01	23.29	41.09	26.17	30.27	20.28	7.98	36.82	20.95	10.94	10.52	13.12	14.04	10.5	2.9	6.97	11.09	6.34
AL929236.1;PTPN14	0	0	0.18	0.42	0	0	0	0	0	0	0	0	0	0	0	0	0	0	0	0.1	0	0	0.14	0	0	0	4.35	0	0	0.26
AL929554.1	0	0.11	0	0.15	0	0	0.2	0	0	0	0	0	0	0.16	0	0	3.26	0	0	0	0	0	0	0	0	0	0	0	0	0
ALAD	28.07	38.96	37.52	38.94	27.41	35.67	26.87	27.89	34.44	37.98	16.19	21.25	23.52	16.27	19.57	23.66	19.59	30.68	7.97	10.81	9.47	16.26	13.34	12.11	12.08	16.44	2.9	8.02	18.5	14.19
ALAS1	11.59	17.34	16.01	15.3	17.58	10.48	11.67	17	10.49	14.41	8.89	10.66	9.16	9.63	8.56	5.99	11.42	8.04	9.03	10.62	9.59	15.81	14.88	20.56	17.5	13.37	1.45	27.8	7.39	30.45
ALCAM	5.99	6.4	7.27	5.79	4.3	2.94	0.81	1.78	1.49	2.43	42.09	73.04	99.56	45.32	31.99	57.38	65.88	75.89	35.11	35.99	60.2	78.65	93.81	91.12	86.2	44.77	62.5	74.76	63.67	74.01
ALDH16A1	42.57	35.25	26.42	42.53	27.75	35.2	37.13	15.63	37.51	38.23	12.02	15.01	15.19	16.96	17.06	18.94	18.8	21.51	22.48	11.16	13.69	12.49	8.81	11.87	9.4	20.22	2.9	12.37	11.83	11.79
ALDH18A1	11.99	13.67	10.16	12.69	14.15	15.12	17.06	17.95	10.08	23.69	57.15	43.23	51.09	60.2	54.49	45.43	39.99	61.91	73.04	45.93	26.75	26.07	26.72	30.86	28.94	36.72	18.9	28.04	35.7	34.62
ALDH1A3	2.61	0	0	1.07	0	0.48	1.56	0.89	0	0	0	0	0	0.16	0	0	0	0	0	0	0	0	0	0	0	0	0	0	0	0.09
ALDH1B1	2.16	2.03	4.37	6.45	1.53	1.19	2.29	2.21	2.24	3.92	2.75	3.6	5.51	6.27	4.5	3.81	4.1	2.41	3.55	7.68	6.76	10.24	9.74	9.6	8.02	9.59	1.45	7.54	2.94	9.13
ALDH1L1	9.02	2.82	1.14	14.32	6.17	19.7	1.8	1.82	5.62	2.43	0	0	0	0	0	0	0	0	0	0	0	0	0	0	0	0	0	0	0	0
ALDH3A2	113.22	129.05	124.21	156.11	111.82	109.72	99.22	126.15	94.21	111.71	16.39	28.21	26.65	34.01	30.96	19.67	17.98	25	26.85	26.88	21.75	26.59	26.99	29.94	32.5	25.86	1.45	17.89	23.12	26.09
ALDH3B1	4.67	10.76	7.38	13.12	9.23	6.91	11.22	9.49	4.86	8.81	0	0.71	0.49	0.63	0.65	0	0	0	0	0.51	3.73	4.92	5.86	6.05	8.04	2.26	1.45	7.01	0.73	4.47
ALDH3B2	49.09	33.61	37.99	51.56	48.85	23.61	41.86	26.01	38.64	36.07	7.83	3.61	3.79	5.81	9.09	8.92	4.1	5.25	9.82	8.32	0	0	0	0	0	0	0	0	0	0
ALDH4A1	16.49	19.35	14.3	26.62	19.73	14.31	12.04	16.38	10.85	15.33	24.69	28.47	22.71	31.2	9.62	26.54	28.53	29.21	13.42	13.46	3.73	3.21	3.58	2.64	2.01	5.94	0	4.83	3.69	6.05
ALDH5A1	4.55	8.31	11.82	6.6	4.93	3.7	5.04	7.79	2.99	6.33	6.54	13.37	7.02	7.98	3.8	15.4	11.4	17.7	10.74	4.09	0.92	0	0.14	0	0	4.57	0	1.07	6.7	1.94
ALDH6A1	20.74	20.7	18.62	19.36	26.17	48.68	52.87	45.5	37.08	60.94	86.93	69.66	68.34	60.88	68.91	85.88	76.46	103.37	77.51	41.28	20.12	14.36	13.05	12.23	18.79	15.6	21.9	31.42	19.28	19.5
ALDH7A1	0	0	0	0	0	0	0	0.43	0	1.49	40.05	60.05	67.38	55.34	25.65	55.39	42.31	60.9	37.79	44.16	90.34	83.28	76.04	85.82	58.26	71.38	85.2	85.85	68.99	83.21
ALDH9A1	33.57	40.56	42.39	45.36	26.84	23.88	20.62	33.8	30.36	40.82	17.39	23.43	24.02	25.44	16.87	20.01	19.58	16.31	16.13	27.53	31.45	41.48	42.63	34.66	35.28	27.75	5.83	34.26	18.61	49.64
ALG1	1.86	3.94	3.29	5.25	2.15	0.47	0.64	0.89	2.24	3.4	2.7	8.44	5.23	8.22	6.02	1.5	3.29	5.66	0.88	7.29	4.65	5.24	3.44	6.45	1.32	5.48	1.45	4.85	5.17	5.77
ALG10	0.93	3.62	3.15	2.62	0.92	0.48	1.92	1.75	1.49	1.97	1.83	3.93	2.63	2.11	1.9	2.21	0.82	1.44	0	4.38	1.9	0.88	0.68	0.38	2.67	2.26	1.45	0	1.48	1.47
ALG11	62.41	44.32	45.68	39.23	71.36	43.48	50.37	35.29	47.27	27.76	30.83	21.11	24.88	17.93	25.41	29.6	20.42	28.12	29.76	14.53	15.36	19.74	19.6	19.85	26.31	34.77	64.51	21.08	37.31	21.54
ALG12	2.82	7.35	4.7	6.95	3.07	1.94	2.62	0.43	2.24	3.91	7.32	7.53	6.53	5.7	6.25	5.35	5.73	4.31	5.33	5.94	1.83	2.86	2.97	3.15	0.66	1.35	0	0.53	2.21	3.46
ALG13	37.94	42.8	39.35	50.16	48.79	34.66	35.41	30.67	42.04	48.69	36.8	36.23	37.91	37.35	39.01	30.02	26.11	21.25	28.05	46.54	19.72	26.9	27.03	30.92	24.32	22.47	24.74	15.1	17.02	31.26
ALG14	5.35	7.26	4.77	6.46	9.23	2.43	2.75	0.87	4.48	6.84	4.62	8.59	6.94	6.06	6.02	6.68	2.46	2.41	3.55	5.74	2.75	13.35	10.01	14.45	11.37	13.78	13.1	5.92	10.38	12.29
ALG1L2;LINC02021	0	0.22	0.19	0.15	0	0.47	0.61	0	0.75	0	8.81	12.5	12.71	3.08	3.85	13.97	14.69	8.51	3.57	1.08	0	1.87	0.54	0.88	0.66	0.91	1.45	0	0	0.97
ALG2	55.84	44.04	39.52	55.73	33.63	22.73	29.26	22.94	33.74	33.96	25.67	31.92	27.96	38.19	29.07	11.82	19.61	34.01	30.53	26.54	62.27	63.52	52.81	52.94	62.08	68.4	1.45	37.7	54.9	59.29
ALG3	28.24	31.34	32.82	45.49	25.57	26.48	18.36	25.51	25.84	50.2	12.58	15.33	21.87	23.65	22.3	23.35	13.88	21.55	16.96	26.53	28.19	29.56	34.4	29.41	26.29	29.7	20.44	28.92	20.69	27.72
ALG5	51.19	63.94	53.51	45.25	51.8	43.51	38.8	44.36	41.59	44.72	77.57	71.94	66.53	71.01	72.08	73.64	44.85	75.58	69.59	64.4	37.14	53.7	37.18	48.59	38.41	55.19	86.5	67.25	74.35	59.38
ALG6	3.17	4.56	4.23	2.89	2.46	2.94	2.16	3.53	1.49	4.84	3.19	7.15	4.9	3.3	6.76	2.98	2.46	2.8	2.67	4.69	4.72	7.18	4.88	5.43	2.66	2.25	7.26	2.15	3.69	5.24
ALG8	15.85	15.54	19.9	24.62	23.11	19.17	19.09	23.44	16.86	15.81	19.32	30.57	27.77	36.59	40.72	30.34	22.02	21.64	33.35	28.52	31.55	28.15	27.87	35.14	36.5	30.44	21.86	21.7	44.09	30.59
ALG9;AP001781.2	6.02	6.7	8.21	6.07	5.54	4.5	2.53	3.57	5.98	5.36	2.75	4.36	5.75	4.63	6.19	0.77	1.64	7.85	2.67	8.12	2.75	8.06	7.27	7.2	10.08	7.34	10.16	7.54	9.67	10.26
ALKBH1	9.72	12.3	10.35	11.76	12.33	21.18	25.26	26.84	19.14	22.8	30.61	24.82	27.61	29.89	34.85	27.06	44.61	35.47	34.42	20.89	19.96	19.6	12.53	18.28	12.93	20.39	21.96	22.51	17.18	16.29
ALKBH2	3.1	11.15	7.84	8.51	10.77	8.82	7.39	4.43	8.96	8.36	12.8	13.37	14.05	28.67	18.36	9.89	7.36	10.35	27.82	19.46	15.21	20.79	23.45	22.91	28.32	19.7	10.16	22.59	15.59	27.67
ALKBH3	25.08	12.21	16.02	18.84	13.56	13.7	8.38	11.99	15	21.48	7.97	6.25	13.22	6.56	9.44	15.37	8.18	12.02	1.77	8.63	7.75	8.75	14.86	13.17	13.51	13.41	7.29	11.95	21.89	17.22
ALKBH4	1.23	4.51	4.55	3.5	0.61	1.94	1.91	1.32	1.49	1.49	5.11	15.03	14.81	14.21	1.9	3.76	5.73	7.5	2.67	10.9	0	1.62	2.94	2.64	0	1.35	0	0.53	1.48	3.82
ALKBH5	74.37	66.83	67.81	70.68	67.79	70.56	60.75	63	59.89	75.42	81.87	84.61	73.22	73.37	91.35	92.91	75	137.25	70.01	75.02	35.76	47.41	47.28	44.38	54.57	75.43	23.3	51.32	64.92	58.41
ALKBH7	43.98	41.43	49.95	54.55	34.22	22.96	23.03	19.03	25.08	39.24	21.36	33.77	33.6	21.11	19.34	36.09	31.81	44.34	40.35	24.97	41.59	33.66	44.71	24.78	45.25	35.02	5.8	31.95	32.07	43.16
ALKBH8	3.53	2.07	2.6	3.99	0.61	2.93	1.45	2.24	1.12	2.93	1.36	1.26	1.61	1.71	0	2.21	0.82	0.48	0.88	1.42	2.82	2.11	3.82	2.27	3.34	4.57	11.67	2.68	5.19	4.57
ALMS1	15.25	15.96	12.39	21.08	15.39	17.84	18.48	9.33	22.46	20.74	14.9	10.74	14.58	16.28	13.81	19.27	13.11	13.71	17.07	12.34	15.21	10.86	8.19	9.96	12.69	9.55	8.73	8.56	8.1	7.21
ALOX12-AS1;AC040977.2	2.24	5.89	4.7	4.09	5.23	3.89	3.19	4.01	4.48	2.45	4.18	6.85	9.75	7.36	4.81	5.91	7.34	3.31	6.28	3.49	0	2.7	3.61	2.39	4.69	2.7	5.81	2.68	2.95	4.4
ALOX12P2	44.11	35.33	32.37	37.6	28.34	32.91	42.28	30.08	45.31	18.99	38.7	44.47	38.84	29.71	39.27	39.92	31.87	35.29	26.79	28.51	0	0	0	0	0	0	0	0	0	0.09
ALOX15	9.35	7.82	6.96	7.51	4.92	3.41	8.4	3.55	4.86	8.7	6.08	6.49	4.64	4.35	3.15	3.76	10.64	3.8	8.97	2.88	0	0	0.14	0.13	0	0	0	0	0	0
ALPK1	5.14	3.02	4.59	3.76	7.4	10.03	7.89	9.37	12.37	14.24	4.13	2.78	1.61	0.9	5.42	2.27	4.09	1.9	1.77	3.05	0.92	0.88	0.81	0.88	2	1.37	1.45	0	0.73	1.29
ALPP	1.27	3.95	3.58	4.69	2.46	0.98	0.64	0	1.49	0	0	0	0	0	0	0	0	0	0	0	0	0.13	0	0	0	0	0	0	0	0.09
ALS2	15.84	20.87	12.77	19.38	9.54	13.79	10.74	3.05	14.61	9.63	6.91	10.47	9.91	12.08	8.12	11.94	4.11	5.17	6.25	8.67	10.66	14.71	11.82	14.05	4.7	7.76	16.04	7.53	15.6	12.78
ALS2CL	5.1	7.31	2.86	7.75	3.69	5.96	4.93	5.96	4.11	3.4	0.45	1.41	0.46	1.99	2.48	0.77	0	1.44	1.77	0.1	2.82	1.86	1.09	1.89	0.66	2.28	0	7.02	5.93	2.75
ALYREF	130.89	195.23	188.85	212.62	118.41	111.23	86.77	104.9	112.72	132.58	261.87	347.74	284.72	403.96	340.25	228.13	268.82	275.45	294.14	497.46	276.51	375.84	311.03	349.72	219.04	221.31	45.54	193.06	216.91	292.32
AMACR;C1QTNF3-AMACR	14.27	15.09	11.96	21.66	16.94	14.85	14.28	16.33	10.47	13.15	7.3	7.81	6.88	5.65	6.87	11.89	6.55	10.01	2.65	6.63	6.48	3.35	3.11	2.38	4.64	4.09	1.45	4.81	3.68	3.97
AMBRA1	21.23	15.72	11.31	21.38	15.09	17.06	22.41	18.99	24.72	26.36	25.83	16.3	23.53	18.75	18.83	25.57	26.16	30.86	24.17	15.35	15.22	10.8	5.77	9.96	14.74	15.12	1.45	11.86	14.82	10.34
AMBRA1;AC024293.1	2.23	7.86	8.19	3.7	7.69	3.42	3.02	6.85	8.61	4.83	3.67	5.08	10.82	3.34	2.6	6.67	4.93	5.62	6.29	9.63	2.82	1.74	5.88	2.52	3.33	0.91	7.26	9.25	3.69	7.68
AMD1	24.41	98.45	72.09	82.73	75.8	68.43	54.59	52.66	100.54	80.31	17.2	35.84	32.17	108.2	57.67	19.46	26.68	9.89	83.72	54.35	57.08	81.95	73.76	82.13	39.71	51.9	62.21	29.87	42.71	51.33
AMER1	4.69	7.61	5.22	7.42	4.92	4.84	7.6	5.39	4.48	2.92	5.41	4.74	6.67	15.15	8.69	8.17	7.36	7.57	16.15	8.05	3.66	4.22	2.92	5.41	2	5.9	8.72	6.99	9.61	4.34
AMFR	19.72	31.08	29.54	39.33	12.3	9.69	18.28	22.15	15.72	24.55	4.06	14.24	7.37	16.99	11.09	6.74	13.06	11.84	6.24	15.7	13.39	23.36	16.29	15.78	16.81	9.99	1.45	8.06	14.06	12.31
AMIGO2	0.61	0.11	0.46	0.58	0	0.24	0	0	0.37	0.5	0	0.92	2.25	0	0	0	0	0.97	0.88	0.6	11.38	12.16	14.25	8.72	13.42	6.38	4.36	6.45	8.85	7.17
AMIGO3;GMPPB	0.62	0	0	0	0	0.48	0	0	0	0	0.45	0	0.24	0	1.83	2.21	0.82	0.95	0.88	0	0	0	0	0	0	0	0	0	0	0
AMMECR1	28.63	18.1	14.15	23.98	18.5	21.15	12.07	14.16	16.1	18.73	15.66	10.63	10.55	30.7	18.65	18.21	13.83	23.42	29.66	12.18	12.36	12.43	7.78	10.74	10.72	14.29	2.9	9.18	11.9	9.07
AMN1	3.19	2.21	2.54	1.82	3.69	5.13	1.03	3.1	2.61	3.88	1.36	1.99	2.06	0.96	3.65	2.99	4.91	1.92	0.88	1.44	4.75	1.98	1.49	1.89	2.67	2.72	2.9	3.22	2.21	1.31
AMOT	3.43	12.36	10.59	11.11	7.39	2.64	1.25	1.32	3.36	3.89	0.91	1.37	1.61	0.33	0	3.04	0	1.45	0.88	0.59	0	0	0	0	0	0	0	0	0	0
AMOTL1	16.72	28.23	15.37	29.69	25.86	31.77	39.27	33.69	25.04	25.81	41.42	36.21	48.48	50.82	41.04	36.92	28.6	48.98	35.84	28.38	9.4	18.29	16.94	21.06	30.13	24.63	21.77	22.63	20.03	28.07
AMOTL2	52.45	49.46	45.75	53.79	36.4	16.52	15.02	17.08	11.96	16.4	19.69	27.42	24.26	17.9	9.01	10.44	22.77	23.18	8	19.37	42.04	39.2	46.91	44.71	49.56	23.88	1.45	29.85	19.98	32.34
AMPD1	0	0	0.27	0	0	0	0	0	0	0.98	0	0	3.07	0	0	0	0	0	0	1	0	0	0	0	0	0	0	0	0	0
AMPD2	36.84	37.15	32.29	38.4	29.9	30.88	35.04	32.35	30.77	27.23	10.82	9.47	9.18	20.8	5.52	5.09	8.2	12.12	11.58	8.43	13.49	12.09	12.06	11.11	10.78	15.16	1.45	9.7	14.17	15.36
AMPD3	0	0	0	0	0	0	0	0	0	0	0	0	0	0	0	0	0	0	0	0	0	0.38	0	0.38	0	1.37	1.45	1.07	0	0.52
AMZ1	0	0	0	0	0	0	0	0	0	0.5	2.79	2.32	1.89	32.58	21.83	3.04	3.29	3.38	25.98	21.16	0	0	0	0	0	0	0	0	0	0.09
AMZ2	32.78	31.48	36.12	37.8	50.85	38.52	41.58	44.97	39.69	37.09	90.51	82.69	83.7	64.72	93.84	78.16	93.47	98.33	62.87	69.66	89.35	77.16	87.25	85.58	106.01	70.63	42.29	70.17	74.64	78.67
ANAPC1	27	20.69	20.37	24.03	26.62	25.44	30.6	27.79	31.23	30.82	29.6	14.81	16.42	21.5	37.75	25.67	18.64	25.54	24.46	21.45	4.87	11.54	8.59	10.25	14.31	24.45	2.9	16.89	11.92	14.84
ANAPC11	156.22	97.76	123.4	167.08	102.81	114.57	102.3	97.69	126.15	134.37	134.23	152.89	131.08	126.36	190.16	215.75	182.33	215.55	133.28	160.9	198.03	180.34	210.08	195.56	203.32	224.51	139.67	156.7	196.32	146.38
ANAPC13	36.07	41.25	36.09	40.28	30.19	34.75	21.79	19.88	27.35	38.67	40.01	50.9	43.53	45.48	24.33	38.44	25.33	48.7	23.23	33.91	17.81	24.6	26.01	26.66	6.64	22.05	21.82	11.28	18.54	19.83
ANAPC15	17.66	24.62	20.07	17.87	28.33	32.02	27.84	24.3	29.6	27.13	59.78	44.13	38.41	33.75	65.34	51.43	55.31	39.8	44.99	47.78	27.99	37.94	36.07	36.6	38.43	54.91	49.66	55.6	34.15	35.53
ANAPC16	71.51	121.55	107.37	109.29	92.97	99.58	90.94	89.63	93.84	87.63	66	117.63	119.5	94.6	69.19	109.9	86.22	106.73	75.1	90.49	46.92	67.69	58.31	76.49	61.74	48.48	39.32	45.55	53.59	68.74
ANAPC1P2	13.62	14.15	11.47	17.68	4.92	7.51	5.06	9.49	4.11	10.7	4.09	6.06	8.86	5.73	3.8	6.08	8.17	8.88	1.77	4.22	4.82	5.02	8.45	5.43	5.33	1.81	4.36	5.91	3.68	8.05
ANAPC2	28.61	29.95	29.26	45.68	30.85	35.06	37.43	22.45	22.12	21.05	19.87	20.81	19.58	21.24	18.54	23.74	26.06	22.51	16.15	15.01	6.84	11.85	11.23	13.79	9.43	14.31	0	10.29	10.37	14.05
ANAPC4	15.21	14.91	14.37	18.02	16.92	17.82	20.6	19.34	12.72	17.56	9.58	14.08	10.31	11.68	14.31	12.05	10.64	13.62	9.78	13.65	27.85	25.29	19.22	19.99	17.36	31.96	20.38	19.37	26.69	23.93
ANAPC5	59.02	41.2	40.09	53.55	66.46	46.22	55.41	66.22	60.86	48.95	79.25	70.23	64.62	65.23	99.19	72.77	72.93	93.25	85.6	68.59	89.58	84.98	62.93	78.47	106.65	114.97	43.81	111.68	73.8	81.42
ANAPC7;AC144548.1	37.89	40.11	34.69	41.28	24.34	26.34	18.03	19.46	20.95	28.43	23.53	24.96	27.33	31.69	26.81	15.66	20.46	19.68	28.67	34.87	39	58.95	48.25	53.02	35.95	59.61	62.75	53.53	42.59	60.49
ANG;RNASE4;AL163636.1	4.45	5.72	6.79	8.74	4	3.95	4.36	7.24	7.1	10.15	1.36	2.57	2.06	3.49	0.65	2.31	1.64	0.97	0.88	2.76	0.92	1.5	3.07	2.52	2.66	0.9	1.45	4.29	0.73	8.1
ANGEL1	2.49	4.97	3.58	4.52	6.78	4.89	7.8	6.75	6.73	9.67	13.61	11.08	13.73	14.49	17.13	12.31	19.59	14.76	16.14	11.34	2.82	1.99	2.95	1.76	3.31	2.27	1.45	5.36	8.18	2.6
ANGEL2	21.19	19.98	18.53	28	23.4	17.66	21.34	20.44	26.2	25.5	12.88	10.72	9.43	9.01	11.17	16.37	4.92	14.71	11.58	11.65	19.92	23.23	19.73	18.19	16.04	30.01	26.2	19.93	17.73	19.07
ANK1	0	0	0	0	0	0	0	0	0	0	0.45	1.31	1.78	0.96	0.65	3.68	4.1	0.48	0.88	1.16	6.55	3.56	4.51	5.05	6.03	5.49	16.01	6.44	5.19	3.97
ANK2	0	0	0	0	0	0	0	0	0	0	0	0	0	0	0	0	0	0	0	0	0	0.13	0.27	0.25	0	0.45	2.91	0	0	0.52
ANK3	11.05	14.48	15.24	18.07	14.13	14.87	15.21	9.21	21.67	11.69	46.1	46.65	53.3	32.36	23.37	39.29	34.33	61.23	24.95	21.21	0.92	0.38	2.86	1	3.32	0	0	0.53	0.73	1.34
ANKAR	0	0	0	0.29	0.31	0	0.2	0	0	0	0	0	0.24	0	0	0.77	0.82	1.41	0.88	0.2	0.92	0.86	0.54	0.25	3.35	0.45	0	0.53	0	0.26
ANKEF1	11.09	16.05	12.32	18.96	9.23	6.57	3.12	5.83	6.35	11.22	12	25.68	20.93	32.18	15.51	10.48	14.73	16.39	13.41	28.73	4.72	7.16	5.79	7.67	3.33	4.06	0	3.75	6.62	8.21
ANKFY1	17.91	28.99	23.49	33.68	25.06	21.49	25.36	18.06	12.38	20.71	19.62	21.94	24.61	30.98	18.67	24.8	15.41	15.66	19.07	20.04	25.38	13.65	15.04	16.95	13.65	18.72	41.3	15.32	13.52	18.44
ANKHD1	72.73	60.57	54.05	62.78	72.35	80.68	94.77	77.23	72.93	64.21	91.42	64.74	56.04	66.87	66.97	68.06	66.46	70.73	62.6	47.99	59.4	51.27	47.75	54.43	49.13	64.21	1.45	53.29	58.13	45.39
ANKHD1;ANKHD1-EIF4EBP3	15.49	14.21	11.85	9.11	10.16	9.38	13.49	17.3	6.73	12.12	11.99	17.27	15.39	18.12	14.18	20.95	17.99	17.99	8.09	11.56	10.22	6.65	9.34	8.71	7.34	4.11	14.55	5.88	8.92	7.99
ANKIB1	32.24	20.53	23.02	36.96	21.22	21.05	19.54	13.97	17.57	15.18	29.85	45.98	61.19	45.91	38.86	44.47	40.81	84.19	36.57	41.7	21.74	24.11	33.36	28.81	28.87	22.83	27.65	20.56	26.77	24.24
ANKLE2	53.8	58.79	41.65	50.79	43.89	51.57	54.6	49.48	45.47	44.01	72.5	85.42	61.2	92.66	73.61	83.41	84.08	105.38	94.94	58.19	61.5	66.46	37.83	44.59	47.73	84.26	5.81	53.07	73.09	55.38
ANKMY1	1.9	7.82	5.55	5.59	1.23	2.7	1.3	0	4.11	2.43	2.27	3.49	2.57	3.34	0.65	0	1.64	1.44	3.57	2.89	2.82	1.73	2.15	1.51	0.66	2.25	0	1.61	6.01	1.72
ANKMY2	0.93	4.1	4.53	1.79	1.84	4.97	1.87	2.22	2.61	6.29	2.68	3.7	4.33	2.02	1.9	5.31	3.27	2.38	3.57	3.03	5.01	6.66	8.41	6.95	4.65	5.04	8.7	5.92	3.69	8.99
ANKRA2	20.11	20.37	25.97	24.86	23.1	27.35	33.4	22.58	36.33	31.81	19.57	15.39	19.19	10.94	11.84	20.55	18.04	13.25	5.32	13.15	22.76	18.23	19.3	17.31	12.66	15.53	45.21	39	32.7	22.11
ANKRD1	0.61	0.44	0.65	0.59	0.92	0	0.62	0.43	0.75	8.17	0.45	0.49	0.91	0.81	4.33	2.31	0	1.44	0.88	6.54	1637.75	1142.49	1403.27	1224.35	1029.24	275.88	576.6	464.33	347.69	386.02
ANKRD10	39.51	55.53	37.91	58.03	39.16	23.91	30.83	29.75	32.62	40.14	22.59	36.81	25.53	22.93	18.47	18.22	25.33	36.17	15.21	14.26	19.86	22.39	19.33	19.08	18.78	24.87	1.45	11.83	12.62	24.28
ANKRD11	84.73	109.15	121.37	84.33	90.28	88.56	89.93	90.88	83.49	63.22	75.88	155.06	182.15	150.29	131.15	130.97	120.24	114.25	78.76	166.08	78.99	72.72	112.44	87.62	78.79	42.48	176.43	58.02	92.23	72.48
ANKRD11P1	0	1.33	1.1	0.15	0	0.24	0	0	9.4	4.28	0	4.96	0	1.18	0.65	1.5	0	0	6.34	0	0	0	0.27	1.26	0	0.45	0	0	2.23	0
ANKRD12	27.53	29.03	35.58	17.72	26.46	22.35	29.38	34.34	29.9	23.85	15.51	28.74	40.89	28.69	33.31	26.74	35.98	20.21	15.95	30.72	29.53	16.98	40.47	28.8	30.08	10.47	69.96	21.99	26.67	19.58
ANKRD13A	50.11	34.52	33.94	60.84	25.65	16.43	25.57	33.44	20.64	27.74	4.67	5.65	5.1	4.07	3.78	5.9	4.92	3.66	2.67	3.46	10.06	21.89	17.91	20.2	33.02	22.43	1.45	16.44	39.46	18.92
ANKRD13C	21.72	14.54	12.8	21.07	18.5	18.06	20.35	17.03	16.48	18.66	22.01	14.34	14.52	12.23	10.83	13.1	15.49	21.26	12.52	12.87	23.95	26.03	26.88	22.71	35.29	34.04	2.9	31.62	45.96	23.49
ANKRD13D	5.45	12.07	8.89	8.54	2.46	2.65	2.97	1.75	5.23	3.92	4.14	14.21	15.4	15.42	9.04	9.65	14.73	9.79	10.73	8.31	2.75	8.09	7.55	5.93	6.05	7.29	1.45	3.2	3.68	9.14
ANKRD16	3.13	2.03	2.44	3.35	0.61	2.4	0.62	1.32	1.12	2.46	3.22	3.79	5.79	5.22	3.15	3.81	0.82	6.12	5.33	2.73	2.75	1.99	4.4	2.01	3.99	4.08	1.45	2.15	1.47	2.31
ANKRD17	152	95.49	80.73	75.27	87.78	78.38	97.78	84.68	95.05	66.23	94.81	87.88	88.98	91.1	60.53	85.53	66.68	97.9	116.29	62.67	74.89	72.87	65.53	58.69	65.5	87.94	33.47	69.91	69.55	51.73
ANKRD18A	0.61	0	0.09	0	0	0	0	0	0	0.5	1.83	3.5	5.07	3.79	1.9	5.91	2.46	3.33	5.35	2.39	4.65	3.58	2.84	3.41	3.33	1.84	4.35	0	7.39	1.82
ANKRD2	0.95	1.04	0.09	2.08	0.92	1.75	2.03	0.89	0.75	0	0	0	0	0.16	0	0	0	0	0.88	0	0	0	0	0	0	0	0	0	0	0
ANKRD20A19P	7.72	1.69	3.75	5.52	2.77	2.67	2.55	2.22	1.12	0.5	0	0	0	0	0	0	0	0	0	0	0	0	0	0	0	0	0	0	0	0
ANKRD20A5P	2.15	3.41	4.25	3.11	4.3	1.42	1.65	1.75	1.49	2.46	25.84	39.32	54.77	18.9	7.06	44.92	32.69	30.13	7.97	6.35	6.55	4.95	8.41	7.94	11.39	3.17	11.6	2.66	5.91	4.64
ANKRD23	0.31	1.07	3.59	0.57	0.92	0.71	1.3	1.78	1.49	0.99	2.34	2.93	3.06	0.94	4.24	2.27	0.82	0.48	7.14	2.9	0	0.87	0.95	0.63	0.66	0.91	2.9	0.53	1.47	0.36
ANKRD23;ANKRD39	14.68	13.08	12.61	15.07	12.3	15.18	18.67	14.65	10.1	11.61	14.87	28.49	23.1	25.32	34.04	25.13	18.78	26.26	17.92	26.64	24.11	27.16	19.52	20.01	23.64	19.36	11.61	11.93	18.7	15.96
ANKRD26	35.69	36.29	30.3	30.75	30.22	32.81	34.31	31.24	34.51	34.16	24.42	31.7	33.38	29.51	27.49	40.35	41.54	41.27	12.49	24.84	24.19	23.32	20.54	22.66	19.04	17.49	32.09	21.11	21.64	12.42
ANKRD27	23.85	22.25	23.21	32.86	35.16	31.41	32.38	28.71	19.47	27.37	24.41	29.44	26.21	30.36	42.16	31.33	26.11	32.76	26.88	24.08	33.16	25.33	26.92	26.76	29.05	23.46	40.82	23.29	31.23	23.4
ANKRD28	44.72	36.35	35.22	35.14	31.78	32.92	37.21	27.9	36.76	22.87	80.24	53.35	67.77	52.57	70.33	80.71	75.59	67.86	82.81	49.54	22.04	26.7	24.43	25.42	28.38	40.01	71.57	51.89	78.06	29.34
ANKRD29	0	0	0	0	0	0	0	0	0	0	0	0	0	0	0	0	0	0	0	0	0	1.47	1.98	0	0	0.45	0	1.62	2.23	0.69
ANKRD30BL	63.68	40.41	29.56	103.35	19.74	23.63	24.92	26.05	25.53	28.87	21.89	36.72	21.98	25.65	18.97	34.35	51.54	38.54	21.75	36.38	19.6	20.76	47.06	32.45	26.05	35.34	69.62	54.06	61.21	30.75
ANKRD33B	0	0	0.09	0	0	0	0	0	0	0	0.45	0.49	0	0	0	1.5	0	0	0	0	8.89	8.27	6.46	5.32	4.69	10.72	0	2.16	11.21	4.4
ANKRD36	18.44	18.59	12.01	12.78	15.39	32.47	31.36	23.92	26.59	21.69	10.15	8.96	8.67	11.65	16.89	19.15	10.63	10.45	6.24	12.96	6.63	7.02	6.81	7.44	7.33	11.46	14.57	4.82	10.36	5.15
ANKRD36B	9.61	11.2	8.4	10.32	11.37	21.29	16.3	14.03	12.34	11.61	0	0.67	0.24	0.78	0.65	0	0.82	0	0.88	1.01	4.75	5.94	2.85	3.91	7.32	4.53	7.25	9.17	5.91	2.89
ANKRD36C	12.99	13.57	7.76	10.61	11.99	16.62	17.59	15.32	20.58	13.62	3.64	9.76	11.24	6.35	7.06	12.8	7.38	7.68	15.11	9.38	6.58	15.47	11.08	11.47	13.36	15.51	10.16	10.77	15.56	7.81
ANKRD37	0	0.74	0.53	0.7	0.31	1.45	0.42	0	0.37	1.47	4.29	11.14	4.67	8.12	14.85	9.95	6.5	15.16	12.69	6.18	2.92	2.32	4.54	1.89	4.7	6.47	0	2.71	7.5	9.32
ANKRD40	23.01	35.99	36.81	40.5	23.68	27.33	26.07	31.9	20.92	39.24	31.29	43.56	52.65	46.81	46.7	39.53	49.84	40.55	30.29	57.46	48.28	60.13	59.87	57.7	54.73	29.26	43.64	34.47	35.6	44.69
ANKRD42	3.73	7.87	10.01	7.16	5.84	5.64	4.76	3.97	5.98	3.95	12.14	11.46	13.71	14.04	6.14	11.94	11.41	7.13	8.89	13.13	2.75	5.21	6.8	4.41	6.72	1.8	8.73	8.08	8.14	6.42
ANKRD42;AP000873.1	0	0.22	0.27	0.29	0	0.24	6.18	4.69	0	0	0	0.46	0.46	0.47	2.4	0.77	9.72	0	0	0.69	0	0	0.27	0.25	0.66	0	7.33	0	0.73	0.35
ANKRD46	1.23	4.65	4.33	10.63	5.22	2.67	2.07	2.22	1.87	1.97	6.39	8.61	14.61	21.9	9.34	7.08	11.44	6.58	8.93	11.13	8.49	5.25	6.62	7.82	6.01	3.62	2.9	7.53	6.66	9.96
ANKRD49	3.17	5.56	5.27	5.14	20.99	5.94	26.16	20.8	10.12	10.12	3.73	3.26	4.39	2.87	12.81	1.54	4.92	1.44	4.45	2.65	2.82	4.29	3.86	3.66	9.41	4.1	36.64	5.39	6.66	4.34
ANKRD50	17.95	15.62	18.21	16.96	10.16	9.1	12.77	17.14	15.74	16.42	94.56	91.58	112.22	45.3	60.53	95.43	97.57	133.12	47.07	50.8	22.07	29.52	22.83	25.66	27.25	20.7	29.13	26.71	26.05	23.51
ANKRD52	8.86	14.77	13.39	24.8	6.45	6.3	3.21	3.08	4.1	5.4	10.1	26.2	21.96	25.37	17.82	16.46	12.27	22.87	5.33	22.2	18.24	11.77	10	12.36	5.3	5.88	0	2.67	6.62	10.73
ANKRD54	5.87	6.56	7.03	6.75	7.4	8.52	6.38	8.41	7.49	11.53	4.65	4.62	7.75	3.37	7.23	6.03	5.71	2.85	4.47	4.81	0.92	1.37	0.95	1.13	2	0.9	0	4.83	2.95	1.13
ANKRD54;MIR658	5.72	6.8	6.69	9.68	5.54	4.17	4.4	4.52	4.87	6.83	2.75	8.36	4.96	7.62	3.15	5.24	3.28	8.39	5.35	6.3	2.82	4.54	3.34	5.17	1.98	5.47	0	0	2.95	3.31
ANKRD6	1.89	0.65	0.53	0.71	0.31	0	1.3	1.3	0.37	0.99	0.91	2.98	1.98	1.51	3.08	0	1.64	1.44	3.55	0.41	0.92	0.63	0.42	0.63	0	0.91	0	1.06	0.73	1.93
ANKRD9	0	1.03	0.6	0.29	0.31	0	0	0	0.37	0	0	1.06	0	0.33	0	3.7	0	0	0	0.1	0.92	1.58	0	0.25	0	0.45	0	0	0	0.43
ANKS1A	21.55	11.07	14.38	23.03	23.72	15.42	13.62	17.27	11.97	10.77	18.96	18.32	18.63	21.71	19.54	19.3	19.64	25.22	16.95	11.77	5.49	7.28	8.93	9.46	14.02	7.26	7.28	16.19	10.34	12.65
ANKS3;AC020663.1	15.43	12.32	8.27	8.59	9.83	8.21	14.83	11.83	15.71	8.32	5.92	11.93	12.35	15.03	13.66	12	7.38	13.67	12.42	6.06	5.64	8.86	7.11	9.72	10	10	13.06	6.96	14.05	9.89
ANKS6	17.8	16.61	13.3	15.59	9.23	13.45	10.63	12.32	7.09	12.61	22.48	26.38	21.8	18.14	12.23	25.75	7.38	27.85	14.27	15.74	19.38	20.85	13.42	13.49	11.38	19.38	1.45	21.08	26.76	15.15
ANKUB1;PFN2	0	0.32	1.37	0.95	0	0	0.2	0	0	0	0.91	3.44	3.44	1.59	0	1.5	0.82	1.41	0.88	2.02	0.92	0.5	0.55	0.38	0	0	1.45	0	0	0.69
ANKZF1	27.12	19.06	16.77	18.47	15.11	26.19	19.49	14.18	19.11	20.42	20.39	27.37	28.06	25.6	25.35	41.45	29.34	45.33	28.82	17.7	18.89	14.31	15.18	12.91	18.96	37.88	4.38	29.97	20.14	27.27
ANLN	106.25	104.48	116.25	106.65	122.22	145.41	119.38	122.43	122.41	120.7	38.25	45.22	40.1	42.15	116.71	59.54	41.64	29.99	36.65	108.86	194.25	155.99	184.37	217.35	170.16	151.14	240.25	152.54	191.35	166.22
ANO10	6.35	12.15	11.31	9.36	8.61	8.64	5.01	3.12	8.22	6.3	8.82	10.77	13.99	10.25	6.1	11.2	4.11	3.33	2.65	11.98	10.58	23.41	20.05	25.1	12.05	13.75	17.43	14.08	18.51	28.61
ANO5	0	0	0	0	0	0.48	0	0	0	0	0	0	0	0	0	1.5	0	0	0	0	0	0	0	0	0	0	0	0	0	0
ANO6	65.63	90.53	98.2	88.8	58.61	44.98	51.78	50.52	47.95	44.64	19.33	46.32	51.54	38.72	18.9	33.27	22.91	30.12	17.87	30.85	20.02	27.52	36.16	21.14	17.4	16.46	1.45	16.77	13.29	31.62
ANO7	0	0	0	0	0	0	0	0	0	0	0	0	0	0	0	0	0	0	0	0	0	0	0	0	0.66	0	2.91	0	0	0
ANO8	8.52	10.44	7.02	11.62	4.3	5.9	10.45	6.19	15.35	5.38	18.07	13.74	12.81	10.3	8.7	20.5	13.88	13.97	8.9	5.73	15.19	17.78	17.2	13.29	17.46	17.02	1.45	9.67	13.32	9.9
ANO9	5.76	4.6	4.11	6.42	3.07	1.71	4.2	1.32	4.86	1.97	4.12	5.46	5.82	3.03	4.99	2.31	4.92	4.28	3.6	3.63	0	0	0	0	0	0	0	0	0	0
ANP32A	220.44	252.4	266.86	199.21	301.59	241.79	188.06	202.62	236.44	246.61	390.61	372.67	440.53	361.79	412.79	400.47	372.08	411.99	311.47	416.59	157.08	117.71	178.39	149.66	160	156.74	267.4	193.27	156.33	176.03
ANP32B	258.22	319.74	337.99	282.93	329.93	219.01	293.79	319.13	307.91	314.48	171.24	282.73	279.16	212.57	286.12	214.3	257.41	250.76	195.29	393.46	305.35	292.99	358.58	277.8	324.02	249.89	246.25	234.96	310.73	274.87
ANP32BP1	0	0	1.32	0.7	1.54	0.48	0.62	1.75	1.5	1.97	0.45	0	1.16	0.33	2.97	0	1.64	0	1.77	2.41	0	0.37	1.08	0.75	0	0.45	2.9	0	0	1.19
ANP32D	0.62	1.25	1.68	0.69	3.39	0.24	0	0	2.62	3.37	1.39	5.36	4.35	2.43	2.97	1.54	0.82	0	1.78	2.02	0	0.25	1.31	0	0.66	0	0	1.62	1.48	0.18
ANP32E	74.69	85.89	80.08	71.87	89.1	70.85	107.47	59.32	81.31	63.75	143.31	105.33	104.11	77.71	217.7	109.22	92.98	82.06	90.09	161.27	333.98	281.12	285.3	278.97	259.61	249.01	457.71	144.99	269.43	227.21
ANTKMT	26.96	28.29	21.63	45.22	13.85	15.48	20.36	14.75	23.98	18.84	20.05	29.85	24.88	30.13	19.75	36.57	28.58	34.45	18.64	18.27	15.48	19.88	15.87	16.93	16.77	16.01	0	6.45	17	12.21
ANTXR1	82.35	55.61	61.65	73.77	70.45	32.15	36.74	25.67	35.6	47.13	73.41	44.15	47.24	43.21	32.25	54.46	47.19	53.01	32.35	27.34	41.14	34.47	39.77	41.84	45.47	59	30.6	83.96	59.88	53.04
ANTXR2	0.31	0.55	0.19	1.01	0	0	0	0	0	1.47	0.91	0.71	0.24	0.16	1.25	0	0.82	0	0	0	43.75	39.49	45.53	47.94	59.86	57.16	55.31	62.75	60.88	78.08
ANXA1	18.28	22.99	17	25.32	49.27	57.25	54.53	57.14	50.85	74.1	0	0	0	0.47	0	0	2.46	3.7	0	0.65	472.92	441.94	485.8	583.25	520.8	493.81	684.58	620.1	406.43	657.29
ANXA11	111.78	88.19	72.32	86.8	73.36	123.36	135.63	119.81	117.13	159.4	101.95	76.96	69.56	75.62	58.08	97.93	97.65	159.94	81.29	53.32	119.28	84.52	89.47	84.71	101.94	99.37	2.9	77.85	84.1	88.33
ANXA2	89.44	158.54	128.93	159.91	111.53	102.11	63.13	73.46	102.87	130.43	57.05	77.72	90.06	87.18	51.79	65.93	57.36	50.27	46.89	72.14	215.27	484.39	449.88	497.89	323.24	383.83	253.91	294.79	277.6	508.13
ANXA2P2	194.46	299.04	289.82	432.59	368.1	302.05	225.58	241.54	193.26	291.96	152.38	166.36	201.98	189.62	131.68	142.02	152.44	101.38	123.66	134.5	210.65	459.52	486.86	520.65	425.58	450.56	382.8	499.55	266.86	946.83
ANXA3	7.41	13.07	11.94	16.97	12.6	5.83	2.45	2.62	5.23	8.86	23.35	44.68	42.29	30.87	16	29.96	27.8	32.5	20.42	22.54	164.06	208.07	198.57	233.58	164.96	109.46	136.02	105.67	104.35	193.3
ANXA4	137.09	85.92	41	94.76	110.48	102.87	86.04	97.38	49.18	54.55	64.94	51.77	24.05	46.29	39.31	72.53	83.11	82.61	40.63	18.19	60.33	49.63	22.65	55.89	58.86	67.01	41.08	68.03	38.98	40.26
ANXA5	199.99	210.97	186.8	213.11	234.76	185.26	151.41	185.98	147.44	187.81	249.08	173.91	171.46	169.62	172.05	199.09	176.16	248.02	159.89	173.15	519.09	416	411.04	439.97	562.65	606.17	101.31	720.12	469.65	614.05
ANXA6	8.45	15.94	14.05	13.46	11.06	7.51	8.7	7.57	8.97	27.07	151.7	181.37	160.61	170.97	109.02	143.18	114.31	135.23	134.73	134.01	275.4	326.51	287.38	294.95	192.7	268.84	37.99	233.67	219.91	431.25
ANXA7	24.39	47.05	44.46	81.62	20.33	40.88	15.93	21.7	27.38	47.49	40.31	69.97	63.18	70.35	31.36	39.88	25.26	50.03	48.98	64.55	57.08	68.8	55.61	63.95	24.19	42.71	1.45	36.64	39.05	80.33
ANXA8	1.91	3.17	2.84	4.27	1.85	1.22	2.23	1.82	0	0.98	0	0	0	0	0	0	0	0	0	0	0	0.5	0	0.13	0	0	1.45	0.53	0.73	1.11
ANXA9	9.56	16.86	16.66	21.33	12.62	7.08	6.7	8.55	10.84	9.2	10.69	21.38	28.71	29.83	26.65	13.29	15.49	13.15	6.22	22.87	0	0	0	0.13	0	0	0	0	0	0
AOPEP	127.28	122.27	109.32	103.21	115.56	99.74	90.13	73.7	101.78	77.08	93.17	103.46	118.9	128.38	90.23	122.53	89.43	158.49	159.55	83.28	79.72	103.15	100.84	94.31	113.06	101.89	48.37	102.92	117.52	57.99
AOX1	0	0	0	0	0	0	0	0	0	0.5	0.91	2.89	2.88	1.22	1.9	2.27	4.9	1.41	2.67	0.93	0.92	0.75	4.51	2.27	1.32	1.8	8.7	2.68	0	7.43
AP000251.1	15.22	11.96	13.91	14.65	17.58	17.97	21.46	29.85	22.86	30.31	9.19	11.01	5.58	11.44	15.74	12.48	10.64	13.1	16.06	10.81	0.92	0.25	0.68	0.38	0	0.45	0	1.06	1.48	0.36
AP000295.1;IL10RB	14.89	13.45	15.79	15.77	9.53	12	14.01	14.63	10.84	13.16	12.6	23.87	19.42	14.13	11.79	13.17	13.88	25.17	9.81	15.01	21.94	25.12	25.66	25.21	22.39	14.31	8.73	13	6.65	16.22
AP000311.1;ATP5PO	189.19	321.43	292.38	282.54	461.96	400.72	364.1	429.31	362.29	340.67	148.22	171.02	163.55	153.42	201.69	171.83	144.93	97.8	135.11	174.85	179.59	200.16	162.02	181.87	217	158.03	165.01	138.8	137.77	192.2
AP000311.1;CRYZL1	33.14	40.32	39.79	29.8	58.1	63.62	84.9	70.31	71.41	58.67	36.55	37.21	33.59	23.63	29.55	30.02	36.61	27.11	24.33	25.57	32.18	53.35	63.47	43.31	57.46	46.46	104.4	67.76	52.62	43.39
AP000317.2	0	0.11	0.09	0	0.61	0	0	0.43	0	0	0	0	0.24	0	1.83	0	0	0	0	0.1	0	0	0	0	0	0	1.45	0	0	0
AP000356.5;GGT1	21.56	22.74	22.1	27	25.27	16.92	14.48	14.16	23.22	17.38	0	0.49	0.7	0.33	1.3	0	1.64	0.48	0.88	0.3	3.73	3.92	5.54	4.8	8.7	8.7	1.45	3.21	4.45	3.99
AP000487.1	0.61	2.42	1.33	1.84	1.23	0.95	0.62	0.43	2.61	0.5	1.83	3.35	2.45	5.35	4.99	0.77	1.64	0.48	5.35	3.93	5.74	3.95	3.75	2.01	1.33	4.59	1.45	1.07	2.96	1.59
AP000553.1	2.85	3.44	2.28	4.65	1.84	0.24	2.03	0.87	1.12	1.46	0.45	1.75	1.12	0.92	1.9	1.54	0.82	0.48	1.77	0.37	0	0.13	0.27	0.13	0	0	0	0	0	0.27
AP000553.1;PPIL2	9.44	18.61	12.87	15.74	17.23	13.74	16.53	13.4	11.95	16.48	16.69	29.49	34.26	18.49	24.1	19.24	26.91	16	14.23	19.62	10.29	8.39	8.9	8.68	8.64	10.46	13.08	4.28	6.65	10.99
AP000662.1	6.83	5.93	4.76	5.93	3.69	3.42	3.02	3.16	6.36	7.59	7.03	6.63	6.05	6.39	7.7	6.74	4.08	4.7	5.36	5.56	5.64	5.86	8.64	8.99	7.47	8.29	13.07	9.17	7.4	6.56
AP000704.1	0.62	0.83	0.18	0.82	0	0.24	0	0	0	0	0	0.67	0	0.16	0	0	0	0	0	0.1	0	1.1	0	0.63	0	1.84	0	1.07	0	0.6
AP000721.1;OTUB1	47.83	44.05	35.02	50.09	68.24	58.37	60.02	54.61	48.4	57.02	104.88	73.24	78.93	72.55	122.72	95.61	108.46	83.28	84.52	64.41	89.76	80.76	82.16	89.61	121.33	107.53	149.12	94.46	92.71	93.08
AP000769.1	0.31	0.54	0.44	1.39	0	0.47	0.84	0.89	0.75	0	0.89	1.11	2.36	2.21	0.65	1.54	1.64	0.95	0.88	1.27	2.92	3.05	2.83	4.81	3.35	2.28	5.81	3.78	3.7	6.3
AP000781.2;SLC43A3	0	0	0	0	0	0	0	0	0	0	0	0.24	0	0	0	0	0	0	0	0	1.83	11.25	11.02	13.95	8.11	20.53	35.19	14.04	31.37	14.44
AP000812.4;LRTOMT	0.95	1.47	2.1	2.08	3.07	2.46	2.4	3.16	5.24	2.43	1.39	5.16	3.85	2.06	4.99	3.7	4.9	2.84	0.88	1.86	0	0.25	0.41	0	0	0	0	0	0	0
AP000866.2	4.72	6.47	7.33	7.12	8.31	5.64	6.07	5.35	4.86	6.38	0.45	0.98	0.95	0.79	2.55	0.77	0	1.41	0	1.54	6.63	2.11	3.07	1.88	2.66	0.45	2.9	2.66	0.73	2.8
AP000873.2	3.75	5.48	7.81	8.25	6.15	5.37	4.51	3.1	5.6	5.87	1.81	3.89	7.05	5.86	3.75	4.54	4.92	2.91	7.14	5.85	1.83	3.58	1.89	4.29	5.36	1.36	2.9	1.6	7.39	3.9
AP000893.2;RAB30	0	0.22	0.09	0.15	0	0	0	0	0	0	0.45	0.46	0.46	1.5	0	2.21	0	0.48	1.78	0.45	0	0	0.27	0	0	0	0	0	0	0
AP000926.2	0.31	2.41	1.07	3.66	0.92	2.17	1.26	5.99	2.62	2.9	3.63	1.58	1.89	0.81	0.65	1.5	0	1.9	0	0.51	0.92	1.25	1.22	0.88	3.35	2.25	4.36	6.45	2.96	2.57
AP000944.5;CDC42EP2	1.89	2.98	3.18	5.73	0.92	1.45	2.4	0.43	0.37	3.93	3.17	9.62	4.95	19.32	9.61	6.08	7.36	4.28	8.03	9.12	41.78	40.39	35.07	47.8	27.05	38.1	2.9	38.21	33.59	61.96
AP000974.1	0.61	1.29	0.99	1.37	0.61	1.68	1.3	0	0.75	0.99	11.45	13.98	15.48	5.69	3.05	10.14	9.79	11.89	0.88	3.69	0	1.12	1.09	1.39	0.66	0	0	1.61	0	0.87
AP001033.1	0	0.32	0.19	0.3	0.31	0.47	0.2	0	0.75	0	4.67	5.1	3.48	2.22	3.65	4.37	4.07	4.14	1.77	3.04	2.92	1.24	2.13	1.77	0.66	0.45	4.38	1.07	1.47	1.23
AP001207.3	12.82	16.17	17.52	14.61	14.47	14.54	7.72	16.14	15.72	16.73	11.73	16.02	20.83	35.68	42.1	11.76	14.73	13.54	27.91	53.15	0	0	0	0	0	0	0	0	0	0.09
AP001267.5	0	0	0	0	0	0	0	0	0	0	0	0	0	0	0	0	0	0	0	0	0	0	0	0	0	0	4.38	0	0	0
AP001267.5;ATP5MG	577.96	689.82	579.92	461.98	545.02	1029.22	821.52	677.44	1201.63	822.49	693.74	698.16	629.7	593.01	618.53	666.44	499.96	500.46	639.49	626.11	888.35	834.8	653.08	748.53	734.98	904.9	609.18	795.82	773.05	689.16
AP001267.5;KMT2A	27.28	37.08	30.16	35.79	37	31.7	34.09	33.91	26.95	27.36	12.44	29.95	28.42	25.56	24.66	21.97	39.15	23.44	17.9	22.72	20.27	19.14	25.1	23.68	29.61	23.07	43.8	21.14	23.04	25.56
AP001273.2;MED17	10.73	17.92	15.98	24.18	20.94	9.16	12.33	16.46	18.72	21.74	8.67	12.16	13.88	11.68	11.53	10.34	14.67	19.48	8.85	11.92	26.27	30.11	25.62	27.27	39.83	30.43	5.81	20	27.54	33.89
AP001318.2	1.88	0.33	0.72	1.09	0.31	1.22	0.83	0	0	0.98	0.89	0.49	0.95	0.79	0	0.77	0.82	0.97	1.77	0.86	4.87	2.81	3.06	3.41	1.32	5.48	4.36	1.6	7.44	3.86
AP001324.1	0	0.22	0	0	0	0.48	0.2	0.43	0	0	0	0.24	0	0.16	0	0	0	0	0	0	0	0.37	0	0.25	0	0	2.91	0.53	0	0.35
AP001347.1	0	0	0	0	0.61	0	0	0	0.75	0	0.89	0.67	1.25	0	0	0.77	0.82	0.95	0.88	0.37	1.9	0.37	0.14	0.25	0	0	1.45	0	0	0
AP001360.3	0	0	0	0	0	0	0	0	0	0	0	0	0	0	0	0	0	0	0	0	0	0	0	0	0	0	1.45	0	0	0.09
AP001363.2	0.61	0.33	0.37	0	0	0.96	0.41	1.82	0.75	0	0.91	0	0.24	0	0	0	2.46	0.48	0	0.62	0.92	1.25	0.55	0.75	5.32	2.28	5.8	2.14	7.41	0.88
AP001458.2;C11orf98;LBHD1	110.28	98.63	126.38	80.34	125.58	178.74	156.88	135.08	171.28	164.64	223.59	159.14	181.13	172.18	222.25	239.81	173.89	183.61	185.98	240.49	207.02	220.43	196.17	242.43	191.58	210.1	229.87	247.01	229.24	169.16
AP001496.2;LINC00526	0.95	0.95	1.29	0.98	2.46	2.21	2.22	1.82	2.99	0.5	0	0	0	0	0	0	0	0	0	0	0.92	0.25	0.14	0.13	0.66	0	0	0.53	0	0.36
AP001605.1	0.31	3.35	1.6	5.25	5.87	0.72	2.99	1.35	3.74	0.5	1.36	9.32	6.73	4.79	8.88	4.37	6.5	5.97	9.04	4.73	0.92	6.7	5.01	2.53	6.12	1.36	1.45	0.53	2.96	3.75
AP001781.2;FDXACB1	1.27	1.27	2.4	0.43	1.23	3.55	2.17	1.75	5.24	5.82	0.89	2.09	1.62	1.08	1.3	0	0	0	0	1.77	2.82	4.25	6.42	3.4	3.35	2.75	1.45	2.69	6.67	6.46
AP001931.2;AP001931.1;CTNND1	80.5	95.43	115.29	88.26	110.07	124.93	143.44	102.95	161.26	117.96	90.21	92.04	125.42	70.77	53.74	99.75	58.87	65.9	58.05	59.08	53.66	57.23	71.32	63.73	50.32	60.61	119.67	65.31	68.46	61.85
AP001931.2;CTNND1	7.55	1.05	4.09	6.38	6.48	0.95	2.36	5.9	4.12	8.13	1.39	1.5	4.68	2.09	1.83	2.27	4.08	4.67	1.77	1.96	6.99	0.25	2.99	2.02	1.32	0	1.45	1.61	2.23	1.62
AP001931.2;SELENOH	155.31	204.42	224.17	225.61	202.03	211.08	191.34	252.01	244.94	232.17	123.61	146.79	138.79	131.15	86.66	134.23	100.75	134.04	112.12	107.7	129.46	195.89	187.12	190.33	162.31	190.72	36.52	157.08	130.22	178.96
AP001931.2;TMX2	7.97	20.6	19.87	17.06	13.24	14.97	15.77	13.18	11.97	16.87	11.6	15.95	16.72	20.76	21.97	14.89	14.7	7.59	10.65	23.36	7.61	26.58	29.13	36.06	23.64	20.22	5.81	21.1	15.6	52.31
AP001992.1	0	0	0	0	0	0	0	0	0	0	0	0	0	0	0	0	0	0	0	0	1.9	0	0	0	0	0	0	0	0	0
AP002026.1	0	0.43	0.09	0.15	0.61	0.24	0.2	0.43	0.37	0	0	0	0.7	0	2.55	0	0.82	0.95	0	0.1	0	0.38	0	0	0	0	2.9	0	0.73	0.09
AP002360.1	7.84	12	11.59	15.12	5.22	9.34	6.15	8.84	14.96	9.32	9.18	16.42	19.6	17.9	12.34	14.9	9.03	3.82	9.76	22.21	11.51	16.4	13	16.68	10.03	13.69	10.25	8.57	11.14	12.79
AP002373.1;REXO2	262.42	279.09	266.05	272.61	305.56	250	256.76	263.49	299.37	240.01	30.79	33.55	27.53	20.86	29.49	31.4	17.16	25.21	19.67	32.16	218.86	213.41	206.36	215.16	233.46	263.9	304.77	275.89	198.78	276.07
AP002381.2	4.88	4.05	2.85	4.8	1.23	1.72	0.41	0.43	1.87	3.86	2.3	6.42	6.1	5.7	2.5	2.21	4.07	4.63	2.65	3.83	1.83	1.23	1.33	1.01	0	3.21	0	1.61	0.73	1.37
AP002387.1	5.01	6.9	5.28	6.23	4.91	9.01	6.3	9.77	4.85	6.4	12	13.08	9.29	15.83	15.45	19.33	13.91	14.59	22.3	17.27	19.12	20.61	18.64	17.31	22.12	15.5	7.25	21.56	20.76	18.67
AP002478.1	0.31	0.43	1.95	1.12	0.92	1.47	3.14	1.78	4.5	3.38	0	0.67	2.3	0.48	0	0	0	0.48	0	1.27	0	0.63	1.6	0.75	2	0.45	0	0	0.73	2.44
AP002495.1	3.46	1.49	2.16	3.54	4.31	4.67	2.59	1.32	4.11	2.95	5.09	1.75	8.15	2.93	7.4	9.6	3.28	2.41	8.04	5.19	0	1.25	0.42	0.38	0.66	1.81	0	1.07	2.2	0.45
AP002748.4	1.23	6.61	6.09	5.89	1.23	2.2	2.22	2.29	3.37	2.92	9.85	13.99	16.51	12.52	1.95	9.54	13.02	16.2	9.03	9.16	5.67	10.97	8.93	9.75	10.81	10.6	0	5.4	1.47	5.41
AP002748.5;BBS1	12.64	13.93	7.21	14.55	10.8	13.4	9.82	10.43	10.48	10.58	15.19	15.86	17.41	15.66	9.01	23.24	21.14	21.34	17.12	8.43	4.75	5.26	3.6	5.04	2.67	9.72	2.91	4.33	6.68	7.23
AP002762.2	0	0	0	0	0	0	0	0	0	0	0	0	0	0	0	0	0	0	0	0	0	0	0	0	0	0	1.45	0	0	0
AP002784.1	0	0	0	0	0	0	0	0	0	0	0	0	0	0	0	0	0	0	0	0	0	0	0	0	0	0	2.91	0	0	0
AP002851.1	0	0.11	0.18	0	0	0	0	0.89	0.37	0	0	0.46	0.24	0	1.25	1.5	0	0	0	0.45	0	0.13	0	0	0	0	0	0	0	0
AP002990.1;TUT1	2.5	6.65	5.56	7.11	6.15	9.55	6.92	5.99	7.85	6.3	5.05	10.33	11.42	9.84	8.02	8.24	5.75	5.22	6.22	9.13	9.89	8.43	7.08	10.64	8.06	9.23	4.35	7.51	8.14	6.33
AP003086.1	0	0	1.36	0	0	0	0.2	0.43	0	0.98	0	0.71	1.44	0.16	0.65	0	0	0.95	0	0.72	0	0.13	0.54	0.13	0	0	1.45	0	0	0.35
AP003108.2;SDHAF2	58.01	69.3	62.82	58.83	98.36	100.61	96.52	82.48	114.76	115.12	151.24	93	98.54	85.61	126.06	124.77	102.56	74.51	111.14	76.02	110.05	99.22	86.98	101.33	114.23	134.46	141.69	113.36	163.98	106.04
AP003119.2	4.78	11.58	11.8	4.83	7.7	3.92	5.92	6.44	7.86	8.69	0.45	0.91	0.49	2.8	0.65	0	0	0	0.88	3.44	0	1.12	0.82	0.38	0	0.45	0	1.07	0	0.62
AP003327.2	15.82	29.67	20.44	15.24	7.71	30.89	12.68	11.59	8.63	8.09	0	0	0	0	0	0	0	0	0	0	0	0	0.14	0.25	0	0	0	0	0	0.09
AP003472.1	0	0.11	0.35	0	0	0	0	0	0	0.5	0	1.06	1.44	0	0	0.77	0	0	0	1.07	0	0.37	0.8	0.13	0	0	0	0.53	0	0
AP004609.3	1.6	2.14	2.39	1.96	1.23	0.98	0.87	0	1.87	1.46	0.45	1.63	1.25	1.18	0	3.6	0	0	0	1.05	0	0.99	1.58	1.26	2	0	0	0	0	1.01
AP005212.4	0.31	0	0	0	0	0	0	0	0	0	0.89	0	0	0	0	5.18	0.82	1.41	0	0	1.9	0	0	0.13	0	0.45	1.45	0	0	0
AP005263.1;ANKRD12	46.6	53.87	44.05	46.91	67.58	99.58	114.73	65.2	89.7	66.11	49.07	44.02	53.24	55.03	60.11	51.44	53.78	45.98	53.21	34.12	53.08	47.63	43.84	46.89	50.52	44.36	92.12	70.8	60.49	38.6
AP005717.2	0.95	0.22	0.87	0.29	0.61	0.48	0.2	0	0.37	0	0	0	0.24	0.63	0.65	0	0	0.95	0	0.39	1.9	2.82	2.13	1.64	1.33	3.21	0	2.15	5.19	1.77
AP006261.1	0.31	0.32	1.07	0.3	0.31	0.24	0	0.43	0.37	0	4.22	14.95	15.55	2.12	0	12.89	3.28	14.22	0	1.44	0	0.25	0.14	0.38	0	0	0	0	0.73	0.36
AP006621.1	3.2	5.29	1.05	6.66	1.23	1.67	3.04	0.43	1.12	1.47	0.45	2.01	0.24	2.49	1.9	0.77	4.1	2.41	0	0.1	0	0.38	0.27	0.5	0	0.45	0	1.6	0	0.98
AP006621.3	15.45	21.93	16.8	20.56	12.3	14.83	11.51	7.58	13.83	12.54	6.96	14.85	12.71	12.14	6.29	14.16	9.01	15.45	8.93	8	11.72	19.08	12.88	14.92	14.79	21.6	2.9	15.67	17.06	13.72
AP1AR	9.51	22.64	22.69	24.78	11.08	8.1	7.47	14.6	11.21	16.1	18.22	28.83	26.16	30	20.25	17.08	17.16	17.36	17.86	32.51	20.12	21.53	22.61	22.65	14.75	13.24	1.45	18.84	17.86	31.22
AP1B1	79.93	116.06	128.49	86.17	110.68	116.98	114.55	99.83	94.29	83.77	76.9	77.43	108.49	205.77	153.04	81.39	103.65	75.09	126.66	181.09	37.84	44.38	43.18	41.67	35.29	31.63	67.54	38.64	30.6	34.46
AP1G1	134.63	107.57	101.83	143.87	107.19	116.2	111.99	113.01	93.07	115.31	53.32	61.33	64.93	58.45	62.74	70.24	48.08	72.77	46.61	51.47	24.51	16.55	22.8	28.05	22.91	17.94	13.09	19.52	24.51	27.68
AP1G2	117.61	100	75.37	108.7	105.71	149.96	171.44	65.54	141	76.23	71.72	66.86	55.71	63.31	53.04	59.87	73.05	57.84	56.95	32.72	36.52	36.19	36.39	35.75	36.4	39.14	21.89	29.33	34.27	32.79
AP1M1	28.74	27.54	29.2	32.85	27.46	22.64	17.04	21.59	28.87	31.38	35.64	26.46	24.95	32.31	32.63	14.54	23.61	39.21	18.83	29.74	190.43	204.02	197.38	213.73	222.39	177.15	8.74	162.77	164.21	169.85
AP1M2	42.58	51.23	52.18	67.45	37.03	28.88	24.4	37.16	29.6	30.04	52.23	85.35	84.16	84.56	61.84	50.32	68.28	70.67	54.94	70.47	54.09	81.81	71.95	84.14	67.3	40.87	36.46	36.36	29.74	31.48
AP1S1	232.83	215.46	202.12	230.37	257.16	419.85	292.94	301.43	301.13	313.01	423.78	319.75	320.17	296.67	333.33	419.63	428.03	400.85	451.52	288.68	114.96	98.94	107.85	123.27	119.54	157.01	165.54	140.88	164.54	120.03
AP1S2	3.14	3.18	4.15	1.4	2.76	2.19	2.72	1.32	4.11	7.28	9.88	14.2	12.56	15.88	14.64	5.31	5.73	9.36	3.55	24.07	41.25	54.61	55.35	54.21	38.64	39.2	37.99	40.52	44.32	60.56
AP1S3;AC093884.1	12.78	10.47	12.19	10.24	10.47	10.8	10.25	13.49	14.25	14.73	5.69	6.8	6.01	4.62	3.05	11.19	3.27	6	4.43	9.51	29.99	29.72	28.9	24.78	29.93	16.6	24.78	20.74	28.47	16.66
AP2A1	32.39	67.66	71.99	69.26	19.08	26.43	19.26	14.76	25.06	25.09	20.95	58.67	54.93	56.53	17.51	26.25	23.71	24.57	12.46	50.76	29.42	48.15	48.78	49.08	35.85	26.18	4.36	27.64	19.28	59.85
AP2A2	94.02	124.08	133.78	120.26	92.97	81.95	59.88	53.49	79.99	86.93	34.97	44.67	45	35.95	25.83	28.27	30.93	46.59	29.55	47.83	66.29	69.89	68.52	59.4	37.74	73.47	11.66	63.83	83.66	80.24
AP2B1	83.79	82.96	92.52	77.4	74.6	66	77.75	73	83.17	82.42	71.21	65.67	93.79	84.92	64.35	59.38	47.37	53.46	48.3	84.41	211.13	223.37	250.22	245.22	192.69	196.66	246.05	311.39	185.64	228.98
AP2B1;TAF15	4.09	1.35	1.76	3.74	0.31	1.95	0.81	4.99	1.12	2.43	0.89	1.44	4.04	2.29	1.9	3.76	4.9	1.44	0	2.19	2.82	1.49	5.27	5.44	6.01	2.28	16.07	8.66	6.72	4.7
AP2M1	355.79	289.92	318.1	284.29	448.28	539.9	522.72	542.02	415.48	403.82	683.26	389.61	414.63	387.15	566.13	501.43	489.28	651.33	462.1	349.33	488.9	366.73	344.49	405.97	453.49	352.84	281.72	430.43	396.89	320.72
AP2S1	375.71	229.78	307.82	337.43	255.72	374.67	266.61	293.32	305.94	354.5	332.04	293.22	274.22	277.49	315.31	382.03	273.15	474.23	279.7	346.17	346.77	268.18	254.88	308.1	201.52	365.74	214.57	305.24	299.25	304.76
AP3B1	26.44	29.08	28.78	36.59	21.57	20.45	19.72	19.78	17.97	30.19	15.95	23.17	27.58	26.41	15.63	19.69	21.24	27.88	17.93	24.44	28.61	25.87	33.7	35.79	22.96	23.99	36.59	29.35	19.29	38.35
AP3B1;AC024568.1	0.31	0.11	0.45	0	0	0	0	0	0	0.5	0.45	0.67	1.73	0.32	0.65	0.77	1.64	0.95	0	1.93	3.96	0.37	1.82	0.63	1.33	0	0	1.07	0	1.17
AP3D1	92.71	131.73	151.03	106.24	73.99	47.39	42.71	45.82	61.09	69.4	47.86	93.89	91.29	99.36	61.63	57.62	65.97	56.63	44.78	105.91	74.8	97.06	102.41	100.83	51.12	62.63	73.09	83.29	80.51	102.22
AP3M1	8.57	11.32	9.59	11.79	17.25	16.43	12.77	18.89	16.84	16.88	14.82	17.41	16.47	14	20.05	21.47	22.03	10.84	16.07	15.03	12.29	11.17	15.03	14.42	20.15	14.17	8.73	15.04	11.11	15.33
AP3M2	0	0.96	0.71	1.81	3.99	2.48	5.86	4.64	0.75	0.98	0.89	3.23	2.33	2.73	6.66	0	0	1.94	0	2.62	4.75	7.11	4.8	3.03	13.47	2.74	14.62	1.61	7.43	2.32
AP3S1	27.28	35.48	35.78	30.25	28.97	44.66	36.53	39.09	26.58	37.78	41.88	40.44	40.6	37.8	36.26	38.94	25.27	62.81	26.07	40.59	104.79	86.96	80.76	73.86	57.78	77.98	58.63	79.47	65.28	69
AP3S2;ARPIN-AP3S2	19.93	30.62	29.74	30.24	37.3	40.31	30.05	32.94	40.08	41.9	25.85	30.58	42.55	27.28	27.66	35.6	31.83	13.12	29.53	30.08	7.32	10.17	12.55	7.32	9.4	14.15	23.29	5.87	18.48	15.45
AP4B1	5.67	5.16	7.94	8.69	10.76	5.41	6.42	3.05	5.97	5.38	14.31	12.37	12.02	12.7	16.69	12	10.65	14.6	15.15	11.59	1.83	2.25	4.42	4.03	3.31	1.82	0	3.21	2.95	2.69
AP4E1	13.79	23.31	21.6	24.61	15.38	19.33	13.29	16.36	14.2	16.45	39.64	62.17	55.32	66.3	45.91	41.25	52.08	64.62	36.1	66.28	20.61	15.95	13.33	12.86	11.41	10.05	4.36	11.85	14.07	11.47
AP4M1	6.06	5.06	5.01	5.69	3.07	7.41	5.21	6.88	5.62	8.74	17.38	10.91	9.72	8.99	14.65	12.58	15.48	26.5	19.78	9.84	7.97	3.21	1.89	2.77	2.67	4.07	0	5.37	3.71	4.18
AP4S1	3.47	3.73	3.48	3.13	1.23	3.2	4.43	2.66	4.87	3.38	5.09	8.56	7.24	7.99	3.13	10.29	2.46	5.13	5.35	9.11	2.75	2.23	2.4	3.66	1.32	1.36	2.9	3.75	0.73	3.12
AP5B1	0.62	2.02	1.9	1.55	0	0.47	0.41	0.43	0.37	0	2.75	4.62	4.65	3.12	3.13	0.77	4.1	2.38	3.57	2.63	0	1.13	2.01	1.51	2	0.45	0	0	2.95	0.79
AP5M1	22.7	21.47	24.79	20.77	24.96	16.63	22.09	22.69	29.2	24.14	15.35	13.26	18.55	14.34	18.47	9.61	11.46	8.57	19.58	12.28	6.55	6.02	14.47	7.81	11.38	11.86	11.65	13.53	23.06	15.34
AP5Z1	14.65	17.08	12.25	18.98	16.92	21.63	23.84	14.04	20.57	20.89	44.85	31	25.27	31.35	32.24	45.76	37.54	43.32	32.19	18.74	22.45	15.87	12.44	16.29	24.79	21.49	14.51	17.26	22.98	13.03
APAF1	11.12	8.86	11.69	11.57	15.11	11.73	18.21	12.42	10.47	12.02	9.85	9.09	10.82	7.3	8.56	12.42	10.64	11.69	8.11	7.8	24.94	15.78	13.79	10.13	11.41	19.41	11.73	15.72	13.4	14.7
APBA3	4.1	6.49	7.74	10.82	6.77	5.97	5.14	4.99	5.98	1.97	4.13	4.05	6.98	5.15	6.11	4.47	8.17	7.54	1.77	4.81	3.73	5.64	6.59	5.93	4	12.81	0	7.55	11.87	11.03
APBB1	0	0	0.37	0.15	0.31	0.47	0	0	0	0.5	1.79	0.73	1.4	0.81	0.65	3.04	3.27	3.33	3.53	0.5	1.83	2.97	2.02	2.89	2	19.33	5.83	17.32	11.12	15.64
APBB1IP	0	0	0	0	0	0	0	0	0	1.97	0	0	0	0	0	0	1.64	0.48	0	0	24	16.81	17.69	15.94	25.12	17.42	8.71	24.36	20.77	24.05
APBB2	4.71	4.46	4.45	7.15	6.77	4.66	3.4	4.5	3.36	7.29	12.02	19.09	23.41	22.34	16.47	14	9.81	26.51	16.03	16.76	14.2	20.94	18.8	20.71	23.51	26.18	30.48	29.75	26.69	42.99
APBB3;AC116353.5	3.44	2.94	1.66	4.36	2.15	3.18	3.66	2.22	1.49	0	3.17	3.5	2.54	2.71	0	1.5	7.38	1.45	0.88	0.98	0.92	0.63	0.82	1.38	2	2.73	1.45	2.67	2.2	2.2
APC	5.92	7.94	5.94	7.14	4.92	7.7	3.36	6.19	6.35	5.88	11.44	15.95	13.01	13.29	11.94	22.99	13.92	14.15	6.18	9.29	12.42	17.66	14.38	15.27	12.68	13.21	23.34	12.89	25.32	10.92
APC;AC008575.1	0.61	1.56	0	0	0	0	0.87	0.87	0	0	0	2.09	0	0	0	0	2.46	0	0	0	1.83	1.96	0	0	0	0	4.38	2.7	0	0
APCDD1L	0	0	0	0	0	0	0	0	0	0	0	0	0	0	0	0	0	0	0	0	0	0.25	0.68	1.51	1.32	2.28	2.9	3.23	2.96	3.4
APCDD1L-DT	0	0	0	0	0	0	0	0	0	1.93	0	0	0	0.32	0	0	0	0.48	0	0	1.9	3.74	3.65	3.42	4.71	6.01	26.27	12.6	7.48	7.69
APEH	64.03	65.41	69.16	72.84	78.42	91.13	75.68	68.52	65.91	76.47	53.5	45.11	43.67	56.92	66.03	41.83	37.23	55.36	48.52	60.05	33.07	25.02	28.06	26.33	32.92	33.84	16.17	39.73	33.27	39.08
APEX1	143.3	210.41	185.08	139.01	230.14	328.98	317.26	237.13	354.31	277.95	319.26	260.3	290.17	227.26	258.7	282	253.11	244.29	258.93	222.23	127.2	214.13	201.76	169.84	183.59	240.84	371.72	235.77	179.32	185.83
APEX2	18.21	19.05	15.01	22.1	13.85	14.74	16.6	9.45	17.59	13.15	17.1	17.29	17.94	19.13	25.73	16.92	22.87	20.84	29.55	18.33	16.49	19.32	16.21	25.71	14.05	27.61	29.22	17.81	26.75	25.36
APH1A	34.31	38.9	41.68	46.18	23.4	23.38	21.83	15.12	29.18	33.33	42.13	70.67	73.93	61.87	32.92	44.44	57.94	71.29	61.12	56.08	8.38	17.62	17.96	15.75	12.63	15.49	0	9.63	16.26	23.45
APH1B	3.16	8.17	7.95	7.37	6.78	2.92	6.03	3.08	5.61	2.45	18.24	20.07	18.18	18.85	18.16	18.04	21.16	12	13.53	14.71	1.83	5.52	5.25	7.2	5.34	3.61	0	2.13	6.74	5.85
API5	40.88	53.2	46.26	62.77	51.17	36.5	40.63	38.83	36.68	43.76	60.63	59	53.35	72.79	69.15	58.45	66.73	85.01	56.73	57.77	59.19	66.31	70.92	80.71	47.23	89.09	112.7	53.91	66.64	72.26
APIP	31.95	41.52	36.53	49.69	32.38	24.65	21.92	25.1	25.1	26.74	30.91	45.58	31.42	39.34	42.68	34.11	37.46	46.46	38.06	49.07	60.67	56.12	52.21	68.94	41.4	54.27	45.34	54.16	46.49	55.84
APLF	7.06	7.5	8.72	6.86	8.62	5.95	2.79	4.16	4.49	3.4	0	0.24	0.24	0.33	1.3	0	0	0.48	0	0.48	13.96	14.6	18.99	10.89	14.22	16.15	1.45	14.69	19.56	15.93
APLP1	3.43	2.76	2.99	5.49	0.92	2.17	4.4	3.51	7.1	2.45	8.43	5.04	3.44	6.26	9.25	9.65	0.82	13.08	2.65	3.77	0.92	0.5	0.95	0.63	1.33	1.8	0	0	2.94	0.8
APLP2	581.45	416.42	495.68	521.07	707.97	706.38	757.27	925.36	569.62	638.94	270.55	241.34	255.69	215.11	219.53	251.76	285.35	393.31	207.72	195.54	510.03	496.95	626.13	572.98	623.02	531.19	647.57	707.68	624.54	628.18
APMAP	64.98	41.08	41.86	44.68	79.75	80.85	101.47	93.78	76.64	95.55	125.5	108.13	99.2	81.26	94.15	114.2	114.25	140.75	125.81	61.93	134.63	92.38	75.57	90.49	120.16	154.19	33.52	87.7	132.25	79.95
APOBEC3A;APOBEC3B	19.72	20.37	31.84	24.84	36.7	28.54	26.66	26.62	40.49	49.88	6.85	7.61	10.04	6.18	9.08	11.95	9.82	3.38	8	7.54	3.66	5.81	6.79	4.78	10.69	5.43	11.62	5.91	12.58	15.4
APOBEC3C	20.69	14.06	16.23	18.82	37.74	31.57	26.64	25.38	48.2	52.43	0	0	0	0	0	0	0	0	0	0	5.92	5.11	5.46	10.02	15.64	11.6	26.41	15.89	11.94	16.48
APOE	0	0	0.36	0.15	0	0.24	0.2	0.87	0	0.99	34.56	49.63	75.39	39.07	25.79	35.45	38.15	40.37	18.16	26.54	0	1.24	2.55	0.76	3.34	0.91	0	0.53	0.73	1.86
APOL1	11.6	11.91	10.97	13.64	15.41	11.82	10.37	12.45	16.1	28.11	0	0	0	0.16	0.65	0	0	0.48	0	0.1	3.73	2.37	5.45	3.02	3.35	2.28	2.9	6.48	2.95	4.68
APOL2	7.6	9.73	9.87	6.25	8.93	11.32	8.84	9.98	13.85	16.83	4.07	5.5	10.67	3.37	3.8	6.79	2.46	6.09	6.22	3.63	7.4	5.55	8.53	6.68	5.33	5	18.93	5.92	8.1	7.46
APOL3	0	0	0	0	0	0	0	0	0.37	0	0	0	0	0	0	0	0	0	0	0	0	0.13	0	0	0	0	1.45	0	0	0
APOL6	25.73	29.79	27.04	26.37	26.21	35.4	33.27	33.81	38.29	51.02	0	0	0.24	0	0	0	0	0	0	0.21	7.4	6.64	10.4	7.7	12.75	11.04	1.45	9.69	9.69	11.18
APOLD1	2.81	4.1	3.21	5.2	3.38	3.98	3.93	2.22	4.86	1.46	0.45	0.49	1.12	0	5.59	0	0	1.41	0	1.5	0.92	2.46	2.91	2.52	6.03	0.45	5.81	3.24	3.7	3.93
APOLD1;DDX47	8.04	13.31	15.46	30.43	15.71	8.69	10.83	10.6	5.98	12.47	4.65	11.26	10.58	15.63	14.49	5.18	8.17	4.71	6.2	10.48	13.28	19.21	23.22	23.84	20.21	11.48	20.52	6.46	13.34	25.55
APOO	7.53	15.6	240.12	20.49	308.15	7.99	8.61	10.65	287.42	418.59	3.17	9.1	334.39	7.45	293.23	6.71	4.1	4.79	315.94	297.17	14.2	16.62	266.16	17.09	258.77	11.38	5.83	9.67	173.91	17.91
APOOL	0	3.31	2.34	3.02	2.77	3.5	1.3	0.43	1.87	1.93	5.77	8.16	7.29	6.9	5.42	5.05	4.89	0.48	6.26	4.81	3.81	3.75	3.88	3.41	2.66	2.28	5.8	1.6	1.47	3.93
APP	632.45	566.37	559.82	487.91	625.51	549.14	508.62	633.58	438.98	561.91	214.01	257.81	304.31	238.75	202.51	258.47	317.59	332.51	217.14	193.99	396.78	291.14	401.14	339.06	443.67	269.43	258.53	335.03	315.61	344.35
APPBP2	18.59	24.28	28.23	31.47	34.22	17.32	20.7	27.33	19.45	27.67	377.2	395.23	418.27	295.22	358.44	444.26	447.9	513.59	281.02	269.9	23.21	27.88	24.73	24.7	33.76	18.24	21.82	23.71	15.58	20.19
APPL1	14.41	17.88	18.19	19.73	22.17	17.73	20.54	21.94	15.7	17.02	18.11	23.76	22.28	21.09	37.94	13.29	25.31	23.96	20.56	21.66	27.25	21.95	25.52	24.67	24.93	37.95	63.13	39.8	47.12	36.11
APPL2	6.58	10.22	7.12	10.49	3.38	5.84	4.31	5.84	4.48	5.87	5.92	7.64	7.29	9.27	7.66	7.57	4.09	6.99	0.88	6.22	6.55	5.35	8.15	9.32	9.34	9.55	0	11.81	8.11	11.95
APRT	255.75	207.17	167.66	276.92	177.7	242.27	248.06	213.97	279.13	292.88	376.06	299.97	237.03	309.63	321.53	360.24	302.46	394.69	351.67	336.36	94.22	65.77	58.69	59.71	69.17	96.09	2.91	81.72	70.15	76.72
APTR	5.74	6.2	8.08	8.43	4.61	4.63	5.25	5.89	6.72	7.82	5.97	10.08	10.51	7.38	4.44	8.28	5.73	5.68	4.45	8.59	3.73	5.74	5.18	5.43	2.66	3.18	0	2.68	0.73	6.63
APTX	17.95	27.22	27.04	20.36	27.12	26.26	31.87	35.16	39.4	35.48	29.59	26.73	26.22	21.58	27.9	24.28	17.96	13.48	22.32	32.39	31.63	43.08	36.89	44.38	32.69	26.93	39.66	41.66	28.57	41.78
AQP3	22.14	12	13.17	40.81	11.72	8.05	2.81	6.09	4.11	4.85	3.22	2.15	2.67	11.08	1.95	7.3	4.07	11.83	1.77	0.57	0.92	1.12	1.47	4.55	2	3.21	2.9	1.61	0	3.55
AQR	23.63	33.9	31.24	32.97	28.35	19.62	17.03	22.86	19.46	25.48	23.31	36	36.89	33.63	34.66	26.24	33.46	20.52	25.1	37.19	9.57	21.98	20.62	21.78	20.18	21.92	37.91	23.75	18.51	24.72
AR	0	0	0	0	0	0	0	0	0	0	53.91	38.48	45.81	40.37	29.21	61.18	47.1	72.82	36.13	30.41	0	0.87	1.1	0.5	1.32	1.35	1.45	0	0.73	1.05
ARAF	29.43	24.12	21.41	28.56	32.1	19.5	26.71	21.47	27.77	27.57	60.66	43.93	43.71	43.57	49.45	52.37	54.31	69.09	49.07	41.94	51.59	48.81	51.45	43.38	70.96	83.82	21.97	58.7	83.1	55.26
ARAP1	19.21	14.96	12.8	15.92	15.7	26.75	16.11	16.6	17.6	12.97	24.42	22.77	17.8	15.31	17.65	26.21	23.67	27.77	10.77	10.41	8.59	15.11	10.97	17.97	23.72	22.6	8.7	17.92	20.03	24.78
ARAP1;STARD10	26.22	29.27	40.04	46.46	21.22	26.95	20.02	34.58	24.68	32.03	283.1	372.78	339.96	622.44	568.4	294.77	293.15	330.46	464.25	598.15	11.23	11.02	17.49	12.48	14.1	14.98	0	10.24	3.67	26.08
ARAP2	6.41	7.88	7.82	10.13	9.85	6.17	7.68	9.13	5.24	6.35	0.45	2.26	1.15	1.74	0.65	1.54	0.82	3.32	0.88	1.04	2.82	3.33	2.55	2.52	4.02	2.71	0	3.78	5.91	2.64
ARAP3	0.93	2.34	2.21	1.41	3.69	3.17	2.75	5.31	3.36	1.47	0	0	0.24	0.16	0	0	0	0	0	0.1	6.99	6.85	4.81	5.43	11.4	4.57	4.35	7.54	11.85	7.1
ARCN1	73.18	114.71	111.22	123.81	103.13	86.89	58.98	93.85	67.52	88.38	73.01	113.57	114.01	138.34	103.35	92.39	83.85	115.01	71.3	120.34	107.64	144.14	150.63	168.86	161.49	105.57	71.63	102.78	125.46	186.39
AREG	1.54	2.83	2.36	3.7	2.77	1.43	0.42	2.76	0.37	4.4	0	0.95	0	14.51	58.14	0	0	0.48	13.46	112.45	59.79	61.33	41.74	64.26	34.97	29.37	26.17	49.59	43.87	72.74
AREL1	7.38	6.11	7.19	10.65	5.53	5.64	6.94	8.75	4.48	7.74	14.07	15.26	12.38	14.1	10.55	8.84	4.92	9.39	6.24	10.39	3.84	8.46	8.1	9.99	12.79	8.68	1.45	12.43	8.11	13.14
ARF1	191.49	107.42	135.69	219.38	284.32	301.74	223.61	259.88	146.24	171.59	306.27	150.11	184.87	194.06	330.32	260.02	276.63	205.81	191.88	185.05	266.45	162.09	193.59	307.44	348.03	368.74	115.12	361.04	259.61	292.2
ARF3	135.81	153.59	148.43	194.4	136.83	169.42	188.19	146.96	186.62	153.7	365.3	275.53	269.48	287.33	269.89	250.49	273.78	286.31	264.36	215.15	79.6	95.85	89.01	94.28	100.33	98.28	106.77	80.95	106.07	95.55
ARF4	60.46	109.07	90.2	113.67	56.35	60.64	72.63	65.98	43.61	55.05	53.76	70.39	75.26	84.73	68.95	54.75	46.95	46.73	44.69	83.96	104.86	129.08	124.87	157.11	97.96	116.15	27.78	107.72	89.43	231.05
ARF5	111.02	184.82	184.18	228.58	107.74	120.56	100.94	129.27	128.8	134.94	133.61	229.39	194.75	212.17	107.62	179.4	147.65	195.45	118.63	183.22	29.32	58.96	60.32	54.09	44.48	43.64	8.7	29.09	34.17	80.3
ARF6	226.26	147.6	169.36	185.64	206.98	216.63	203.85	202.35	205	206.84	225.38	161.94	166.68	224.32	280.23	173.13	195.96	240.73	267.38	242.93	269.25	237.22	228.58	216.44	266.33	225.23	160.55	339.02	266.23	195.58
ARFGAP1	29.98	42.17	41.28	49.58	28.09	29.36	33.15	27.9	28.51	27.11	37.56	54.89	49.41	71.12	38.86	37.98	42.87	40.32	36.21	38.4	28.3	27.11	29.87	34.17	27.13	27.89	8.71	18.62	28.42	33.08
ARFGAP2	59.2	43.6	32.72	38.75	53.46	73.33	77.59	53.97	75.49	57.23	139.32	80.56	71.33	69.21	79.22	132.27	101.74	104.73	114.22	43.11	36.13	36.28	23.13	33.4	33.88	64.74	35.17	37.74	60.93	33.67
ARFGAP3;PACSIN2	8.23	10.29	10	13.57	12.92	7.34	8.96	10.91	8.22	8.8	3.62	13.99	12.85	12.85	11.89	7.51	7.38	8.47	5.32	8	11.28	18.23	12.89	14.04	14.08	11.88	4.35	11.84	7.36	19.67
ARFGEF1	23.41	22.07	14.96	17.9	8.92	12.82	12.39	8.59	14.63	12.44	7.9	14.41	13.37	17.89	5.04	11.22	7.35	13.04	8.01	7.27	11.35	6.19	4.44	4.91	2	8.7	0	3.21	7.42	6.48
ARFGEF2	81.9	107.27	93.56	113.77	35.73	50.63	38.25	37.81	46.87	59.7	165.88	279.24	264.54	353.63	128.27	200.63	206.63	260.46	212.38	222.58	17.14	32.02	32.72	32.64	13.37	30.37	10.18	23.11	18.53	36.54
ARFGEF3	12.51	10.39	11.75	15.13	5.84	8.46	9.73	4.91	5.98	12.14	15.39	18.23	24.12	18.32	7.54	18.22	12.27	29.96	9.76	10.15	6.65	5.4	5.88	7.7	5.35	4.09	2.9	1.6	3.71	6.06
ARFIP1	111.19	111.11	102.83	95.84	141.61	142.98	145.71	130.31	137.89	168.51	42.38	37.25	42.9	32.27	37.94	40.81	36.82	45.24	32.25	32.62	24.43	30.2	32.58	27.96	30.33	41.58	61.34	38.94	44.02	43.85
ARFIP2	23.66	40.22	40.43	51	20.33	15.92	18.3	15.96	17.95	19.89	14.75	39.41	37.52	44.37	22.65	40.24	27.74	28.31	17.77	31.12	19.6	23.1	27.13	30.3	19.49	17.95	23.34	22.67	18.55	38.84
ARFRP1	41.8	42.22	33.14	42.17	33.28	81.13	84.41	51.53	54.69	44.82	59.76	55.19	54.54	57.88	29.46	73.1	49.75	58.81	49.43	35.77	43.84	37.19	35.05	33.77	32.2	65.16	77.56	69.09	50.52	43.74
ARG2	0.62	0.11	0.79	1.13	0.61	0.71	0.62	0.43	0	0.99	0.45	0	0	0.94	0.65	1.54	0	0	1.77	2.27	1.83	1.13	3.62	2.77	4.65	6.82	4.35	6.46	6.67	7.29
ARGLU1	143.73	143.3	147.1	95.35	139.35	121.55	95.08	107.94	90.83	83.2	105.55	102.28	122.59	124.97	81.85	115.29	65.97	130.8	117.73	78.85	63.05	81.65	79.63	77.54	61.53	116.39	61.33	93.02	90.17	79.92
ARHGAP1	14.12	21.74	16.65	20.37	18.78	11.85	12.79	10.42	14.58	20.83	19.6	27.01	25.97	21.08	18.9	27.96	29.3	21.93	27.78	19.36	14.12	27.21	17.65	19.84	18.08	20.23	10.17	17.89	20.81	21.21
ARHGAP10	140.7	208.55	181.07	165.23	160.01	152.89	154.95	205.15	139.56	127.54	73.81	90.9	99.3	55.28	57.92	86.12	70.02	109.5	29.68	54.83	25.85	25.26	24.79	23.12	22.8	26.64	17.41	28.03	25.9	24.09
ARHGAP12	50.8	76.42	57.96	50.22	101.45	70.51	78.96	88.82	60.11	65.55	43.08	50.18	40.74	27.87	35.12	50.86	60.74	64.74	28.99	23.36	13.72	18.47	19.15	17.21	23.69	20.78	32.25	22.88	22.41	31.09
ARHGAP17	16.11	17.75	13.64	17.75	19.1	26.43	21.72	24.45	19.84	19.83	17.26	23.98	26.37	26.24	32.85	21.27	18.77	30.47	23.25	18	30.36	31.25	24.29	27.5	37.34	38.21	23.33	35.41	29.97	25.95
ARHGAP18	1.22	3.09	3.71	2.86	3.69	5.06	4.02	1.3	4.48	5.83	4.55	9.72	14.56	6.57	3.8	9.6	13.11	6.57	1.77	8.65	23.52	37.53	38.52	36.31	39.77	27.35	48.32	64.28	34.39	49.83
ARHGAP19-SLIT1;ARHGAP19	1.55	2.04	1.17	1.71	0.61	2.94	3.22	3.08	2.99	0.99	10.7	12.67	7.46	7.59	13.93	9.62	13.88	5.67	6.25	10.94	2.75	7.2	6.56	6.7	6.67	10.11	11.66	6.46	6.66	8.33
ARHGAP21	48.9	36.33	33.94	57.33	30.46	25.27	35.95	28.48	32.18	24.63	5.47	12.73	9.74	11.68	8.94	11.26	16.39	10.41	6.23	9.85	34.9	21.75	26.69	26.28	31.6	20.73	23.22	15.02	27.41	18.57
ARHGAP22	0	0	0	1.71	0	0	4.2	0	0	1.49	0	0	0.24	0.16	0	0	0	0	0	0.1	26.5	31.84	25.67	29.17	23.07	37.96	48.2	40.29	33.55	35.35
ARHGAP24	0.61	0.65	0.55	1.57	1.23	0	0	0.43	0	0	1.81	5.75	4.42	11.59	9.74	3.04	6.55	6.15	8.95	7.41	1.83	6.24	5.86	6.43	6.05	5.45	5.8	6.43	3.67	6.76
ARHGAP26	8.49	4.72	5.71	10.57	11.08	6.27	9.12	12.01	9.35	8.61	2.27	2.37	3.51	15.44	5.42	2.27	0	4.71	4.45	4.02	5.57	7.3	8.51	9.76	6.03	9.64	1.45	6.45	6.68	9.95
ARHGAP27P1-BPTFP1-KPNA2P3	0.93	1.05	1.06	1.13	0	1.7	1.07	0	1.49	0.5	0.89	2.97	3.37	1.26	0	3.81	0.82	2.85	3.55	1.22	0.92	0.13	0.68	2.02	0	0.91	1.45	0	0.73	1.04
ARHGAP27P1-BPTFP1-KPNA2P3;PLEKHM1P1	1.87	1.26	1.63	2.24	1.54	0.24	0.84	1.78	2.24	2.43	0.91	0	0.24	0.61	0.65	2.27	0.82	0.48	0	0.39	0	1.12	1.6	1.26	2	2.75	0	5.93	2.23	1.35
ARHGAP29	201.37	155.69	147.5	133.65	133.06	169.62	226.47	114.94	156.54	132.74	5.87	8.41	6.89	6.82	5.1	7.62	5.75	6.74	6.2	4.67	378.01	379.76	346.13	306.53	343.74	304.09	393.09	267.02	336.26	202.24
ARHGAP29-AS1	0	0.43	0	0	0.31	0	0.42	0	0	0	0	0	0.24	0	0	0	0	0	0	0	0	1.6	1.2	0.63	2	1.37	0	0.53	1.48	1.01
ARHGAP31	0	0	0.09	0	0	0	0	0	0	0	0.45	0	0.24	0.16	0	0	0	0	0	0.21	2.82	1.62	1.88	3.28	6.72	3.18	5.81	4.3	1.48	2.25
ARHGAP32	4.41	8.31	8.58	8.32	6.15	6.17	6.21	4.02	19.08	11.58	5.97	9.38	11.28	3.48	7.37	9.5	8.17	0.97	7.14	5.94	1.9	1.24	1.36	0.63	0.66	0	5.83	0.53	2.21	0.45
ARHGAP33	0.61	2.39	0.8	2.66	0.61	0.73	0.2	1.32	2.24	0	0	0.71	0.49	0.92	0	0	0	0.48	0	0.48	0	0.5	0.68	0.75	0.66	0.9	0	0.53	0	0.27
ARHGAP35	111.06	111.83	118.38	124.93	90.73	90.71	85.38	87.26	81.37	65.72	63.38	71.86	74.62	51.74	33.98	58.74	53.87	71.96	44	40.54	22.46	30.96	32.39	31.38	31.68	24.93	14.51	24.31	29.76	25.05
ARHGAP39	0	0	0	0	0.31	0	0	0	0	0	0	0	0	0	1.25	0	0	0	0	0	0	0	0	0	2.01	0	0	0	0	0
ARHGAP4	0	0.32	0	0.84	0.31	0.96	0.2	0	0.37	0	1.83	0.73	1.76	1.65	0.65	3.7	2.45	1.9	0	0.47	0	0.13	0.41	0.63	0	0	0	0	0	0.09
ARHGAP4;NAA10	23.64	48.65	46.27	68.23	24.33	27.16	16.43	17.54	20.58	27.05	28.14	76.02	66.87	96.08	43.35	30.25	26.1	42.38	24.15	89.24	21.28	47.24	43.45	45.82	33.1	20.12	0	22.21	14.05	60.69
ARHGAP42	0	0.11	0.09	0.29	0	0.24	0	0.43	0	0.5	0.45	0	1.16	0.8	1.3	0	0.82	2.39	0	0.69	6.55	4.09	5.7	5.81	13.39	4.54	2.9	6.46	12.6	5.17
ARHGAP44	4.11	7.31	7.45	7.03	6.15	2.47	3.43	4.94	3.74	3.47	6.46	5.82	10.98	4.98	8.04	6.74	5.74	8.47	8	7.04	0	0	0.55	0.13	0	1.37	1.45	0	0	0.18
ARHGAP45	0	0	0	0	0	0	0	0	0	0.5	9.93	15.45	14.32	12.15	6.22	8.28	10.63	7.98	10.73	10.79	8.82	10.74	12.93	6.2	12.17	8.24	1.45	12.03	13.4	10.36
ARHGAP5	65.75	71.56	80.73	63.62	78.92	66.9	73.63	88.99	68.19	70.13	48.95	64.35	83.67	44.57	68.12	55.19	62.84	70.71	45.87	55.96	80.9	70.9	90.09	76.81	77.66	66.02	205.23	93.8	102.27	66.03
ARHGDIA	71.92	86.84	79.49	87.64	85.54	65.64	79.86	71.92	53.26	69.09	256.66	189.12	204.97	287.28	242.91	181.75	242.16	174.4	218.11	257.14	301.91	316.93	307.19	339.89	378.26	301.7	71.88	371.75	271.9	364.86
ARHGDIB	0.31	2.31	2.28	1.69	2.15	0.97	1.3	1.3	3.36	5.38	0	0.24	0	0	0	0	0	0	0	0.39	29.85	52.95	53.32	76.32	60.96	57.53	151.82	125.33	72.46	118.9
ARHGEF1	18.34	15.58	12.43	19.83	13.23	12.39	24.18	12.7	8.97	14.69	24.58	26.26	29.62	30.1	15.53	24.46	26.98	27.11	22.31	23.67	29.87	41.43	43.53	31.41	35.85	50.14	23.26	34.89	43.95	41.59
ARHGEF10L	5.37	5.09	4.6	4.64	2.15	1.93	2.32	4.03	0.37	1.47	2.25	2.08	4.98	9.85	3.13	2.27	4.1	3.82	4.45	2.71	0.92	0.38	0.55	0.25	0.66	0.45	0	1.61	0.73	2.34
ARHGEF11	42.07	55.84	49.28	43.28	34.78	40.45	50.06	32.04	38.88	27.86	74.04	57.32	62.34	52.58	57.19	64.95	48.13	56.62	36.56	45.98	28.25	40.66	36.57	40.7	33.54	43.37	13.06	35.01	51.94	27.63
ARHGEF12	155.55	92.53	86.03	132.36	71.26	74.09	80.59	81.24	72.7	73.94	11.57	25.26	22.05	20.2	10.84	30.87	27.78	36.15	16.86	17.36	37.29	24.1	29.96	29.6	22.2	32.21	10.16	19.48	31.96	27.74
ARHGEF16	0.93	2.78	2.39	2.87	2.77	2.2	1.94	2.67	0.75	1.95	5.12	5.13	6.26	4.65	6.14	3.04	4.09	2.39	0.88	3.68	0.92	0.13	0.14	0	0	0	0	0	0	0.09
ARHGEF19	4.13	4.94	5.77	5.76	10.48	6.44	6.42	5.91	11.62	9.2	14.71	14.46	11.58	5.64	11.38	5.31	13.86	8.9	6.23	7.5	0.92	0.13	0.54	0.5	0.66	0	0	0	0.73	1.15
ARHGEF2	34.05	31.62	28.26	23.15	27.13	23.6	25.06	17.48	22.09	29.52	15.78	16.19	19.78	9.64	19.65	15.8	8.19	12.79	7.14	20.96	43.79	44.11	44.42	39.47	30.38	40.8	8.71	46.23	40.98	43.29
ARHGEF25	3.28	7.9	5.45	6.1	3.38	2.22	4.24	7.31	5.25	5.28	3.26	3.25	3.56	3.88	3.67	2.27	6.54	4.7	2.67	2.33	0	0	0	0	0	0	0	0	0	0.43
ARHGEF28	5.96	8.46	8.73	12.3	3.38	5.36	5.59	3.54	6.35	5.87	1.34	3.31	2.56	6.76	2.4	0	0.82	1.92	7.11	7.94	24.24	37.79	35.08	41.24	26.94	21.64	21.82	16.21	28.39	29.27
ARHGEF3	8.04	6.88	6.63	5.66	6.78	7.17	3.81	7.94	6.35	9.68	1.36	2.01	1.15	5.76	2.55	0.77	1.64	3.31	0.88	1.15	2.82	4.77	5.68	2.77	6.74	4.1	2.9	10.27	7.42	5.81
ARHGEF35-AS1	2.22	3.41	4.77	3.01	3.69	4.72	3.77	2.21	3.74	6.3	0	0	0	0	0	0	0	0	0	0	0	0	0	0	0	0	0	0	0	0.09
ARHGEF37	0.31	1.38	1.73	1.25	1.54	0.48	0.42	0	0.37	0	3.25	5.08	7.31	1.08	1.95	3.68	3.27	4.21	0	0.78	0	0	0.14	0.13	0	0.45	0	0	0	0.36
ARHGEF38	1.58	1.79	2	4.07	2.15	3.43	2.53	2.22	3.36	1.47	0.89	1.73	2.43	0.8	0	2.31	5.72	0.48	0.88	0.86	0	0	0	0	0	0	0	0	0	0
ARHGEF39	14.8	10.87	7.3	16.62	7.39	9.73	10.88	3.97	9.36	10.55	8.35	5.4	3.92	2.81	13.28	13.73	9.79	9.32	3.53	9.62	3.96	2.23	1.48	2.01	2	4.55	2.9	3.22	3.69	3.11
ARHGEF4	0.61	0.65	0.53	1.37	1.23	1.44	0.64	0.89	2.99	0.99	2.3	2.01	1.74	2	1.3	1.54	5.72	1.9	2.67	1.72	2.82	5.13	4.23	3.15	2.66	9.58	10.2	6.43	8.89	7.54
ARHGEF40	2.27	1.36	2.2	2.97	3.7	0.98	3.87	1.82	2.61	1.49	0.45	0.87	0.49	0.32	0	0.77	1.64	0.97	0	0.21	3.96	1.6	2.99	1.39	4.04	1.84	0	0.53	2.21	2.29
ARHGEF7	18.61	13.09	14.32	14.4	14.76	10.99	9.36	10.68	15.71	8.38	13.72	13.58	15.37	13.56	19.06	29.93	14.71	16.48	21.39	14.85	9.37	13.48	15	13.5	20.78	22.08	15.99	24.34	27.57	15.1
ARHGEF9	23.24	14.27	14.29	17.69	18.82	28.67	25.47	17.14	25.89	24.56	43.95	22.78	27.9	24.95	25.12	29.52	31.71	31.72	35.3	13.96	5.79	8.11	6.54	9.37	10.76	16.15	11.66	14.71	14.12	7.65
ARID1A	36.43	24.55	34.33	33.41	27.74	28.29	23.06	21.61	26.99	19.22	16.87	20.71	23.48	18.53	16.76	24.25	22.04	22.86	7.1	21.23	10.56	18.4	21.52	18.25	15.44	16.66	11.63	12.44	19.38	17.62
ARID1B	53.02	45.8	50.31	47.63	45.31	40.3	36.77	45.07	31.44	28.47	24.61	22.26	24.27	30.7	26.27	34.34	22.9	32.91	33.14	23.82	22.83	16.66	19.14	20.46	22.78	14.68	4.35	10.74	29.03	9.96
ARID2	0.61	11.38	10.87	10.15	7.68	4.12	3.58	3.97	5.98	2.45	7.83	22.66	23.13	24.11	11.99	11.16	9.01	17.23	7.1	19.7	0.92	4.47	4.83	3.9	1.98	3.16	7.25	4.84	5.17	5.2
ARID3A	5.67	5.88	6.64	4.36	3.99	4.63	4.88	5.03	2.61	5.39	7.38	8.48	10.9	3.22	4.44	19.12	8.18	15.29	4.43	5.37	0.92	0.51	1.23	0.63	2.67	0	2.9	4.32	1.48	2.23
ARID3B	0.93	2.66	1.24	2.62	0.61	0.97	1.69	1.3	1.86	1.49	1.36	6.64	5.72	2.49	5.56	6.68	3.28	4.3	5.38	2.66	1.9	4.68	3.58	3.91	5.33	4.61	0	1.61	0	3.28
ARID4A	58.62	43.61	44.18	39.71	41.92	42.69	39.75	41.43	43.8	46.36	70.18	87.32	109.57	70.64	75.83	89.07	97.75	108.02	57.31	53.28	16	26.05	37.86	26.78	27.49	24.83	58.24	33.49	29.63	26.37
ARID4B	86.3	79.27	85.27	89.02	75.55	65.24	58.79	69.86	56.91	59.96	46.39	59.86	58.79	53.89	58.27	59.96	53.06	63.66	32.07	44.11	35.62	33.14	39.22	36.81	43.81	33.55	34.92	35.7	38.54	33.48
ARID5A	0	0.85	1.29	0.95	0.61	0	0.2	0	1.12	1.97	0.45	0.24	0.91	0.78	0	0.77	0	0	1.78	1.05	0	3.65	3.27	2.66	2.01	0.91	1.45	0	2.96	2.86
ARID5B	20.03	13.93	22.96	20.84	20.66	11.35	12.61	20.19	17.21	15.49	14.52	13.45	31.02	20.66	18.65	17.5	31.74	16.17	13.35	24.42	15.3	10.02	20.33	16.2	12.09	7.39	14.55	10.2	12.63	12.65
ARIH1	104.56	94.98	75.36	97.77	62.44	37.55	38.4	40	37.87	34.12	79.58	88.36	106.08	72.58	69.04	76.53	81.02	101.59	57.99	83.43	33.59	42.4	42.53	36.21	40.92	33.87	7.28	45.25	29.76	37.82
ARIH2	24.38	48.52	46.91	37.04	24.94	26.64	27.2	28.93	26.2	27.46	21.79	37.74	35.74	35.63	24.07	28.53	26.95	26.07	25.06	43.32	27.88	50.81	44.05	47.81	32.44	38.7	27.62	42.84	52.9	60.14
ARL1	89.34	132.62	112.61	116.66	102.5	92.67	84.17	80.23	72.73	77.92	104.58	116.77	109.77	122.55	80.73	82.84	61.14	84.42	72.05	88.54	105.25	133.05	120.86	129.41	74.6	129.85	218.86	134.45	126.11	193.45
ARL10;HIGD2A	73.47	91.69	99.23	99.02	86.18	97.72	80.83	80.11	98.75	101.16	87	140.89	130.41	123.85	104.18	120.84	118.29	131.86	124.34	114.31	60.24	65.52	56.98	69.04	72.88	97.98	5.8	82.94	79.6	125.36
ARL13B	4.11	1.28	3.56	6.12	3.38	2.68	2.81	1.32	1.49	3.44	4.55	2.07	3.65	3.17	3.2	3.04	1.64	3.83	5.38	5.01	5.74	2.69	4.88	6.44	10.03	9.27	8.72	7.54	5.15	7.08
ARL14EP	14.8	19.76	13.64	11.72	20.69	16.75	16.64	12.41	11.62	18.7	20.3	18.02	21.7	20.24	23.12	22.97	18.74	18.24	25.28	17.83	29.9	31.36	27.91	29.99	30.07	37.03	70.57	36.11	42.87	25.19
ARL15	0.93	1.48	1.41	1.63	2.46	1.21	1.07	0.87	1.49	1.97	5.09	6.15	5.54	1.82	2.55	12.09	6.55	1.94	8	1.88	1.83	1.96	1.97	2.14	1.98	3.68	8.72	4.33	3.69	4.43
ARL16	11.96	15.26	20.02	17.65	19.1	17.46	12.02	20.19	17.21	19.69	32.06	33.11	33.86	37.66	36.58	34.1	34.99	33.5	37.72	22.03	28.21	46.8	37.71	45.32	62.11	55.67	21.84	39.68	73	39.23
ARL2-SNX15;SNX15	15.49	12.59	12.36	11.62	15.38	18.5	18.64	20.6	17.21	20.29	10.58	12.36	11.91	10.54	16.72	18.19	11.45	13.98	15.16	12.27	25.27	25.79	29.14	26.21	29.59	44.38	21.83	33.6	46.15	34.02
ARL2;ARL2-SNX15	47.73	32.73	42.04	38.97	61.11	70.07	61.17	76.59	70.57	72.29	69.63	54.08	59.7	48.62	98.9	59.85	62.7	84.71	68.14	58.6	146.66	130.4	144.58	121.08	240.78	192.6	148.5	266.46	226.24	187.67
ARL2BP	33.82	39.91	43.17	41.75	28.31	33.6	27.92	35.29	21.32	24.83	32.16	48.29	43.27	29.13	31.19	41.37	31.08	36.96	16.04	36.18	84.93	76.77	73.66	69.54	47.17	36.72	49.63	47.22	51.43	47.64
ARL3	29.43	26.67	36.13	27.09	42	69.44	82.75	74.94	71.83	67.79	215.52	108.38	117.66	139.93	332.15	114.56	106.77	113.6	200.7	213.81	142.37	144.09	128.15	130.92	139.95	129.99	192.5	163.93	122.49	106.36
ARL4A	13.42	15.24	13.22	14.37	12.62	13.77	18.49	14.88	15.72	15.53	8.73	15.96	20.52	9.85	14.65	5.99	17.1	11.31	10.71	15.5	49.39	39.58	33.31	34.14	35.91	37.65	54.21	27.22	42.49	25.89
ARL4C	14.39	12.78	9.47	20.16	13.85	11.68	9.35	18.01	7.47	10.72	1.83	1.4	0.91	0.49	1.25	0.77	0	0.48	0.88	0.98	60.06	50.58	46.51	49.7	44.71	45.75	18.98	32.25	42.75	38.64
ARL4D	1.6	1.33	0.45	1.58	1.54	0.24	0.87	0.89	0.37	2.87	1.86	2.71	0.66	0.16	0	0	3.26	1.41	0	0.21	0.92	3.86	0.95	1.01	3.38	2.3	1.45	3.79	3.74	3.37
ARL5A;AC068547.1	17.26	49.08	38.47	38.21	14.45	12.76	13.64	15.02	14.6	15.45	10.2	28.32	27.57	31.68	16.1	21.81	22	19.23	14.31	27.72	28.6	46.99	29.54	32.88	26.96	17.48	4.35	14.06	22.34	25.65
ARL5B	42.44	45.86	28.53	58.32	34.47	47.56	44.47	39.17	41.55	40.06	45.36	36.76	39.93	41.97	49.46	30.96	43.34	53.21	41.15	32.37	24.73	24.69	22.65	29.46	29.49	29.29	10.15	19.9	22.95	25.03
ARL6IP5	66.65	75.4	52.92	96.23	78.47	62.56	69.87	66.13	48.39	83.36	26.38	35.8	41.15	28.92	36.17	25.37	26.94	23.66	18.73	25.08	19.16	20.98	26.55	14.65	35.19	32.4	7.26	26.04	14.08	51.69
ARL6IP6	19.38	25.53	24.19	35	25.57	26.44	29.09	29.82	27.71	31.61	14.9	20.92	15.66	15.34	23.65	26.42	12.29	28.73	8.9	16.09	63.11	63.06	54.18	61.65	71.52	56.65	11.64	27.06	37.39	41.51
ARL8A	57.31	72.01	79.8	67.16	55.86	75.58	60.53	73.33	66.4	75.13	138.45	148.23	160.99	211.11	165.37	149.32	119.17	203.15	211.25	155.15	26.02	51.1	56.45	46.08	56.39	36.14	17.48	44.2	53.92	52.27
ARL8B	92.89	85.21	72.08	101.33	58.99	51.01	50.63	76.84	67.19	69.8	67.42	74.03	62.13	78.75	80.25	81.27	112.83	113.34	78.01	82.7	41.8	41.68	36.89	35.23	46.62	67.87	0	65.53	43.91	64.67
ARMC1	19.84	22.56	25.41	21.02	16.01	16.44	11.05	15.01	15.34	21.11	21.79	24.26	32.85	20.86	24.59	24.34	14.71	31.3	14.27	34.98	20.41	28.22	23.13	20.37	17.51	22.08	10.15	29.86	24.53	23.22
ARMC10	41.82	41.53	43.89	49.02	47.82	26.4	25.92	44.75	35.99	39.95	73.09	67.71	76.19	72.44	82.73	67.01	80.47	90.03	89.56	99	43.21	47.37	39.69	33.74	44.57	36.97	4.35	38.29	37.43	40.88
ARMC2	22.78	24.72	25.96	16.89	16.97	40.06	33.8	38.68	34.55	28.85	4.6	5.23	8.82	2.73	1.95	4.45	4.9	9.25	3.55	3.61	5.74	4.28	4.62	4.8	4.01	2.26	8.74	5.93	2.21	4.32
ARMC6	20.36	27.23	21.73	27.33	16.01	16.34	16.28	13.51	17.58	19.32	8.75	20.12	18.48	23.7	14.94	22.07	16.35	14.44	16.18	17.5	39.26	48.52	39.37	41.81	37.13	44.28	4.35	33.48	43.44	37.11
ARMC7	15.12	16.72	18.46	19.57	8.93	9.72	8.25	10.07	10.1	4.88	10.2	13.95	15.76	9.38	7.23	14.1	6.52	7.47	1.77	12.96	10.54	13.23	12.98	12.91	7.37	3.17	1.45	9.75	8.18	15.39
ARMC8	4.77	10.98	7.68	12.66	13.54	7.91	10.66	5.31	7.48	7.81	21.96	19.58	18.03	20.59	25.55	13.52	20.43	9.96	22.47	14.9	11.71	17.98	15.34	16.85	20.97	11.92	5.8	8.61	12.6	15.04
ARMC9	3.38	5.18	3.11	5.11	3.69	7.81	6.95	7.56	5.97	4.42	15.25	23.49	19.94	14.79	24.98	19.88	23.64	28.29	16.05	14	6.48	7.78	6.64	6.05	10.03	6.84	16.03	9.66	6.65	10.15
ARMC9;RPS28P4	4.19	624.24	111.77	26.86	22.25	8.69	222.38	245.94	55.77	106.7	13.12	805.27	159.11	33.32	54.1	18.13	474.87	17.12	111.5	170.15	59.64	2074.72	534.6	64.59	180.65	51.75	113.07	37.79	266.48	113.55
ARMCX1	0	0.11	0.18	0	0.92	0	0.2	1.32	0	2.92	16.27	19.22	12.24	10.16	7.44	8.98	9.01	16.61	6.22	7.75	13.64	28.43	35.37	31.99	35.2	25.78	17.43	30.35	11.1	44.27
ARMCX2	0.62	2.42	2.15	1.22	0	0	0.2	0	1.12	0	0	0	0	0	0	0	0	0	0	0	1.9	5.01	9.15	3.3	0	4.16	0	2.7	3.72	8.66
ARMCX3	20.77	26.91	26.8	24.28	40.07	18.21	18.99	22.35	12.34	23.3	30.46	35.17	41.8	49.35	40.74	33.05	33.5	42.09	47.53	34.22	33.11	35.6	41.16	38.14	40.57	29.92	26.23	27.05	30.53	35.6
ARMCX4	0	0	0	0	0	0	0	0	0	0	0	0	0	0	0	0	0	0	0	0	2.75	4.75	3.7	4.8	1.98	5.96	17.53	2.67	5.19	3.39
ARMCX5-GPRASP2;BHLHB9	0	0	0	0	0	0	0	0	0	0	0.45	0.67	0.24	0	1.3	0	0	0	0	0.39	2.92	0.13	0.41	0	2.67	0	2.9	1.07	0.73	0.09
ARMCX5-GPRASP2;GPRASP2	2.85	2.51	1.06	2.1	0.92	0.71	2.36	0.87	1.12	0.99	7.34	5.99	7.29	2.65	6.77	7.47	5.73	8.05	2.67	3.49	6.63	3.46	4.03	3.4	4	1.84	7.26	6.43	2.95	4.7
ARMCX5;ARMCX5-GPRASP2	5.38	4.22	4.53	4.68	5.23	5.95	5.99	4.03	8.24	7.72	29.1	19.43	23.06	14.7	13.27	20.68	23.55	6.93	15.32	14.54	14.07	14.04	12.88	15.23	15.6	21.81	18.96	21.81	26.9	11.98
ARMCX6	5.02	12.17	13.41	12.92	10.15	6.54	6.21	3.94	7.47	7.33	15.76	19.34	22.48	30.74	23.14	9.12	4.11	11.75	15.1	19.58	15.11	17.11	21.48	19.07	19.5	10.87	15.99	18.91	8.1	27.33
ARMH3	9.47	7.59	6.5	8.04	9.83	8.5	10.22	8.11	8.96	11.69	16.52	21.47	20.77	20.21	18.82	25.87	21.26	24.3	14.24	13.99	16.7	19.68	13.29	14.76	21.4	13.68	36.45	12.38	19.23	12.59
ARMH4;PSMA3-AS1	39.55	60.32	54.49	71.39	41.65	36.45	32.79	29.71	35.6	33.48	28.32	54.38	56.42	41.38	35.83	51.88	34.24	45.21	38.63	32.17	30.85	35.3	30.58	36.71	14.76	37.17	92.08	23.3	50.15	41.92
ARMT1	18.05	21.52	20.56	20.86	15.4	15.99	16.18	15.92	16.08	13.66	188.24	224.31	211.47	164.1	158.34	244.07	209.6	149.51	156.95	165.03	21	25.83	21.3	24.03	18.7	12.73	34.91	13.52	19.27	16.8
ARNT	40.01	37.83	32.06	33.57	42.81	52.24	47.88	38.91	38.95	50.31	81.84	72.63	84.07	53.28	63.89	83.57	63.55	97.79	64.77	50.23	32.65	38.32	33	29.46	34.32	37.19	43.76	35.59	34.9	32.81
ARNT2	0	0	0	0	0	0	0	0	0	0.5	15.65	27.92	28.25	17.8	6.87	28.11	13.91	21.86	10.65	7.55	0	0.76	0.42	0.63	0	3.61	0	1.6	2.2	1.17
ARNTL	12.8	12.11	15.47	13.21	18.47	9.29	10.49	11.23	10.84	13.64	4.09	6.56	8.25	3.59	9.99	4.54	6.56	7.14	0.88	5.59	2.75	2.5	4.6	3.52	7.37	7.73	4.35	9.11	11.09	7.88
ARNTL2	1.84	3.3	4.01	5	1.54	0.47	0.83	0.43	0.75	3.47	2.73	5.1	3.42	3.02	1.9	3.81	4.92	6.23	2.65	7.42	68.64	107.7	100.62	81.68	74.5	96.82	32.06	66.93	100.9	111.4
ARPC2	277.63	231.5	274.8	227.33	311.35	308.28	294.81	292.46	265.93	297.81	261.79	222.09	247.1	197.29	286.56	255.21	211.3	327.72	205.75	233.39	280.87	265.65	278.49	275.71	299.51	316.16	401.43	353.98	343.37	285.9
ARPC3	201.54	441.05	360.02	330.69	295.34	230.47	222.31	298.36	216.56	257.02	200.65	310.72	294.9	279.36	201.57	171.63	241.79	143.05	160.4	263.12	289.83	505.87	448.03	493.04	313.17	331.63	400.64	384.34	285.74	562.4
ARPC4	12.94	13	15.35	11.86	17.22	8.51	7.56	7.11	8.96	9.31	28.84	21.78	24.69	16.82	13.96	25.21	29.41	24.84	30.3	15.76	8.38	8.3	7.83	5.02	14.71	15.92	21.8	17.21	16.29	11.4
ARPC4-TTLL3;TTLL3	1.27	3.29	1.99	3.45	0.31	0.47	0.2	0	0.37	0.5	0.45	2.17	1.5	3.78	1.3	2.27	1.64	2.32	0	0.65	0.92	0.74	0.14	0.5	0	0.45	0	0	0	1.81
ARPC4;ARPC4-TTLL3	7.62	25.12	24.67	16.46	16.32	7.1	12.24	14.65	10.47	10.7	19.17	41.35	40.35	30.8	25.58	16.36	27.73	9.39	14.34	45.75	4.72	14.21	16.31	11.49	10.02	6.35	4.36	10.22	12.59	18.53
ARPC5	343.55	362.85	369.03	285.22	378.86	349.81	377.76	311.1	345.87	333.2	327.86	278.04	285.85	241.28	315.7	304.05	241.08	239.36	239.86	287.44	512.39	555.39	558.23	511.73	600.85	566.51	866.64	739.84	572.04	547.67
ARPC5L	126.29	146.48	146.72	148.3	113.83	152.01	122.25	131.97	111.74	122.91	100.79	99.63	86.6	130.63	100.46	91.4	60.41	99.52	87.87	139.06	110.19	151.86	126.62	141.55	114.97	150	83.18	158.66	130.04	143.61
ARPIN	34.78	49.12	39.02	39.63	21.57	17.39	18.86	17.28	22.45	27.72	12.44	15.91	20.22	20.45	6.99	18.45	17.99	20.41	8.85	11.19	5.57	14.55	15.39	12.63	10.01	13.25	1.45	8.61	10.42	16.59
ARPIN-AP3S2;ARPIN	0	0	0	0	0	0	0	0	0	0	0	0	0	0	0	0	0	0	0	0	0	0	0	0	0	0	2.91	0	0	0
ARPP19	166.28	178.53	201.07	168.21	186.32	208.16	196.02	218.87	189.27	211.5	492.07	380.79	422.94	447.52	513.77	454.77	399.85	476.21	464.52	471.03	155.04	154.06	150.63	150.99	147.55	143.04	230.19	244.4	148.5	143.13
ARRB1	21.75	21.58	17.73	27.78	25.28	27.52	28.87	32.96	25.85	39.24	8.78	18.43	12.45	20.1	14.02	23.35	12.3	16.02	24.24	8.23	19.38	14.33	16.56	10.73	18.78	12.88	5.81	13.46	11.86	16.04
ARRB2	29.47	30.6	28.04	34.72	31.72	40.24	39.86	40.46	38.95	41.94	23.33	24.87	24.3	24.35	31.63	28.79	27.81	30.44	27.71	24.34	11.53	21.35	19.18	17.42	25.56	19.15	10.16	16.14	19.36	18.43
ARRDC1-AS1	8.87	13.91	19.35	18.26	19.38	11.96	11.73	14.97	15.71	18.92	2.27	6.77	2.93	4.46	6.34	2.31	4.91	6.57	2.65	5.91	4.75	2.98	2.85	3.9	7.32	2.7	0	2.13	4.42	4.32
ARRDC1;AL590627.2	128.85	155.08	125.67	169.35	100.34	119.52	111.15	112.76	135.9	101.9	54.78	78.7	73.48	70.47	65.09	80.62	79.62	97.25	61.38	56.12	41.08	42.67	35.79	42.18	32.27	40.59	1.45	28.09	29.64	38.61
ARRDC2	4.13	5.57	3.21	9.05	3.08	4.66	3.73	1.82	2.24	2.43	2.28	2.83	1.16	3.63	0.65	2.98	4.91	4.27	3.55	1.98	0	2.35	3.45	5.17	3.34	2.71	0	1.61	4.44	4.59
ARRDC3	13.73	29.33	26.38	21.64	23.48	16.41	11.43	10.33	25.94	22.48	27.81	24.08	40.2	17.98	18.88	33.65	20.29	24.35	9.96	36.71	21.64	39.49	43.67	40.24	29.54	55.23	62.02	61.42	41.43	87.07
ARRDC3-AS1	2.27	2.05	1.74	2.53	3.08	1.97	1.53	0.89	3.37	1.47	0.91	1.06	1.97	1.63	1.3	1.5	0.82	1.44	2.67	1.04	0	0.13	0.14	0.38	0	0.45	0	1.07	0	0.26
ARRDC4	9.72	5.12	6.73	15.22	1.23	6.49	2.42	1.32	5.98	3.92	4.17	5.67	5.47	9.96	2.48	9.53	3.26	6.96	0.88	7.4	0	0.5	0.94	0.63	0	0	0	0	0	0.71
ARSD	16.39	22.13	24.26	19.87	8	7.06	7.19	4.04	6.36	9.25	17.64	26.08	24.34	24.4	3.73	22.63	13.9	22.21	8	13.13	1.83	1.88	1.65	2.26	0.66	0	0	0	0	1.24
ARSG	1.89	2.64	1.47	1.66	1.54	0.71	0.83	0.87	0.75	0.99	10	15.06	14.86	13.96	14.11	14.19	14.69	19.23	8.93	8.86	0.92	0.5	0.14	0.75	0	0	1.45	1.07	0.73	0.88
ARSJ	0	0	0	0	0	0	0	0	0	0.5	1.34	4.57	4.76	16.24	18.2	8.35	2.46	2.91	8.03	43.21	7.47	14.57	22.09	17.82	20.86	14.11	16.01	20.99	11.05	18.03
ARSK	3.14	0.64	1.43	3.21	0.92	4.38	2.39	5.34	4.48	4.42	1.83	1.9	2.1	1.69	1.25	1.54	0.82	0	0.88	1.65	4.72	7.11	5.34	7.83	10.72	7.34	4.35	9.14	4.42	7.58
ARTN	0	0.33	0.82	0.3	1.23	0.95	0.41	0	0	1.49	3.67	2.71	3.08	5.05	12.1	2.31	2.46	1.92	1.77	7	6.78	3.34	3.36	2.01	3.34	5.08	2.9	9.16	7.43	4.55
ARV1	41.47	20.48	19.89	31.72	32.11	33.22	37.96	23.53	41.71	40.79	17.39	14.87	17.28	14.81	29.38	15.18	18.77	30.27	26.15	13.15	21.39	14.31	14.09	15.99	19.76	18.08	30.65	18.5	16.46	13.96
ARVCF	2.2	1.6	1.9	4.73	1.23	1.2	0.42	0	0.75	1.49	3.72	7.64	4.45	6.22	3.8	5.24	9.82	4.71	0.88	2.56	0.92	0.38	0.41	0.63	0	0.45	0	0	0.73	0.27
ASAH1	61.58	74.25	67.8	66.14	84.72	75.48	61.71	69.23	75.49	80.83	54.17	55.92	53	46.69	45.67	51.54	54.55	68.44	37.82	40.5	39.29	48.34	40.98	37.75	45.31	39.2	43.83	44.6	41.83	40.52
ASAH2B	0	0.87	0.81	1.01	0.31	0.24	0.62	1.35	0.37	0.99	9.26	9.72	11.37	8.6	10.75	13.17	5.73	5.61	7.08	6.53	3.66	6.36	4.94	6.44	3.99	10.11	21.87	6.47	14.11	5.72
ASAP1	14.56	36.93	34.39	32.87	19.07	14.65	11.75	13.81	13.07	13.71	7.24	23.03	20.96	12.85	9.51	15.71	16.37	13.71	10.66	13.78	26.39	24.58	25.45	23.95	15.52	12.78	14.55	15.66	19.3	26.1
ASAP2	22.99	40.15	29.59	40.56	21.86	31.22	27.44	40.43	26.59	35.01	18.15	42.4	28.6	42	29.5	32.96	31.02	46.88	38.48	37.7	49.13	59.81	53.16	45.13	45.27	56.73	13.1	34.31	48.55	45.27
ASB1	11.85	14.47	12.77	16.95	11.7	9.68	12.31	11.8	12.71	12.68	8.71	10.18	5.93	6.3	10.99	5.35	9.82	8.57	11.61	5.82	32.43	24.56	21.62	25.19	24.86	27.13	5.81	16.15	27.47	20.95
ASB13	5.52	5.29	4.49	10.64	3.07	1.19	1.94	3.1	2.98	1.97	5.04	4.48	4.54	28.14	6.08	5.24	4.91	2.91	25.24	7.96	1.83	3.94	4.49	5.04	3.33	4.06	0	2.67	2.21	4.99
ASB16-AS1	3.48	6.89	4.85	6.98	2.46	6.05	7.66	3.08	3.36	2.95	4.53	10.9	5.87	8.27	1.95	6.03	6.56	5.22	4.43	4.95	6.55	6.66	4.3	5.93	4.75	4.99	11.64	2.67	5.17	3.06
ASB3	11.99	13.93	15.28	13.76	11.69	9.82	6.21	10.35	10.83	14.62	5.05	11.32	13.49	9.09	9.41	3.81	7.39	9.47	7.97	7.82	4.65	11.31	12.57	11.35	18.14	14.7	30.62	11.26	12.57	14.12
ASB6	25.15	15.8	19.01	22.46	25.27	22.88	24.65	26.31	26.61	25.89	18.26	20.58	19.35	27.94	20.66	26.3	28.53	33.55	36.02	15.67	34.07	24.37	18.32	24.55	31.74	39.4	1.45	22.12	35.9	19.87
ASB7	5.39	6.09	7	9.49	5.54	3.38	3.23	4.45	5.23	3.91	10.32	12.63	10.12	10.44	4.97	11	14.7	10.38	4.47	9.73	0.92	4.32	6.46	4.03	2	3.63	0	5.92	3.7	6.76
ASB8	1.25	3.33	2.94	3.64	3.69	1.93	2.37	3.99	1.86	2.46	5.52	12.11	9.82	6.37	4.38	5.29	10.62	4.77	1.78	6.48	3.81	3.19	2.93	2.4	0	3.66	2.9	2.15	2.21	4.02
ASCC1	7.9	8.74	7.87	7.23	7.07	5.73	9.54	7.14	11.96	9.66	18.14	18.93	19.12	14.96	19.73	18.38	20.41	7.5	15.23	16.34	14.42	11.03	12.86	12.39	16.07	12.38	15.98	10.77	14.87	14.58
ASCC2	32.32	27.7	24.59	23.55	20.94	42.31	22.28	34.81	30.34	39.07	24.26	32.74	26.54	31.6	29.35	35.81	30.15	46.68	30.49	29.04	12.34	21.05	18.62	18.2	21.53	18.38	10.16	16.19	21.52	15.55
ASCC3	56.34	81.03	72.67	54.08	53.95	57.26	48.85	47.79	42.69	50.28	30.21	43.26	49.85	42.35	29.83	38.01	32.64	52.41	30.52	43.53	46.53	59.99	51.11	54.64	41.18	33.24	10.2	33.02	32.13	32.75
ASCL1	0	0	0	0	0	0	0	0	0	0	0	1.06	0	0	7.3	0	0.82	0	0.88	8.62	0	0	0	0	0	0	0	0	0	0
ASCL2	0.31	0	0	0	0	0	0	0	0	0	4.15	9.2	7.72	5.14	5.52	12.01	8.98	9.74	5.34	4.71	0	0	0	0	0	0	0	0	0	0
ASF1A	17.98	21.24	26.72	40.15	41.65	19.89	38.88	30.63	28.85	30.47	41.38	42.81	42.05	36.07	64.43	35.9	37.42	36.81	42.53	51.72	26.62	26.34	29.16	26.23	39.98	11.43	26.15	16.18	11.08	22.73
ASF1B	45.91	43.84	41.12	58.58	32.17	18.73	27.39	25.81	28.93	36.32	30.42	32.18	25.28	39.55	34.57	26.79	34.86	21.69	29.93	36.5	35.3	59.87	51.77	65.51	47.32	47.99	4.38	43.85	44.41	62.81
ASH1L	40.2	41.07	39.45	46.46	31.37	49.71	33.06	29.02	43.86	34.14	45.06	46.63	40.72	41.55	35.78	50.4	26.18	48.4	28.72	31.59	23.93	22.46	23.73	28.08	15.29	27.72	43.58	22.64	36.64	17.96
ASH1L-AS1	5.17	6.26	7.75	9.96	4.32	2.19	4.02	6.37	8.63	7.23	2.77	2.11	2.98	5.95	1.25	0.77	1.64	4.61	3.53	3.76	1.9	2.83	4.16	2.53	1.32	1.82	4.35	0	2.21	2.18
ASH2L	27.77	24.18	25.46	30.49	43.88	41.28	60.03	51.08	46.57	45.05	41.56	24.71	26.15	21.72	34.2	21.59	23.51	29.74	18.97	21.64	14.56	26.96	24.79	25.39	25.85	29.33	47.02	33.32	42.95	22.27
ASL	14.54	22.07	18.05	23.38	11.99	16.76	15.58	12.54	13.84	19.8	19.28	20.87	24.33	31.9	16.88	17.59	20.41	19.47	29.81	21.03	1.83	9.61	8.77	8.23	8.72	7.76	4.36	14.11	7.38	12.16
ASNS;AC079781.5	1.22	3.07	2.77	4.04	3.38	2.68	3.26	4.92	6.36	6.31	12.28	12.83	25.1	15.53	41.32	9.66	6.55	6.06	9.8	68.57	3.84	8.44	11.77	10.26	8.75	5.95	7.3	17.99	5.2	29.72
ASNSD1;ASDURF;AC012488.2	17.53	28.43	26.83	24.52	19.1	24.44	22.76	21.35	23.21	23.04	37.9	40.53	38.75	48.88	32.51	43.12	26.07	17.56	42.33	43.92	77.21	92.52	65.27	79.69	64.68	54.24	99.66	63.02	65.26	49.08
ASPH	563.95	620.1	681.94	591.44	591.3	576.58	518.39	665.79	439.46	553.05	13.18	16.93	26.43	22.53	29.99	24.19	18.05	27.87	13.34	36.06	108.53	153.82	150.1	152.84	114.18	131.88	55.36	115.8	145.51	177.56
ASPHD1	28.52	27.01	24.49	21.05	22.45	27.01	26.64	19.3	19.06	20.9	11.53	16.78	21.87	28.71	18.83	24.17	17.21	22.65	24.05	18.1	20.78	28.61	27.07	27.42	28.86	26.07	43.75	21.47	22.16	22.35
ASPM	37.12	47.19	45.93	48.36	59.51	42.72	45.16	59.56	43.79	46.75	20.83	34.02	26.92	22.86	68.91	17.03	26.17	22.18	21.37	57.82	18.08	28.93	37.75	28.29	40.24	34.89	64.06	30.18	42.29	37.92
ASPSCR1	15.72	16.06	12.48	19.42	8.61	10.69	9.65	10.85	13.08	9.76	10.61	18.53	15.86	18.2	17.16	15.8	23.65	13.2	13.44	13.97	9.3	16.96	14.25	17.06	10.01	16.94	1.45	8.05	11.83	13.08
ASRGL1	19.9	12.83	11.66	12	18.79	17.59	15.15	16.63	19.48	20.09	14.39	13.41	11.49	12.41	24.36	11.28	13.07	13.46	11.57	17.16	0.92	2.34	1.37	2.01	2.66	1.36	0	1.06	5.9	2
ASS1	104.9	208.28	173.05	217.59	158.22	122.1	131.62	127.11	101.59	101.46	13.72	36.29	30.88	51.83	59.06	22.84	24.46	18.83	32.57	82.83	0	2.97	5.21	4.28	2	2.25	0	3.21	2.2	8.4
ASXL1	14.73	32.15	25.1	28.45	21.58	19.78	18.07	16.39	17.96	17.49	4.53	16.28	17.55	16.44	8.16	12.53	6.54	15.84	15.2	15.02	24.39	35.77	27.94	30.14	24.26	20.27	23.44	27.01	23.13	37.64
ASXL2	56.08	46.65	43.48	46.45	34.57	24.21	31.32	32.05	33.38	34.97	15.13	23.07	27.13	25.68	16.56	24.09	24.47	27.01	16.02	24.87	22.36	22.16	22.69	20.03	15.51	11.89	17.5	30.94	11.88	24.46
ATAD2	68.31	91.08	95.69	78.17	70.32	66.36	47.61	56.63	55.43	72.64	158.92	188.11	166.72	211.88	258.13	196.98	180.04	137.7	174.06	303.45	158.09	166.96	180.05	188	129.05	149.52	133.01	136.23	168.76	116.82
ATAD2B	0.92	2.5	1.15	2.05	3.08	1.47	0.2	0.43	1.12	2.43	0.45	3.5	2.22	0.47	1.83	3.04	4.89	1.44	0	1.38	0	0.62	0.14	0.63	0.66	0	0	0	0.73	0.18
ATAD3A	41.99	50.54	44.65	34.03	43.49	31.46	36.61	49.4	32.22	26.52	37.45	34.98	28.21	50.85	48.04	38.08	22.81	26.02	46.58	43.89	51.02	76.57	50.58	69.1	38.51	71.84	10.16	65.67	79.5	62.21
ATAD3B	27.33	22.38	14.96	20.61	13.55	17.74	18.63	14.59	29.22	15.4	9.66	12.95	5.97	30.06	12.21	16.8	4.92	15.76	27.84	12.11	27.39	29.27	15.68	16.19	13.46	52.18	4.36	16.72	38.79	20.05
ATAD5	3.5	6.7	6.01	12.65	7.08	5.39	5.99	5.37	3.73	4.41	1.34	4.78	3.12	5.77	6.05	8.13	3.28	4.26	1.77	5.35	2.75	7.91	7.22	10.63	7.37	10.56	0	5.38	10.39	8.98
ATE1	18.88	13.86	16.81	15.31	13.24	20.73	17.42	16.12	22.11	32.19	23.12	20.2	17.08	13.18	21.51	20.75	22.85	22.45	24.31	17.63	19.58	23.99	22.7	19.99	25.63	17.01	40.92	27.81	18.56	22.29
ATF1	24.8	26.02	25.76	25.55	24.36	26.62	21.13	27.43	24	26.74	26.45	28.64	31.69	32.85	32.25	37.76	31.82	36.2	33.38	32.47	11.89	19.92	15.92	17.63	16.23	8.32	26.21	21.11	6.63	16.35
ATF2	37.76	32.81	35.92	35.87	48.73	47.95	39.3	52.88	33.3	43.63	17.89	25.39	22.69	20.03	24.79	24.39	18.82	19.74	11.55	20.81	25.82	32.3	39.24	40.64	30.3	32.01	48.1	42.79	37.32	37.05
ATF3	0.95	1.55	1.99	1.2	0	0.24	0	0	0	1.46	0.45	0	0.66	0.78	0	0	0	0	0	2.78	0.92	1.7	2.07	1.77	0	0.45	0	0.53	0	5.24
ATF4	83.33	77.13	81.03	125.21	82.32	71.8	71.43	68.3	98.28	119.77	81.06	87.46	98.44	110.84	108.53	72.6	79.92	119.86	82.6	135.74	66.77	57.77	59.89	70.09	91.46	81.86	17.53	128.93	68.71	146.71
ATF5	9.37	8.66	7.48	15.82	6.48	3.49	5.56	2.76	4.49	2.43	16.98	20.44	15.34	16.82	21.1	13.39	12.18	14.37	13.65	20.54	5.92	15.15	12.94	21.46	13.64	10.31	4.36	7.08	9.76	8.63
ATF6	40.27	28.92	26.53	36.36	54.07	26.47	29.22	42.26	25.1	51.71	18.82	14.61	18.65	19.02	26.82	18.86	24.51	26.53	20.57	21.14	18.49	18.04	18.64	18.07	22.2	19.83	40.96	33.64	13.34	31.43
ATF7	18.15	14.88	14.46	12.06	14.78	20.49	19.91	9.02	14.21	15.1	38.69	40.86	30.97	25.5	26.05	40.34	28.49	29.05	16.95	28.47	17.22	18.41	16.36	17.73	14.78	17	29.26	24.95	13.36	16.84
ATF7-NPFF;ATF7	1.27	0.94	1.3	1.22	3.08	4.29	2.4	4.16	2.99	1.46	4.19	3.16	4.95	1.52	3.15	5.94	2.46	2.84	4.43	2.11	0.92	1.62	0.81	1.76	2.67	1.84	5.81	3.22	0.73	1.32
ATF7IP	60.58	43.29	55.8	39.9	71.39	63.1	47.03	64.56	56.35	70.02	39.33	31.03	39.99	14.14	46.65	38.79	42.25	50.73	25.2	29.85	21.64	21.29	31.45	28.96	34.01	30.67	71.84	42.03	39.69	31.17
ATF7IP2	6.9	7.72	5.48	10.2	10.2	13.32	14.97	14.79	17.7	17.18	16.57	10.37	8.79	16.4	13.02	16.11	13	10	18.32	8.69	0	0	0	0.25	0	1.82	0	1.07	0.73	1.43
ATG10	7.99	10.32	8.75	10.64	3.38	4.64	3.97	4.51	4.49	7.32	8.38	13.46	8.55	7.5	3.71	9.65	8.17	10.82	4.43	5.79	2.82	0.5	0.41	0.13	0	0.9	0	0.53	0	0.98
ATG101	34.11	30.7	25.21	36.99	28.05	27.11	28.4	20.34	21.32	30.37	64.42	50.83	41.34	71.77	56.71	65.51	52.03	65.76	68.66	51.79	19.98	33.12	24.92	27.1	18.87	29.99	7.26	28.2	34.93	21.84
ATG12	18.03	35.68	39.43	29.25	20.66	35.13	18.23	21.83	31.15	31.36	19.41	37.14	34.55	38.15	27.13	31.08	29.31	24.15	25.31	39.09	15.52	48.89	52.74	52.07	39.58	27.99	51.28	34.94	29.97	61.05
ATG13	13.56	19	16.04	23.83	16.95	18.22	18.64	10.95	17.61	28.09	22.34	13.04	13.94	14.82	20.9	18.21	17.97	13.54	13.42	12.06	8.56	9.48	12.78	12.26	14.85	12.46	8.74	12.97	16.45	13.51
ATG14	50.31	54.91	49.06	33.51	39.91	27.16	25.7	24.42	22.91	21.81	35.97	32.13	39.08	29.13	17.03	23.77	27.56	36.69	22.54	22.24	21.29	30.67	29.48	21.5	30.87	23.87	17.52	39.25	21.74	27.76
ATG14;HMGN1P1	0	0.54	1.54	0.98	0.92	0.73	0.42	0.43	1.12	0.98	0	0.46	2.54	1.91	1.25	1.5	0	0.95	3.6	2.76	0	0.25	0.28	0.25	0	0	0	0	0.73	0.7
ATG16L2	13.36	8.28	5.6	11.44	5.85	6.96	5.82	4.07	5.61	4.85	17.22	14.41	12.86	15.17	10.41	18.74	25.96	23.83	16.1	4.82	11.75	11.36	8.67	14.32	23.15	27.01	4.35	24.56	19.43	12.76
ATG2A	3.92	4.47	4.08	5.22	3.08	1.75	2.03	0.89	1.12	3.81	3.8	3.77	4.78	2.53	1.83	3.68	1.64	2.77	1.78	2.91	1.9	3.02	5.75	2.66	5.44	1.84	1.45	4.91	3.74	5.8
ATG2B	0	0	0.45	0	0	0.24	0	0.87	0.75	0.5	0	0	1.32	0	0	0	1.64	0	2.69	0.98	0	0.25	1.46	0	0	0	5.85	0	0.73	0
ATG3	121.52	173.21	149.65	170.75	116.34	133.24	109.29	94.57	131.71	113.12	68.39	78.19	81.64	89.8	75.18	71.12	43.28	80.81	60.82	99.35	64.03	85.58	72.15	69.28	73.53	69.02	33.55	54.12	67.77	74.99
ATG4A	3.82	5.19	5.73	5.57	17.6	4.17	11.51	8.68	5.61	7.25	2.28	4.93	4.47	2.73	8.06	3.81	9.82	0.97	0.88	3.51	3.81	5.02	3.98	4.16	8.72	4.08	16.11	3.21	0.73	4.79
ATG4B	4.41	9.96	7.04	7.3	45.27	3.41	57.61	41.95	2.61	2.45	1.81	7.15	4.79	3.05	45.76	0	49.05	2.41	0.88	3.92	0	2.36	2.03	1.13	17.23	3.16	17.66	0	0	2.1
ATG4C	4.09	4.35	6.84	7.77	9.54	4.86	6.93	2.62	5.98	4.43	4.08	5.1	6.9	2.99	7.54	8.33	3.29	7.09	6.22	5.94	8.56	9.31	12.34	8.57	5.33	14.18	23.31	9.66	13.3	12.32
ATG4D	8.3	13.43	15.03	22.93	6.45	8.18	6.95	9.88	5.23	14.6	16.84	26.41	18.25	22.11	15.87	17.01	32.57	19.38	13.39	20.18	21.61	24.07	20.64	20.14	20.11	30.53	2.9	12.43	21.52	22.63
ATG5	97.69	125.94	134.59	109.01	91.83	96.13	105.76	104.81	100.79	109.95	31.55	39.08	47.3	35.01	44.38	32.49	31.94	43.92	25.77	44.05	43.68	56.63	54.9	50.62	38.2	35.18	36.34	20.96	37.81	41.47
ATG7	2.23	1.79	3.38	2.22	4.31	1.67	3.01	4.92	5.23	4.86	0.89	2.66	3.73	2.17	2.48	2.98	1.64	0.97	2.67	2.47	2.75	2.35	2.56	3.02	3.99	4.56	8.7	0.53	8.93	3.09
ATG9A	11.23	15.5	13.74	16.71	13.55	18.2	9.82	11.97	14.59	14.04	8.28	13.03	18.19	17.02	18.82	13.36	13.9	21.94	12.48	16.68	18.22	16.53	22.26	22.54	20.19	24.31	14.62	18.42	14.06	24.32
ATIC	19.86	28.75	27.12	43.73	12.31	14.73	14.45	17.63	14.2	16.54	22.87	58.59	66.86	59.31	33.31	30.98	36.74	38.18	23.31	40.76	19.84	28.99	25.77	30.62	18.17	20.73	1.45	9.68	14.03	33.96
ATL1	0	0	0	0	0	0	0	0	0	0	0	0	0	0	0	0	0	0	0	0	1.9	0.25	3.83	4.19	5.4	2.3	0	2.16	0	1.96
ATL2	99.77	49.23	51.03	58.84	72.16	76.15	82.69	67.82	86.61	64.96	62.19	39.84	37.35	31.4	57	52.49	41.2	65.94	56.65	42.49	48.86	28.2	26.1	33.62	40.39	65.04	124.34	52.35	49.07	30.04
ATL3	26.7	41.75	41.38	46.37	29.22	34.75	26.73	28.94	30.28	40.73	9.58	29.33	23.76	25.94	29.21	25.37	21.28	18.02	19.6	21.72	44.09	52.95	45.52	54.77	36.77	45.35	33.45	23.66	43.68	48.86
ATM	25.74	30.98	26.85	30.59	31.73	34.93	33.36	30.84	34.07	35.17	9.98	13.48	12.3	12.15	9.44	10.57	8.2	11.84	8.87	9.59	38.24	16.38	20.66	18.08	16.7	25.29	58.42	28.03	26.71	26.06
ATMIN	68.48	104.09	81.84	84.68	46.3	64.18	70.75	72.73	58.17	68.55	67.46	75.54	66.98	75.24	59.21	59.93	51.92	78.2	57.81	67.14	23.22	25.06	21.31	20.13	29.26	19.82	5.8	14	23.78	18.07
ATN1	48.37	53.72	56.29	112.31	37.25	34.46	41.4	31.72	57.32	33.78	15.13	34.71	40.16	25.88	18.37	27.47	17.17	16.96	21.37	27.33	19.83	20.1	22.97	24.88	9.34	9.53	7.26	8.02	14.79	14.08
ATOX1	109.43	136.1	170.9	165.52	66.7	87.77	58.18	80.07	75.39	89.4	43.58	79.15	88.63	89.72	47.64	47.68	43.18	64.07	34.11	95.76	100.58	144.67	163.69	151.3	79.79	68.35	29.2	80.16	71.86	160.07
ATP10D	4.04	3.22	3.66	5.03	7.68	2.89	9.11	5.73	5.6	5.88	0	0.24	0.49	0.16	0	0	0	0.48	0	0	13.03	15.25	17.4	11.5	23.49	16.03	35.02	17.83	23.76	16.01
ATP11B	165.14	101.03	90.04	72.36	115.62	110.9	132.12	139.18	156.9	150.21	49.95	32.25	33.69	35.71	43.14	47.45	36.59	60.29	50.51	31.42	78.12	62.19	62.68	57.13	107.15	72.45	14.6	75.53	72.43	59.94
ATP11C	14.56	10.67	11.78	11.67	10.77	9.86	10.1	7.99	10.47	6.35	17.29	13.65	11.71	17.63	13.49	21.74	6.55	10.41	15.19	10.86	12.29	11.38	13.32	10.2	14.77	13.69	2.9	17.78	13.36	9.55
ATP13A1	42.71	40.55	32.65	45.06	24.99	30.77	34.63	23.71	39.79	28.56	37.86	32.22	26.97	36.39	35.04	40.03	42.91	39.71	45.36	29.33	55.33	49.16	35.02	42.43	42.2	97.99	1.45	31.21	62.02	38.56
ATP13A2	22.47	26.08	26.82	28.71	10.76	10.78	12.72	13.03	12.35	15.33	6.87	17.06	14.5	15.99	14.26	13.73	17.14	14.73	11.55	17.62	17.65	28.06	27.15	21.07	29.84	26.43	2.91	19.63	23.87	33.81
ATP13A3	13.96	28.11	22.15	34.46	7.69	17.93	12.22	13.22	13.83	13.12	4.56	12.48	7.96	12.64	5.38	6.89	5.74	11.9	15.12	10.86	25.93	27.38	27.81	21.26	20.83	11.86	8.72	6.46	11.06	20.64
ATP1A1	700.82	721.74	702.07	705.31	539.99	528.23	520.02	630.55	419.43	486.25	217.67	255.34	235.81	320.08	195.24	244.79	170.43	290	178.17	258.73	302.7	332.3	309.38	339.65	238.72	428.17	52.64	338.9	325.77	376.79
ATP1A1-AS1	8.32	8.86	10.23	14.41	7.08	9.02	6.85	5.41	10.09	5.37	7.8	14.11	14.84	10.65	6.95	9.8	11.43	10.68	3.55	9.36	0.92	2.12	4.38	3.15	1.32	1.81	5.81	2.69	2.2	3.81
ATP1B1	28.18	39.16	36.01	41.58	20.95	7.9	10.31	13.94	9.34	18.37	91.49	156.4	188.2	85.7	70.91	103.9	94.29	185.05	39.61	88.14	96.5	103.74	129.96	114.2	102.05	55.04	102.08	76.17	77.56	131.99
ATP1B3	20.21	53.58	68.14	61.68	19.74	18.8	11.09	22.76	11.97	32.62	25.57	46.17	47.64	56.75	35.33	22.3	15.5	39.65	23.22	58.75	39.27	59.78	89.41	71.22	41.34	21.24	5.81	28.28	15.61	58.11
ATP2A2	99.44	97.58	89.9	110.62	69.38	59.76	47.71	74.47	68.98	67.49	34.76	60.95	54.84	68.79	67.58	61.73	40.83	53.21	52.95	77.44	146.74	136.22	133.3	131.62	125.01	116.53	47.98	142.56	111.38	156.1
ATP2A3	8.84	17.44	8.88	23.42	5.23	4.37	3.67	7.11	2.61	7.27	17.9	40.9	26.94	41.4	11.53	25.93	34.92	20.76	11.66	9.92	0	0	0	0.13	0	0	0	0	0	0.18
ATP2B1	10.06	11.82	11.52	8.98	4.91	3.08	2.68	3.9	3.73	4.94	20.71	37.67	47.56	20.27	18.13	24.06	21.27	37.6	16	22.05	97.27	100.55	116.47	112.52	83.3	51.33	116.54	68.34	79.52	92.02
ATP2B1-AS1	0.31	0	0.36	0.15	0	0	0	0.43	0	0.5	0	0.49	0.91	0	0	0	0.82	0.48	0	0.1	0.92	0.87	1.33	1.52	2.67	0.45	0	1.07	0.73	2.02
ATP2B4	29.48	21.4	18.83	29.68	37.1	48.67	36.97	46.03	28.53	40.55	3.67	5.96	5.33	4.25	4.31	7.42	4.91	7.98	3.57	3.7	8.98	5.04	7.6	8.72	15.56	6.01	2.9	10.27	5.92	11.78
ATP2C1	3.16	6.07	8.95	9.8	3.99	3.11	2.96	1.32	3.36	5.41	4.65	12.94	13.25	8.07	11.1	9.05	6.56	11.1	6.2	7.26	14.63	12.01	8.82	11.49	15.4	6.35	7.25	4.28	5.15	8.22
ATP2C2	4.05	4.04	3.72	3.85	3.99	3.11	4.03	1.75	2.99	2.92	45.25	53.43	48.84	43.6	39.08	58.03	52.78	55.39	29.61	48.27	0	0	0	0	0	0	0	0	0	0
ATP5F1A	65.6	139.98	146.94	112.89	96.71	87.74	58.06	91.02	88.23	85.67	124.7	183.33	215.53	196.76	152.21	125.01	102.43	133.32	126.05	207.03	158.21	271.49	303.39	286.73	199.85	152.96	134.76	177.12	131.7	280.38
ATP5F1B	176.85	176.14	204.74	199.61	119.43	94.3	91.31	88.13	94.93	115.59	330.12	292.4	315.84	381.36	270.81	220.51	285.88	257.58	174.32	405.71	180.11	197.64	209.95	211.66	169.87	144.94	17.5	171.98	110.53	250.9
ATP5F1C	33.52	60.06	51.6	66.22	55.54	46.03	45.13	48.87	37.85	46.32	151.04	165.83	168.49	175.24	175.93	131.21	117.33	91.34	113.23	137.63	109.93	158.2	139.63	150.52	116.39	113.15	188.69	98.18	78.75	159.21
ATP5F1D	24.48	70.74	66.82	79.08	40.37	34.75	16.58	35.13	20.57	29.98	64.49	134.49	102.69	101.64	86.13	69.41	56.15	108.39	64.08	94.15	17.86	33.71	31.26	28.47	20.8	32.18	0	13.44	11.81	71.96
ATP5F1E	609.63	1277.55	1383.06	1077.43	593.31	1042.62	647.08	713.84	1044.11	1030.33	798.41	1804.92	1633.55	1644.77	968.37	1371.62	1053.68	574.73	1076.91	1663.73	708.01	1116.45	1079.27	1072.06	483.36	663.82	756.61	493.07	608.91	895.71
ATP5F1EP2	7.29	11.73	16.54	8.96	5.23	8.2	6.94	8.6	9.73	5.83	10.76	21.71	22.15	19.94	16.1	14.65	9.8	9.9	15.27	19.37	7.4	9.63	11.19	11.01	3.32	5.01	11.64	7.52	13.35	9.23
ATP5MC1	5.65	5.56	5.81	10.59	5.53	7.86	3.52	4.84	6.72	13.65	15.16	30.14	24.58	26.1	34.88	30.74	24.5	22.22	23.31	36.03	44.85	45.5	38.46	32.2	32.62	41.9	36.5	24.36	54.24	44.03
ATP5MC2	216.05	222.67	221.71	221.01	269.11	338.77	389.33	331.27	464.24	437.9	546.63	481.93	430.03	393.34	485.41	535.96	460.05	373.48	690.77	391.33	214.81	235.97	178.77	164.44	230.87	203.35	41.44	186.42	241.07	244.01
ATP5MC2;AC073594.1	2.27	13.71	13.58	9.09	0	5.42	0	0	5.63	4.28	0.91	9.81	9.34	5.9	0	2.21	0	3.66	5.42	11.01	5.01	25.73	30.45	11.62	0	8.46	0	4.36	11.34	16.81
ATP5MC3	384.55	294.09	346.58	410.96	226.88	288.83	261.18	228.39	293.27	355.79	140.56	194.5	181.97	180.16	142.69	174.77	150.64	193.43	164.46	223.32	209.8	244.37	255.11	251.48	220.78	182.69	52.94	148.78	156.23	186.23
ATP5MD	118.66	180.6	181.56	176.62	184.53	420.14	347.45	223.99	565.11	398.19	515.74	473.42	446.87	443.36	495.11	620.73	495.81	130.99	637.28	427.14	701.38	817.61	746.8	726.68	669.13	895.36	1462.02	608.17	983.64	522.53
ATP5ME	302.28	219.76	274.06	211.04	207.63	384.09	351.93	235.32	438.47	373.86	123.09	175.23	209.43	158.47	189.73	220.89	107.02	133.46	216.69	266.55	133.73	138.63	158.66	134.28	124.93	156.03	345.59	167.37	237.16	145.34
ATP5MFP2	0	6.86	5.15	8.51	1.23	0.24	0.2	0.43	2.25	0.98	0.91	1.26	11.36	2.75	4.62	5.11	7.32	0.97	0.88	7.69	0	1.11	8.39	1.39	2.69	0.45	1.45	0.53	6.77	2.01
ATP5MFP4	0	0	0	0	10.51	0	3.47	0	0	0	0	0	0	0	12.5	0.77	9.72	0	0	0	0	0	0	0	0	0	0	0	0	0
ATP5MFP5	86.19	73.3	81.3	117.38	0	49.84	0	0	58.93	56.05	80.15	78.37	85.79	82.14	0	63.14	0	68.13	54.94	84.05	35.55	40.6	48.82	46.91	0	35.06	0	57.79	17.46	57.09
ATP5MPL	241.75	243.21	270.31	235.38	240.64	409.2	247.07	240	441.01	429.68	814.17	705.27	635.42	625.42	577.03	890.63	737.59	346.74	867.62	600.54	213.32	313.34	311	253.78	283.66	401.75	527.83	324.46	359.05	278.28
ATP5PB	110.59	207.53	174.43	235.75	226.32	163.59	161	213.55	184.88	192.54	119.99	179.63	145.27	150.53	162.14	122.02	87.14	96.18	110.55	167.35	90.15	152.91	114.69	115.46	117.64	99.62	45.14	117.47	95.84	199.89
ATP5PD	253.2	292.44	276.92	172.37	400.83	479.02	468.75	429.48	565.95	484.73	595.49	438.96	379.81	338.61	530.73	499.1	383.69	279.5	574.97	449.07	461.16	508.77	403.31	503.27	535.03	347.45	532.73	443.11	389.29	359.42
ATP5PDP1	0.95	1.46	0.63	0.55	1.23	0.98	0.42	1.35	0	0.5	0.91	2.7	0	0.75	1.83	2.21	0	1.41	0	0.48	2.92	1.6	0.54	1.13	1.33	0	1.45	1.07	2.98	0.61
ATP5PDP4	3.15	1.57	4.49	0.29	1.53	0.73	2.74	4.89	1.87	5.33	0.91	5.07	4.25	1.51	1.3	5.2	6.55	3.75	4.47	4.54	3.84	1.61	6.46	0.75	4.69	0.45	10.16	2.14	4.45	0.78
ATP5PF	685.45	486.51	549.25	473.74	876.77	1071.03	1311.96	1005.9	298.61	966.81	735.2	475.45	440.97	414.1	610.6	588.13	467.35	404.17	684.22	378.56	687.51	597.28	564.43	591.02	698.95	613.61	983.18	690.43	716.09	467.19
ATP6AP1	140.72	97.82	92.1	128.81	125.64	124.18	148.66	125.07	94.74	116.42	336.67	199.24	181.38	193.86	210.57	219.18	195.89	315.04	288.83	121.79	44.19	57.46	50.63	47.94	68.5	63.66	8.73	55.23	50.4	61.33
ATP6AP2	38.65	52.46	69.16	73.21	55.86	40.9	45.32	55.06	47.29	48.2	31.99	54.01	64.14	56.92	59.64	45.89	40.7	65.75	37.02	64.51	40.73	55.38	54.73	55.49	48.42	37.48	14.61	37.64	50.97	63.14
ATP6V0A1	11.95	33.79	26.78	34.56	28.95	23.8	27.96	22.3	23.94	19.97	25.65	37	39.34	31.04	21.67	26.92	26.15	20.62	31.32	20.85	12.12	33.5	35.34	32.16	32.31	33.62	52.6	17.79	31.91	45.54
ATP6V0A2	16.01	12.73	11.16	12.77	8.32	11.67	9.31	6.34	12.73	7.32	20.2	22.55	15.75	33.83	32.76	19.54	20.38	40.19	21.56	21.38	50.79	46.43	39.03	41.49	35.87	67.41	2.9	30.94	33.53	33.38
ATP6V0A4	0	0	0	0	0	0	0	0	0	0	1.39	0	0	0.48	0	2.21	0	0	0	0	0	0	0	0	0	0	0	0	0	0
ATP6V0B	37.77	40.04	41.55	54.11	28.38	23.2	18.64	17.43	16.83	34.34	77.78	89.25	88.52	101.95	67.64	69.1	74.51	84.17	50.53	86.45	63.06	55.35	58.12	59.36	48.52	55.28	2.9	43.65	43.35	91.01
ATP6V0D1	189.06	157.72	148.29	234.48	208.91	198.4	218.13	206.25	191.14	239.77	49.97	61.87	60.05	60.86	61.81	58.85	63.44	81.2	59.74	47.58	42	50.94	36.6	47.45	57.91	57.68	7.25	38.56	45.66	40.94
ATP6V0E1	311.16	262.81	309.14	361.88	363.45	260.24	250.24	321.07	320.57	324.29	246.25	235.55	253.92	222.16	237.69	211.57	222.44	259.91	217	161.62	189.84	146.12	143.57	183.35	184.42	186.33	101.18	176.17	227.84	211.66
ATP6V0E2	6.59	15.44	15.76	14.91	9.54	9.29	7.7	12.79	8.6	11.67	13.38	28.72	23.47	22.79	11.92	11.37	12.29	21.89	6.22	19.03	7.4	15.32	9.7	14.26	9.36	10.49	1.45	3.76	3.68	19.66
ATP6V1A	23.96	27.12	30.36	22.98	35.52	30.17	43.68	31.78	28.88	35.13	28.4	35.46	37.79	26.83	26.58	30.37	26.9	13.49	20.57	20.7	5.67	12.27	10.98	13.16	8.72	8.26	17.44	7.54	7.39	12.78
ATP6V1B2	21.8	26.78	25.54	27.99	28.73	44.84	36.83	44.61	28.15	31.21	30.63	26.2	27.42	18.33	20.9	14.29	21.99	31.36	9.91	21.78	24.64	38.66	37.73	36.94	38.39	32.77	41.11	38.9	37.66	46.61
ATP6V1C1	68.51	60.39	58.93	54.82	73.83	68.8	63.58	47.48	66.44	69.24	83.64	88.91	102.18	82.92	97.56	106.4	94.74	89.52	91.57	71.29	65.23	79.78	86.63	83.53	100.57	101.74	175.04	111.57	132.32	88.35
ATP6V1C2	3.62	7.26	6.87	11.19	6.17	0	0	0	0	0.5	0.91	1.45	1.81	6.51	2.4	0.77	0	3.21	3.6	0.9	0	0	0	0	0	0	0	0	0	0
ATP6V1D	22.04	24.75	25.83	18.13	31.1	30.84	26.96	24.06	29.57	27.98	25.17	44.68	58.24	42.18	31.34	32.76	34.3	37.73	38.44	40.69	16.87	44.46	55.4	47.91	51.19	33.99	67.16	57.06	53.01	71.03
ATP6V1E1	85.44	104.01	164.71	77.31	158.07	122.1	153.32	145.82	256.51	183.22	107.53	109.73	145.26	90.8	118.64	97.12	75.53	49.44	70.73	125.9	82.66	80.57	115.78	90.53	78.08	36.37	89.31	79.65	68.03	90.12
ATP6V1E2	1.25	11.34	11.61	9.83	2.45	3.68	1.04	0.87	1.87	3.9	0.45	5.08	4.37	2.73	1.3	0.77	0	1.92	0	4.56	0	2.35	3.19	1.89	1.32	0.91	0	0	1.48	1.99
ATP6V1F	198.89	143.06	161.02	144	168.48	261.53	250.33	230.13	302.16	324.96	362.32	275.25	280.33	291.22	317.43	358.04	361.23	506.29	426.66	285.57	134.76	122.64	107.06	98.12	125.47	171.05	164.5	151.85	139.65	129.18
ATP6V1G1	149.88	190.31	164.88	217.99	160.99	130.42	149.65	133.38	141.93	144.15	181.43	225.91	228.33	269.97	168.13	199.06	175.98	172.97	198.36	194.58	125.85	146.64	146.46	180.84	136.17	124.39	181.85	120.76	120.71	187.9
ATP6V1H	28.13	31.6	34.06	47.48	31.45	17.24	17.21	14.92	23.23	30.48	31.02	33.43	27.91	24.74	20.87	20.45	23.63	46.52	27.03	28.01	4.58	17.67	17.92	15.94	14.82	19.71	2.91	16.75	14.17	22.67
ATP7A;PGK1;AL356235.1	8.65	8.35	7.31	6.17	13.85	18.63	21.1	15.5	20.6	16.96	1.81	4.05	6.29	3.14	1.95	6.85	1.64	2.87	1.77	1.89	4.65	5.2	5.32	3.9	5.98	7.34	8.71	4.29	8.89	4.02
ATP7B	0	0	0	0.42	0	0.24	0	0	0	0	0	0	0	0.32	0	0.77	0	1.87	0	0	0	0	0	0.38	0	0	0	1.07	0	0.26
ATP8A1	0	1.29	2.44	2.06	0.31	0	0	0	0.37	0	0.45	5.47	5.23	1.71	0	0	3.28	5.13	0	1.66	0.92	1	2.69	1	0	2.27	0	1.06	3.69	4.33
ATP8B1	36.71	49.27	49.71	41.51	32.02	31.74	25.81	32.14	25.08	22.4	24.02	37.84	39.78	56.45	20.31	22.64	26.19	40.26	35.79	28.85	16.25	21.1	21.22	17.48	12.75	6.34	1.45	6.43	6.63	6.58
ATP8B2	1.53	1.41	1.28	1.31	0	0.47	0.61	0	0	0.5	39.52	44.65	60.97	32.44	25.2	50.99	44.86	47.58	16.02	28.34	2.75	5.93	8.09	4.78	8.01	7.26	0	9.65	5.18	8.12
ATP8B5P	0	0	0.18	0	0.31	0	0	0	0	0	0.45	0	1.73	0.16	2.4	0	0	0.95	0	1.05	0	0	0.68	0.13	0	0	0	0	0	0
ATP9A	79.54	93.42	71.28	104.81	48.97	64.2	56.09	63.03	39.26	52.54	34.31	54.63	49.35	38.08	20.78	44.88	30.26	65.37	14.18	20.55	0	0.25	0.28	0.25	1.32	1.8	0	1.06	0.73	3.55
ATP9B	0	0	0	0	0	0	0	0	0	0	0	0	0	0	0	0	0	0	0	0	1.9	1.83	0.67	0.5	2.01	0	5.85	0	0	0.44
ATPAF1	45.37	52.24	57.52	62.6	56.77	51.76	65.28	64.71	60.05	52.6	93.37	79.51	75.11	75.28	86.1	80.9	41.62	102.3	77.5	75.77	40.7	38.36	35.39	36.72	40.39	44.44	4.36	24.28	37.99	32.62
ATPAF2	18.85	23.48	22.54	26.49	29.33	21.22	25.54	33.31	30	36.85	32.91	33.16	27.29	36.36	21.65	34.97	34.94	34.11	22.46	20.92	7.64	14.43	10.84	14.98	14.21	27.41	4.38	20.62	32.12	18.09
ATPSCKMT	12.6	10.07	8.37	9.92	4.31	15.13	1.27	1.35	21.46	11.75	37.81	19.6	22.92	17.27	5.54	32.49	0.82	23.9	31.38	17.45	9.31	10.52	11.33	10.59	0	16.62	4.38	12.69	16.66	7.05
ATR	14.68	16.4	14.48	18.54	18.78	18.45	13.43	7.65	11.97	13.54	16.36	16.18	16.78	26.86	23.26	21.97	14.71	14.94	21.43	16.6	21.33	21.89	16.59	20.75	25.56	16.05	27.69	8.59	10.36	15.58
ATRAID	302.33	231.98	281.55	222.15	295.62	320.52	318.74	366.06	342.34	367.43	184.02	164.75	165.68	147.79	149.4	177.1	173.95	228.44	152.85	140.06	86.31	109.26	113.12	98.55	121.07	121.87	81.88	153.46	135.27	119.96
ATRIP	8.93	7.42	6.26	7.03	4.93	4.28	5.01	4.69	7.88	4.87	10.01	13.06	10.47	22.32	13.1	7.98	12.21	8.27	18.15	14.69	7.97	11.82	8.29	10.43	8.08	23.12	0	15.35	22.54	9.87
ATRIP;TREX1	0.31	1.05	1.37	2.18	0.92	3.2	0.62	2.24	0.37	2.9	0	1.45	0.49	0.95	0	0	0	0.48	0	0.28	0.92	0	0.27	1.13	0	0.45	0	0	0	1.04
ATRN	14.43	15.52	13.84	20.84	6.46	7.21	13.47	10.08	5.61	7.29	2.72	9.08	9.07	8.19	5.04	11.23	9	8.1	4.45	5.55	4.75	8.83	9.3	7.45	6.06	6.85	10.22	2.71	6.65	7.78
ATRNL1	0	0	0.09	0	0	0	0	0	0	0	0	0	0	0	0	0	0.82	0	0	0.3	0	0.13	0.27	0	4.01	0	0	0	2.23	0.09
ATRX	25.27	44.62	52.36	35.73	35.36	25.49	23.35	36.21	27.28	24.94	44.33	103.04	110.41	76.95	60.79	88.62	75.96	72.54	58.13	77.99	36.78	38.55	67.14	41.96	50.27	22.33	75.62	26.37	46.77	42.93
ATXN1	32.79	33.48	37.72	31.55	36.45	34.43	53.59	42.86	65.07	51.9	20.38	18.26	28.86	20.56	12.15	22.36	13.9	20.61	15.18	13.82	28.05	10.59	14.74	16.97	12.1	11.89	24.79	22.81	10.38	24.46
ATXN10	4.7	6.05	4.55	5.26	9.85	14.86	11.96	15.15	10.1	10.98	0	0	0	0	0	0	0	0	0	0	0	0	0	0	0	0	0	0	0	0
ATXN1L;IST1	77.82	96.31	84.14	87.02	76.26	119.77	116.44	97.42	107.8	86.24	28.5	30.25	31.41	35.28	31.02	33.49	25.34	42.68	35.16	25.05	10.39	11.89	11.79	13.49	13.38	19.34	14.55	18.31	20.8	14.9
ATXN2	28.36	49.66	37.16	34.61	34.24	31.99	30.73	34.85	31.86	31.46	13.52	27.64	23.46	16.8	14.7	13.91	17.93	30.98	10.69	15.01	18.36	31.81	26.2	22.15	31.67	23.98	10.16	11.34	30.51	33.49
ATXN3	12.4	15.05	16.12	12.94	23.41	20.08	20.12	20.47	16.46	18.87	20.11	23.1	28.55	11.65	25.96	24.6	16.34	21.12	15.21	17.96	17.56	24.58	28.12	23.69	27.64	31.94	65.74	23.8	43.25	28.86
ATXN7	32.41	36.68	37.54	41.2	31.07	33.76	23.5	32.62	27.27	28.63	256.13	299.56	282.9	304.81	262.22	288.41	246.88	301.03	232.11	253.69	13.14	18.31	13.43	15.35	13.36	19.52	7.26	23.12	23	22.24
ATXN7L1	7.14	4.9	6.39	6.06	3.38	5.7	4.88	4.89	8.23	3.91	17.99	15.41	18.48	10.36	18.14	9.69	10.63	6.99	13.42	18.17	3.73	1.74	4.02	4.55	4	5.48	2.9	7.05	2.95	4.89
ATXN7L2	11.66	12.73	10.57	14.67	8	14.03	13.1	6.69	10.85	6.35	5.49	5.1	4.27	8.22	4.5	9.65	14.71	7.35	2.65	4.45	2.82	4.31	2.57	3.02	0.66	6.4	11.67	2.67	8.91	2.28
ATXN7L3	8.21	8.57	14.19	13.18	10.13	9.54	11.21	10.68	9.34	7.9	23.64	22.16	29.57	19.17	24.94	25.19	25.38	26.37	22.25	23.28	13.11	17.41	13.19	13.25	19.37	11.8	2.9	15.55	17	14.62
ATXN7L3B	88.95	64.42	67.53	59.06	72.19	82.92	81.48	78.32	84.06	64.43	316.15	230.07	239.56	201.66	231.58	262.43	248.93	294.98	249.65	184.02	57.07	49.58	51.49	42.94	62.38	52.8	32.09	58.86	66.63	54.97
AUH	45.75	36.81	39.07	33.9	43.3	27.79	32.58	29.54	34.13	23.89	23.5	28.63	26.66	20.73	19.71	23.94	19.58	32.38	21.52	19.06	17.92	19.28	25.45	16.44	43.84	15.61	8.75	26.6	22.37	32.44
AUNIP	20.62	40.49	40.24	26.91	15.39	26.02	18.1	22.78	26.94	24.12	5.42	9.32	8.74	17.38	13.26	3.86	4.92	5.27	9.73	25.74	12.41	20.54	13.65	16.04	3.98	17.39	23.3	15.66	20.76	13.39
AUP1	36.57	61.3	48.88	104.59	46	36.27	29.61	39.62	33.37	29.02	18.25	49.51	46.17	67.78	40.41	28.48	33.42	44.56	26.02	48.97	75.51	96.42	84.72	103.66	74.41	82.73	5.83	35.29	62.95	89.36
AURKA	99.34	105.48	102.02	108.2	168.19	235.48	191.43	143.9	211.83	200.39	183.98	110.67	95.57	92.86	329.13	162.88	150.94	101.22	149.37	241.42	168.59	171.08	164.6	169.79	177.39	258.58	142.62	230.61	222.81	174.72
AURKAIP1	114.08	137.65	130.94	160.93	85.51	92.38	86.52	97.31	111.92	129.99	127.38	151.83	126	144.17	122.08	135.89	121.67	150.88	118.88	185.29	98.03	147.25	132.11	120.46	100.46	168.08	14.54	133.41	106.58	150.03
AURKB	88.4	71.26	59.58	66.34	93.76	109.41	121	94.41	136.4	121.95	70.69	55.81	34.7	40.42	156.43	59.98	61.48	38.69	66.39	114.95	155.05	122.42	85.65	116.98	143.51	211.35	24.82	123.03	165.22	112.63
AUTS2	0.31	0.85	1.16	1.15	0.92	0.24	0.2	0	0	1.47	5.58	5.74	5.01	5.13	0.65	7.57	8.17	11.76	2.65	2.66	0	0	0.41	0	0	0	0	0	0	0.18
AVEN	9.14	21.55	20.56	21.47	9.53	7.46	5.23	6.27	5.6	7.3	6.97	11.42	10.02	15.42	6.26	8.18	13.9	6.51	7.11	16.71	15.52	15.2	11.72	13.65	11.34	4.99	2.9	9.69	8.87	9.36
AVL9	93.41	96.17	76.81	83.11	81.72	112.21	102.08	115.85	96.04	114.98	180.65	152.18	131.78	151.94	123.99	159.83	174.97	239.73	123.49	99.71	39.94	45.41	43.47	38.01	55.53	51.18	7.26	43.82	51.42	40.5
AVPI1	2.18	1.5	1.73	2.38	1.54	3.97	4.58	8.35	7.49	9.18	5.61	7.61	5.06	4.45	8.25	4.54	6.54	12.52	5.35	5.04	8.82	4.77	7.31	5.94	7.42	8.25	1.45	2.68	6.7	6.08
AXIN1	7.26	11.55	10.25	12.22	4.3	7.36	6.11	5.82	6.73	7.82	4.56	17.07	15.64	30.02	14.06	11.99	14.69	17.64	19.68	13.93	16.46	17.54	14.21	12.75	16.79	14.71	0	6.46	15.58	12.78
AXL	0	0.11	0	0	0	0	0	0.43	0	7.34	0	0	0.24	0	0	0	0	0	0	0.51	358.62	304.56	288.69	285.78	361.99	551.84	99.35	357.93	516.33	328.3
AZI2	5.68	8.96	7.48	11.7	2.76	2.89	2.53	5.78	2.61	4.43	7.82	14.89	19.22	13.92	11.24	8.24	10.64	17.84	2.67	17.05	12.29	9.11	9.89	11.97	7.34	10.45	2.9	12.87	20.68	20.49
AZIN1	72.71	88.11	87.35	104.89	90.06	44.06	106.92	81.3	99.36	99.09	94.37	90.73	100.61	94.5	128.48	72.41	64.05	55.06	87.44	113.02	82.77	105.08	71.13	81.75	125.41	61.06	17.45	85.95	75.24	114.69
AZIN2	1.58	1.28	1.05	2.46	1.23	0.95	1.73	1.32	1.12	0.99	0.91	0.46	1.11	0.65	0	3.04	2.46	1.41	0.88	0.2	2.75	6.27	5.8	7.86	10.76	16.26	1.45	7.56	8.16	9.78
B2M	0	0.11	1.28	0	0.92	0	0.41	0	0.37	0	0	0.67	0	0	0	0	0	0	0	0.1	0	0.38	0.41	0	0	0	1.45	0	0	0
B3GALNT1	0	0	0	0	0	0	0	0	0	0	82.44	71.36	69.68	172.48	146.04	63.68	58.67	66.75	122.37	130.1	38.58	42.79	46.89	42.26	41.65	22.31	13.06	29.08	30.35	16.43
B3GALT1-AS1	0	0	0	0	0	0	0	0	0	0	0	0	0	0	0	0	0	0	0	0	0	0	0	0	0	0	2.91	0	0	0
B3GALT5	0	0	0	0	0	0	0	0	0	0	0	2.15	3.18	10.42	6.7	0	1.64	3.77	5.36	8.66	0	0	0	0	0	0	0	0	0	0
B3GALT6	2.5	3.33	2	4.58	0.61	1.19	1.1	2.21	0.37	0.5	1.36	3.67	1.98	3.88	1.95	2.27	4.1	3.79	0.88	2.07	9.59	3.56	3.57	2.65	0.66	2.71	0	0.53	2.96	3.94
B3GAT3	9.3	11.33	7.59	8.47	3.7	3.74	8.13	5.54	1.5	3.42	12.43	13.05	13.63	17.15	5.92	9.41	10.57	7.76	9.06	8.57	13.06	14.03	14.57	18.23	16.27	11.59	1.45	4.32	5.2	12.61
B3GLCT	12.17	17.57	12.78	16.45	5.54	8.41	5.9	1.78	4.86	3.44	2.76	4.96	3.22	5.15	0	1.54	3.27	3.83	2.65	3.23	7.69	6.88	6.74	5.3	4.01	4.08	0	2.13	5.91	5.62
B3GNT10	4.08	5.48	4.86	5.27	7.07	9.44	11.02	6.75	12.34	5.88	10.74	7.75	5.21	5.28	6.99	8.28	13.1	6.18	8.88	5.95	16.37	11.11	8.12	9.34	15.43	12.86	17.49	11.34	14.04	5.77
B3GNT2	53.98	60.62	45.51	53.7	41.09	34.72	43.58	35.78	28.52	31.72	27.36	31.87	22.16	31.25	17.6	18.07	23.65	27.61	35.41	23.46	31.99	39.49	27.47	34.22	35.32	24.07	11.66	27.81	27.69	27
B3GNT3	67.08	44.38	53.05	40.38	43.75	56.57	65.5	57.1	75.39	76.44	2.7	3.7	4.65	3.3	7.61	6.17	6.55	8.48	8.91	2.02	2.75	4.09	6.07	2.77	9.38	5	0	7.51	2.95	8.5
B3GNT4	0	0.42	0.19	1.12	0	0	0	0	0	0.5	0.45	0.71	1.81	1.21	0	3.75	2.46	1.9	0.88	1.13	0	0	0	0	0	0	0	0.53	0	0.53
B3GNT5	2.52	2.61	3.87	4.62	1.84	0.72	2.17	3.13	0.75	5.36	0.45	0.67	0.49	0	0	0.77	0	0	0	0	8.78	8.24	9.05	9.88	10.73	3.67	4.35	5.91	7.46	7.47
B3GNT7	0	0	0	0	0	0	0	0	0	1.49	0	0	0	0	0	0	0	0	0	0	14.53	18.66	17.15	9.6	9.37	9.14	0	8.1	5.16	15.31
B3GNT9	0	0	0	0	0	0	0	0	0	0	5.69	5.92	2.67	4.69	3.08	2.21	7.34	8.25	9.01	2.65	1.9	1.23	1.08	0.63	0.66	2.28	0	0.53	2.96	1.2
B4GALNT1	0.31	0	0.09	0	0	0	0	0	0	0	2.75	4.43	4.75	6.56	8.93	9.53	8.97	6.62	4.43	9.3	0.92	1.12	1.48	0.75	0.66	0.9	0	0.53	0	0.63
B4GALNT4	12.36	15.88	12.97	20.19	7.38	13.4	9.63	9.43	11.96	7.86	18.2	23.54	18.97	20.07	16.45	28.77	25.29	22.72	14.23	9.65	1.83	0.75	0.69	0.75	0	0.91	0	0	0	1.08
B4GALT1	50.86	78.12	69.58	82.41	42.01	39.71	37.08	47.53	48.37	47.01	8.26	20.14	10.49	50.61	16.03	13.72	16.32	16.9	38.39	22.56	20.44	18.43	25.06	16.94	20.67	19.25	1.45	16.12	14.84	31.69
B4GALT2	11.45	8.96	11.4	12.55	3.07	7.66	7.83	10.88	8.6	11.97	16.88	19.35	13.47	18.1	17.81	22.1	13.05	31.38	20.61	17.29	9.62	14.67	16.69	14.43	15.59	15.12	1.45	12.96	10.37	19.86
B4GALT3	21.41	15.53	11.37	25.05	5.85	24.87	3.84	0.43	10.11	5.36	6.17	10.5	9.3	17.46	5.54	13.68	3.29	14.61	2.67	10.72	9.81	12.27	10.77	18.79	6.02	13.93	0	7.62	6.63	24.01
B4GALT4	8.78	13	13.71	9.05	13.25	8.96	8.04	7.68	11.97	11.68	1.81	5.74	5.25	2.28	3.2	4.52	5.73	2.38	0.88	4.07	0.92	6.11	7.39	2.9	5.32	1.35	1.45	2.14	0.73	3.45
B4GALT5	382.11	306.3	326.8	297.7	210.74	244.28	240.01	394.35	241.01	340.7	15.16	20.77	23.98	30.63	15.51	18	14.68	21.18	23.24	17.52	56.44	50	46.14	52.24	52.89	64.62	13.06	35.86	77.12	58.19
B4GALT7	7.04	10.75	10.2	13.42	5.84	5.1	4.74	8.06	2.98	6.8	5.03	7.39	4.41	8.08	3.8	5.35	6.55	2.89	1.78	5	1.9	5.4	2.25	3.52	0.66	5.45	0	2.14	4.43	7.39
B4GAT1	1.25	4.13	3.27	3.77	2.15	3.47	2.13	3.59	2.61	4.85	4.25	4.68	5.44	3.31	4.91	4.58	6.54	4.7	2.65	4.28	4.87	2.71	3.29	3.54	2.01	1.82	0	3.77	2.96	5.93
B9D1	6.31	12.66	13.06	15.99	4.61	7.16	4.33	7.61	5.98	6.33	3.2	10.45	9.53	7.74	4.99	6.76	7.37	11.22	6.28	6.23	1.9	7.49	6.54	5.29	6.69	6.84	2.9	3.24	5.17	7.17
B9D2	0	0	0	0	0	0.48	0.2	0	0	0	0	0	0	0	0	0	0	0.95	0	0.1	0.92	0	0.41	0.25	0	1.84	0	0.53	0	0.26
BABAM1;AC010463.1	174.2	124.35	120.95	172.19	171.64	138.93	189.15	177.89	189.64	195.46	100.75	74.72	69.05	74.84	80.29	78.23	101.89	82.68	104.21	64.93	159.34	160.67	150.16	183.93	212.98	203.78	127.1	228.46	158.77	194.73
BACE1	0.61	1.9	2.44	2.1	0.61	1.44	0.62	0.87	0.37	0.99	10.21	10.98	7.2	12.55	4.96	11.61	1.64	14.33	14.37	4.22	8.56	8.16	7.13	5.68	5.37	5.45	4.36	3.2	2.96	8.72
BACE2	14.75	38.85	36.98	44.62	14.47	10.59	3.77	4.89	8.23	6.32	3.63	10.53	7.58	13.55	4.45	3.81	5.74	6.18	8.05	12.9	1.9	3.47	2.73	3.14	3.33	3.63	0	1.07	3.7	7.99
BACH1	3.84	3.67	3.09	8.11	4.31	1.46	5.55	4.56	1.49	0.5	1.34	2.99	4.41	2.58	3.52	4.52	4.9	5.62	0	2.08	4.82	6.6	9.88	18.45	16.96	11.55	10.2	8.68	8.21	26.72
BAD	48.16	33.87	36.19	34.71	36.04	52.43	40.6	42.12	58.88	56.68	81	68.62	65.55	57.22	55.85	96.04	63.5	122.61	72.18	51	67.76	53.67	52.25	45.7	71.71	76.01	24.72	75.66	81.5	58.88
BAG1	36.18	45.45	44.47	55.67	36.03	20.82	19.11	25.43	15.32	22.84	49.17	59	52.66	110.38	40.35	53.24	47.29	66.83	99.26	57.89	32.92	55.52	52.77	45.67	31.55	52	7.26	42.21	49.87	53.52
BAG2	1.86	2.18	3.59	1.85	1.84	4.82	2.27	3.05	2.98	4.93	1.79	4.22	3.43	2.69	1.25	2.31	0.82	1.92	0	3.02	39.39	51.94	54.31	45.64	40.72	39.08	34.97	44.87	35.62	47.9
BAG3	7.98	9.76	11.5	12.88	5.54	11.36	12.56	14.43	19.5	14.55	52.2	62.61	55.5	85.33	37.67	51.07	34.79	47.95	51.12	32.3	53.58	64.84	63.44	65.33	66.81	41.98	7.28	38.34	32.8	62.15
BAG4	28.34	35.74	37.96	33.74	24.04	33.79	24.08	34.75	27.7	39.24	17.37	26.19	29.68	22.24	20.61	27.23	14.73	35.29	19.65	26.35	19.97	28.59	25.13	18.72	31.69	25.81	0	26.55	23.85	25.31
BAG5	17.77	25.14	22.81	18.76	8.91	26.43	7.41	4.91	23.66	24.21	20.33	33.86	38.56	46.62	20.4	37.46	13.06	21.71	51.29	40.32	35.13	26.28	38.44	25.27	14.75	30.55	33.59	28.37	38.27	23.76
BAGE2	46.56	58.06	35.61	67.81	31.75	28.3	30.76	18.59	37.49	20.57	23.76	34.54	32.04	35.5	20.69	25.35	19.56	19.28	17.01	20.29	6.63	5.18	3.62	6.42	1.32	1.35	1.45	1.06	0.73	0.81
BAHD1	18.17	6.9	10.37	8.05	13.23	11.53	11.95	18.6	11.59	15.03	17.15	6.69	10.91	6.86	10.63	22.26	17.15	27.3	17.91	7.75	5.64	2.37	2.15	2.77	6.7	3.18	0	3.21	2.95	4.52
BAIAP2	42.31	36.39	28.03	30.85	50.14	71.24	73.65	60.84	76.18	56.7	48.16	26.96	29.75	25.05	45.25	30.03	41.27	38.45	35.58	29.03	44.72	48.21	51.29	44.9	57.56	63.19	10.19	36.96	49.03	37.08
BAIAP2-DT	2.81	1.94	3.02	2.85	2.15	1.67	4.05	2.65	5.23	4.4	6.92	7.89	4.26	1.92	5.15	8.24	3.28	7.17	6.26	2.54	0	1.13	0.83	1	0.66	0.9	0	0.53	0.73	0.46
BAIAP2L1	45.65	90.82	83.15	99.28	52.44	65.32	52.51	62.33	59.25	60.19	18.92	44.68	48.02	49.53	24.07	29.18	26.93	43.31	26.81	37.01	19.12	35.99	37.65	27.84	18.69	18.72	1.45	8.57	13.33	30.87
BAIAP2L1;RPS3AP26	13.14	107.7	300.71	86.23	107.16	48.19	104.19	122.19	63.39	116.12	9.41	79.62	270.96	39.24	72.85	39.15	98.13	28.6	33.97	185.49	12.88	31.17	126.32	30.1	45.36	23.43	64.95	20.77	13.51	60.42
BAIAP3	0.95	2.25	1.6	2.1	0.31	2.01	1.1	2.29	1.12	0.5	1.86	4.99	5.66	4.99	3.65	4.37	2.45	4.14	1.77	2.12	0.92	0.74	1.18	1.26	0.66	0.45	0	1.07	0	0.87
BAK1	23.04	28.71	26.89	24.14	26.53	17.31	14.99	19.98	21.34	27.92	18.83	25.56	25.19	24.48	23.32	22.71	24.55	27.12	11.6	25.75	24.18	46.91	47.04	43.63	55.68	43.98	5.81	32.01	34.38	53.03
BAMBI	54.78	88.93	62.52	112.78	25.6	27.97	33.08	40.98	32.99	39.16	62.98	92.09	96.4	137.63	41.06	60.26	54.26	94.24	64.54	56.94	3.73	1.38	2.44	2.26	0.66	4.57	1.45	2.15	1.48	4.65
BANF1	124.1	109.39	112.14	146.75	167.41	114.9	136.85	124.91	120.37	138.33	267.76	219.32	215.7	206.05	329.22	196.5	221.08	246.06	228.76	249.88	170.04	182.15	184.98	176.15	227.92	236.74	171.7	229.62	190.13	244.06
BANP	3.45	5.12	5.75	5.48	4	5.12	2.53	3.05	1.87	7.78	3.19	7.65	3.7	5.46	7.26	8.09	8.19	3.38	4.45	5.07	3.73	5.03	4.41	6.19	2	4.53	5.8	3.76	2.94	5.84
BAP1	19.73	19.17	17.32	30.55	16.01	15.48	15.32	11.26	19.84	19.81	28.14	21.63	22.92	21.41	23.62	26.98	25.29	30.99	24.3	17.39	24.64	25.18	20.13	18.47	20.92	26.81	30.7	22.23	35.85	28.1
BARD1	7.95	12.74	14.59	16.12	8.92	11.68	6.51	6.74	7.48	8.73	19.38	20.37	17.9	24.72	23	14.12	15.53	10.37	11.53	25.39	31.85	21.48	17.31	27.81	18.21	15.2	1.45	14.63	11.86	13.24
BASP1	0	0	0	0	0	0	0	0.43	0	6.3	107.14	141.02	185.67	94.21	56.75	100.42	84.44	122.3	45.74	81.25	161.6	171.7	189.05	155.3	149.52	83.22	74.45	133.01	98.69	141.17
BATF	37.36	59.03	60.6	53.47	50.29	43.07	61.16	66.95	79.26	63.63	50.32	42.36	50.53	55.69	24.65	29.8	33.33	35.74	34.16	27.32	0.92	1.13	1.37	1.25	1.32	1.8	2.9	3.2	0.73	2.39
BAX	86	73.17	85.97	99.63	68.88	65.88	63.1	63.77	62.28	68.08	98.85	128.2	137.76	120.16	126.89	129.56	115.87	196.88	86.94	106.89	104.76	116.09	113.05	119.18	96.43	111.32	79.44	108.47	103.63	134.78
BAZ1A	69.24	59.14	80.02	50.82	52.96	50.04	59.52	58.21	56.57	56.52	61.14	91.7	101.17	135.46	101.97	69.92	91.18	60.27	104.65	113.92	71.54	65.94	91.41	69.37	70.93	34.44	91.95	59.23	76.22	47.41
BAZ1B	51.86	59.21	72.58	48.48	48.33	47.26	45.14	43.81	48.27	46.27	65.6	109.47	112.03	97.38	97.44	103.71	79.98	97.55	69.88	124.82	50.65	49.84	64.89	48.93	42.25	37.02	72.82	45.28	63.79	50.91
BAZ2A	45.67	51.02	48.88	42.59	41.63	29.92	31.47	37.95	37.86	28.37	37.39	64.05	64.63	47.38	43.54	51.01	55.35	44.54	25.12	51.76	20.95	24.59	29.41	30.38	24.23	13.72	32.34	23.96	15.55	28.49
BAZ2B	8.66	3.27	7.86	7.56	6.77	4.68	6.29	1.75	9.34	5.9	7.34	5.9	17.56	8.98	8.71	14.15	8.99	14.81	7.97	7.81	6.63	2.72	7.8	9.22	8.04	3.63	8.73	4.82	11.16	6.88
BBC3	5.8	9.92	7.86	8.66	10.18	5.26	4.49	5.09	5.24	7.61	15.41	22.81	25.82	9.95	8.92	25.29	17.88	35.89	9.98	4.09	11.97	3.29	3.84	2.9	2.66	4.14	1.45	4.31	2.95	8.89
BBIP1	0.61	3.59	4.38	1.96	4.31	6.05	3.95	6.74	4.11	5.33	6.99	8.16	8.19	4.31	6.52	11.66	3.27	4.7	9.93	8.91	2.75	4.68	7.64	3.66	3.34	4.12	7.26	4.86	5.17	7.83
BBOF1	1.22	5.23	3.58	2.92	4.3	8.67	3.4	7.16	7.48	4.4	5.44	11.29	13.98	7.38	3.15	6.7	8.19	8.43	6.23	4.91	0	2.97	2.57	2.51	1.32	3.18	7.28	3.23	4.43	2.57
BBS10	1.25	2.75	2.32	2.93	5.22	4.19	4.01	3.63	5.61	6.31	22	13.93	9.92	9.49	11.16	13.39	14.65	24.97	9.81	8.51	11.66	9.99	9.05	9.88	14.1	20.46	13.11	15.33	13.41	14.67
BBS12	0	0.22	0	0	0	0	0	0	0	0.98	0	0	0	0	0	0	0	0	0	0	0.92	0	0	0.25	0	0	1.45	0	0	0.09
BBS2	13.59	22.77	25.95	26.33	19.39	19.35	22.68	28.27	25.84	28.4	4.51	12.61	11.1	6.9	7.01	13.47	9.81	9.47	1.77	5.9	6.65	6.53	6.04	5.55	5.3	5.47	1.45	3.75	4.44	7.17
BBS4	2.82	7.25	4.31	5.11	5.23	9.64	6.82	8.22	5.23	2.95	19.13	13.73	14.6	10.02	7.17	15.81	17.09	7.39	8.98	5.2	0.92	2.71	2.93	1.26	2	2.77	7.28	3.24	2.21	4.12
BBS5;AC093899.2	0	0	0	0	0	0	0	0	0	0	4.58	6.31	5.72	5.85	1.95	4.47	4.92	3.33	4.43	3.91	0	3.35	3.87	3.78	4.65	1.81	5.8	3.76	5.15	2.87
BBS7	10.8	14.2	16.18	14.18	6.76	7.09	7.48	6.26	7.47	9.32	7.28	12.44	15.38	10.37	11.91	14.71	5.75	12.33	4.45	16.14	15.5	32.29	26.37	28.12	17.5	31.31	33.64	30.89	23.78	41.37
BBS9	0.62	1.07	0.45	1.26	2.15	0.72	0.64	2.19	0	2.92	0.91	4.58	3.86	2.1	1.3	2.27	5.73	1.44	0.88	0.83	0	0.87	0.68	0.38	0.66	0.45	0	2.14	1.48	1.88
BBX	47.47	56.11	64.99	48.46	56.75	48.09	47.24	40.38	48.37	52.07	36.1	40.79	62.03	31.03	37.19	37.71	39.95	33.22	35.11	37.48	49.17	56.05	77.29	59.53	51.47	55.35	87.68	64.4	41.69	77.77
BCAM	11.61	17.84	18.68	11.52	11.09	3.91	6.47	10.7	5.23	11.54	173.67	155.55	201.64	132.31	66.53	112.19	132.85	196.19	60.96	68.95	2.82	4.56	2.69	4.04	2.01	3.61	0	2.14	1.47	6.26
BCAP31	177.22	134.76	168.84	170.55	335.81	267.06	309.6	260.1	280.17	284.32	411.29	305.16	336.26	255.27	664.6	369.27	331.27	393.64	439.19	319.05	354.43	265.29	250.22	253.4	405.27	331.12	341.4	332.65	417.19	317.69
BCAR1	83.53	106.42	102.83	105.47	57.68	68.12	72.41	83.07	56.94	56.52	39.67	55.41	48.72	46.19	28.77	39.26	43.22	44.09	29.43	41.46	35.61	44.85	41.2	38.86	38.31	45.68	1.45	28.04	22.96	48.4
BCAR3	39.68	40.33	37.67	43.48	25.95	28.11	33.22	45.18	27.82	33.5	1.83	7.03	5.8	2.04	3.2	5.22	5.71	6.55	0	3.33	91.91	88.86	94.27	79.34	123.18	116.2	18.91	81.21	99.72	97
BCAS1	4.66	4.53	11.55	3.43	5.52	0.47	1.45	3.59	1.87	8.78	21.67	71.12	135.39	46.31	19.04	72.31	42.5	87.74	28.54	40.26	0	0.13	1.66	0.13	1.32	0	1.45	0.53	0	0.99
BCAS2	64.29	102.65	94.67	109.93	86.55	47.65	52.03	72.61	41.63	49.36	187.94	248.39	258.49	241.87	222.08	153.36	167.11	157.26	130.8	254.36	50.33	61.86	65.15	71.68	40.21	36.77	65.9	36.4	32.75	80.73
BCAS2P2	0.61	1.18	2.3	0.42	1.23	0.47	0	0.43	0	0.5	1.36	2.85	3.36	1.69	2.48	6.7	0.82	1.87	1.77	4.99	0	0.13	0.41	0.25	0.66	0	2.9	1.06	0.73	0.26
BCAS3	8.36	9.93	17.32	7.24	11.36	10.27	9.11	13.71	8.2	12.3	174.75	367.07	549.07	222.84	188.6	357.75	316.31	442.43	120.22	276.98	1.83	6.26	17.06	7.29	12.63	4.52	11.6	9.11	5.14	16.24
BCAS3;RPL23AP74	0.92	6.82	6.88	65.82	19.17	35.08	13.51	11.03	35.07	31.63	1.83	6.68	11.89	90.41	26.75	39.34	17.01	14.62	47.07	12.7	1.9	5.46	6.61	92.53	31.92	32.1	51.9	3.24	55.89	79.68
BCAS4	28.41	39.7	48.55	47.87	17.54	31.68	25.37	32.42	23.17	27.78	667.36	922.09	877.28	858.38	357.42	598.21	580.48	684.98	406.22	473.55	31.04	29.61	40.98	29.13	38.77	14.54	4.35	13.98	6.65	26.01
BCAT1	0	0	0	0	0	0	0	0	0	1.98	0	0	0	0	0	0	0	0.48	0	0	18.1	13.62	23.95	23.5	18.81	21.47	14.51	20.99	15.58	33.55
BCAT2	9.48	13.24	10.28	15.73	3.39	7.89	3.17	2.76	10.87	7.68	16.18	18.14	16.75	15.68	4.22	18.12	6.52	15.33	6.26	10.3	9.96	8.76	10.01	10.42	4.72	5.54	0	15.83	5.95	9.22
BCCIP	46.96	64.63	67.11	49.61	73.28	104.6	105.06	87.54	104.28	94.14	80.84	94.58	105.97	105.04	95.84	97.21	77.66	80.12	134.51	99.24	230.73	284.3	258.39	291.09	176.06	179.04	265.04	141.8	228.76	153.27
BCDIN3D	0.93	1.56	0.87	2.97	2.77	1.47	1.8	1.82	1.49	1.47	15.02	8.29	8.32	7.73	14.33	8.71	13.83	19.48	6.31	5.35	1.9	0.74	1.2	0.38	2	2.28	1.45	1.06	1.47	1.21
BCKDHB	50.22	32.04	31.52	44.4	48.52	50.65	51.52	44.27	58.64	47.58	27.75	22.01	20.83	16.41	17.17	33.65	23.62	46.53	18.82	10.49	17.6	16.85	13.77	13.55	24.47	21.84	16.04	15.23	22.37	10.99
BCKDK	30.07	40.1	43.4	41.87	25.9	33.18	28.17	39.81	34.85	46.17	31.51	56.09	50.87	53.7	51.49	68.09	36.64	56.25	35.84	56.27	32.74	31.01	30.42	29.8	26.93	24.82	2.9	18.31	29.9	35.63
BCL10	9.74	20.82	26.02	23.34	15.98	20.54	14.08	20.64	18.34	23.23	15.22	24.75	32.51	26.71	13.14	16.63	29.41	25.24	11.59	25.97	24.71	40	36.86	31.59	35.53	29.29	11.64	41.05	25.18	53.43
BCL11B	12.9	15.99	12.58	19.15	7.4	4.49	3.35	5.12	3.37	5.72	2.79	1.98	1.12	14.37	4.91	0.77	3.28	1.45	6.31	7.25	0	0	0	0	0	0	0	0	0	0.09
BCL2	0	0.54	0.55	0.3	0.31	0.71	0.2	0.87	0	0.99	4.56	12.97	15.5	30.28	9.29	11.14	11.46	14.64	7.12	11.17	0	1.51	3.12	2.01	1.32	0.45	2.91	0	0.73	1.69
BCL2A1	0	0	0	0	0	0	0	0	0	0	0	0	0	0	0	0.77	0	0	0	0	2.82	9.63	10.6	7.44	8.05	16.01	24.78	36.51	33.83	49.9
BCL2L1	51.27	68.45	57.44	64.54	52.63	64.66	50.14	45.67	50.86	71.1	65.84	80.35	98.7	57.9	45.77	66.74	71.06	71.14	26.61	51.15	148.12	163.8	142.15	162.35	147.4	134.71	79.99	149.64	156.74	197.43
BCL2L1-AS1	0	0	0	0	0	0	0	0	0	0	0	0	0	0	0	0	0	0	0	0	0	0.86	1.05	0.38	2.01	0.91	1.45	2.71	2.98	0.18
BCL2L11	6.97	11.17	10.35	17.84	9.22	6.62	3.47	8.06	5.23	5.39	6.37	5.07	5.26	4.37	1.95	5.97	4.92	10.86	1.78	3.24	0.92	1.25	0.55	0.63	0.66	0.9	0	1.06	2.21	2.33
BCL2L12	54.52	37.17	47.67	45.95	28.96	30.54	42.78	31.49	49.09	41.2	33.92	38.64	32.77	34.41	57.14	39.52	26.95	32.09	27.7	68.15	63.26	50.69	48.15	43.64	62.51	57.06	33.53	53.3	44	51.79
BCL2L13	21.01	34.26	35.82	40.93	36.08	32.01	44.07	38.49	43.16	42.92	7.88	23.97	22.1	21.25	22.43	10.23	15.49	25.21	7.98	24.55	8.49	12.37	12.29	10.72	13.48	7.75	4.35	8.13	15.58	13.7
BCL2L15	0	0	0.09	0	0	0	0	0	0	0	0	0	0	0	0	0	0	1.87	0	0.28	0	0	0	0	0	0	0	0	0	0
BCL2L2-PABPN1;PABPN1	141.56	126.96	123.25	163.38	90.28	118.19	112.16	113.4	111.3	80.54	157.78	152.95	161.83	130.35	113.64	131.95	123.01	144.41	92.81	146.06	133.64	206.1	147.62	205.3	111.37	106.44	64.21	120.98	107.09	118.6
BCL2L2;BCL2L2-PABPN1	22.11	26.69	30.63	24.54	16.94	40.23	28.44	29.61	42.41	24.46	10.3	13.75	21.59	15.25	12.86	20.85	17.97	13.49	8	14.05	10.87	17.94	24.18	21.06	12.15	13.41	17.57	19.54	18.65	17.81
BCL3	45.31	92.05	63.73	93.04	45.8	27.07	21.02	30.15	25.92	30.59	11.84	23.07	21.82	30.54	21.01	26.5	29.89	27.81	14.4	21.67	23.18	16.2	18.07	14.46	12.16	11.54	0	2.15	10.39	22.38
BCL6	85.31	86.04	87.61	81.47	59.87	42.45	41.13	49.47	67.54	60.63	1.36	2.74	5.42	8.43	3.78	0.77	0.82	0.97	2.65	3.23	2.75	5.68	10.42	4.03	2.01	5.91	2.91	4.82	5.15	10.82
BCL7A	16.27	15.12	9.45	12.88	12.29	12.68	22.62	15.62	13.45	15.63	37.56	25.55	22.76	23.82	19.96	26.04	24.54	33.13	23.17	16.49	3.66	4.64	2.74	3.77	2.66	4.49	7.26	7.5	8.84	7.47
BCL7B	45.14	72.81	63.25	64.27	39.73	57.66	54.5	48.59	65.57	51.98	54.39	63.19	58.36	58.05	45.19	57.67	39.2	69.45	45.63	59.45	70.99	79.22	55	66.52	39.59	74.22	34.93	47.04	76.81	51.47
BCL7C	2.91	2.18	1.79	1.39	0.31	0.72	1.28	1.32	3.74	0.5	1.39	3.24	4.07	3.86	1.9	5.2	0	0.95	2.65	2.51	0.92	0.25	0.81	0.38	0.66	1.84	0	1.06	2.96	0.88
BCL7C;AC135048.2	83.17	82.44	93.05	81.99	73.43	92.14	84.11	89.11	88.92	84.75	144.43	131.5	131.99	115.54	102.73	160.66	126.75	169.57	102.79	114.5	76.23	79.33	65.4	69.84	67.62	100.64	26.23	94.55	88.14	71.57
BCL9	7.61	11	6.83	10.58	3.38	4.14	2.75	7.17	1.87	8.25	6.02	13.64	10.49	12.09	6.08	14.11	13.88	18.2	6.22	6.69	0.92	1	1.78	2.13	1.32	3.16	4.36	2.68	2.95	3.49
BCL9;AC242628.1	0	0	0	0.15	0	0.24	0	0	0	0	0	0	0	0.32	0	0.77	0	1.87	0	0	0	0	0.14	0	0	0	0	0	0	0
BCL9L	22.2	26.3	25.07	18.87	14.79	15.6	12.26	12.29	21.72	14.06	8.79	25.4	25.57	8.45	6.22	9.67	12.27	18.77	4.42	10.34	14.41	11.98	15.54	12.9	6.67	9.12	2.9	8.58	15.56	10.9
BCLAF1	44.37	56.84	50.54	40.87	57.68	56.86	45.36	36.52	49.88	37.27	53.34	72.39	76.15	60.92	77.63	67.62	67.47	36.95	56.02	69.04	51.61	69.15	68.59	86.53	54.31	74.2	142.37	66.78	74.02	61.11
BCLAF1P2	0.31	0.32	0	1.96	1.23	2.01	0.2	0	0.37	0.5	0	1.33	0	4.75	1.25	3.6	0.82	4.1	0	0	0	0.37	0	4.19	0	0.91	0	1.07	0.73	2.04
BCOR	22.67	17.8	20.2	17.35	24.44	15.44	14.17	23.45	11.24	14.23	31.25	26.21	29.03	25.84	37.94	28.2	18.66	46.38	7.19	32.13	14.45	9.45	8.58	10.18	18.57	4.13	11.73	19.8	5.93	11.86
BCORL1	1.54	3.26	3.75	5.72	3.08	2.46	3.39	0.43	2.24	2.45	4.65	3.01	3.28	3.17	3.15	5.05	4.88	4.18	0	2.36	0.92	1.48	2.49	2.02	1.32	1.84	1.45	2.15	0	3.95
BCR	55.25	31.43	28.14	31.82	33.9	26.03	24.49	24.74	34.88	37.93	21.65	28.18	23.42	26.54	29.65	37.68	38.95	45.82	33.28	26.3	17.29	14.78	16.54	17.19	16.08	21.48	13.09	12.91	17.02	13.42
BCS1L	4.69	3.58	5.19	4.43	3.99	3.9	6.36	6.26	3.36	2.93	2.28	5.3	3.13	4.18	4.38	2.27	2.46	1.45	2.65	4.56	8.66	5.19	5.61	6.8	6.66	6.36	7.26	4.29	8.12	4.97
BDH2	1.57	2.67	4.35	3.92	3.39	4.98	1.76	1.78	2.24	3.42	4.19	4.79	5.84	5.52	2.55	5.22	3.27	1.87	0.88	1.71	0.92	3.04	6.28	5.7	0.66	8.37	11.72	8.16	3.7	10.65
BDNF	0	0	0	0	0	0	0	0	0	0	0	0	0	0	0	0	0	0	0	0	0	0.13	0.8	0.5	0	0.45	1.45	1.07	5.96	0.43
BDNF-AS	2.23	1.26	0.45	1.54	1.23	0.48	0.87	1.78	1.12	1.49	5.12	2.77	2.94	2.38	0.65	3.04	4.08	0	0.88	0.89	1.9	1.11	0.28	0.38	2	0.45	0	1.07	2.96	0.79
BDNF;AC103796.1	0	0	0	0	0	0	0	0	0	0	0	0	0	0	0	0	0	0	0	0	23.42	22.81	22.13	24.41	27.54	16.07	2.91	13.67	21.91	16.61
BECN1	74.13	80.34	72.8	59.14	75.67	93.03	77.48	68.85	87.52	90.1	80.9	74.97	76.63	70.79	72.25	88.57	72.2	84.56	65.12	56.8	67.47	68.15	59.54	59.85	78.45	84.39	57.13	87.1	93.27	64.64
BET1	24.55	26.63	26.9	32.49	31.45	19.25	20.02	22.06	23.61	22.38	13.55	21.81	23.16	17.43	23.62	21.68	15.52	14.09	16.16	21.4	27.44	25.86	27.07	30.87	28.34	30.15	23.34	36.42	27.66	38.54
BET1L	12.95	22.32	29.7	25.17	14.23	13.92	13.45	7.13	9.77	9.45	8.15	8.73	11.98	15.57	5.81	13.66	12.14	9.45	9.1	7.48	5.01	16.34	13.96	13.39	8.2	18.4	13.18	9.9	16.57	16.61
BEX2	4.45	6.63	7.04	7.14	8.94	6.97	5.15	4.48	7.5	7.75	7.01	10.45	13.36	12.34	8.04	8.09	13.04	10.15	9.81	14.07	3.96	7.2	9.91	7.06	1.98	19.45	29.35	35.35	21.67	38.79
BEX3	115.52	183.46	221.02	149.65	131.24	102.29	86.03	102.71	96.44	104.34	238.09	291.66	341.98	304.43	173.97	214.3	179.24	216.95	185.41	259.76	238.04	287.25	354.61	375.72	196.17	120.72	120.25	224.6	129.94	298.2
BEX4	1.86	4.53	4.44	3.07	4.92	5.23	4.03	4.99	9.73	6.33	11.33	13.51	9.28	4.85	4.31	16.53	1.64	11	9.85	4.08	0	0.13	0	0	0.66	0	0	0.53	0	0.53
BEX5	0.31	0.22	0.18	0.84	0	0.47	0	0	0	0	0	0.24	0	0.16	0	0	0	0	0	0	0	0	0	0	0	0.9	2.9	2.15	1.48	2.52
BFSP1	0	0	0	0.15	0	0	0	0	0.37	0	0	0	0	0	0	0	0	0	0	0	5.71	1.1	0.8	1.01	0	0.91	2.91	0.53	0	1.84
BHLHE40	18.59	19.65	17.25	20.69	10.78	6.86	11.51	5.84	7.85	5.4	0.89	3.13	4.25	4.36	1.95	4.47	3.28	3.33	0.88	6.62	8.49	10.17	11.12	9.08	9.38	12.8	5.83	19.01	8.86	42.68
BHLHE41	15.78	26.57	28.3	23.05	21.83	37.78	35.57	41.69	42.29	34.9	0	0	0.49	0.33	1.95	1.54	0	0	0	2.33	2.82	1.75	3.54	1.13	1.32	0.9	2.9	3.74	2.2	5.33
BICC1	0	0	0	0	0	0	0	0	0	0	0	0	0	0	0	0	0	0	0	0	0	0	0	0	0	0	2.91	1.07	0	0
BICD1	13.29	12.18	11.49	13.6	10.46	5.11	5.66	4.92	4.11	9.21	2.28	4.08	4.23	5.66	0	3.81	4.92	3.25	6.26	4.99	5.01	6.64	5.88	5.17	2.65	11.01	1.45	3.23	9.59	5.52
BICD2	69.78	77.39	65.56	66.01	62.73	75.99	77.81	72.75	54.82	48.76	31.44	23.42	31.62	39.45	24.09	39.64	21.2	36.86	37.93	20.42	49.67	71.46	59.11	61.09	55.2	84.99	39.6	71.43	69.1	57.16
BICDL1	0	0.11	0	0.15	0.92	0	0.2	0.43	0.75	0	0	0	0	0	0	0	0	0	0	0	0	0	0	0	0	0	1.45	0	0	0
BICDL2	56.44	35.25	35.32	36.53	27.45	27.48	30.28	24.77	25.47	24.44	38.87	40.16	34.89	33.23	18.15	40.24	35.83	53.65	25.95	17.35	0	0	0	0	0	0	0	0	0	0
BICRAL	16.53	11.93	9.97	12.75	12.92	9.88	14.62	8.41	16.46	14.54	3.17	5.81	7.68	4.2	0	2.27	9.02	7.14	7.1	4.51	20.8	10.72	8.93	11.27	26.53	32.94	55.79	24.68	42.94	9.29
BID	125.27	136.61	139.41	127.48	110.91	63.77	68.25	85.81	79.57	92.71	54.61	81.16	73.6	87.9	91.13	56.59	65.88	83.4	74.29	96.63	31.95	42.31	50.3	32.39	43.83	57.49	8.71	39.09	40.32	55.89
BIK	0.95	2.97	2.86	4.27	1.23	0.24	0.41	1.32	0	0	11.04	34.8	36.31	10.36	2.97	9.91	17.03	14.29	1.77	8.67	4.82	6.25	5.31	7.5	1.33	2.75	0	2.16	0.73	10.92
BIN1	32.24	53.28	53.21	44.57	29.55	39.1	32.19	33.71	42.72	44.42	0	0	0.49	0	0	0.77	0	0	0	0.1	13.46	15.31	19.36	13.24	16.76	21.07	17.46	25.42	29.67	23
BIN3	5.04	6.37	6.81	6.12	7.07	9.86	12.68	7.13	10.47	5.88	11.65	10.3	14.59	12.77	16.61	16.17	8.19	8.01	14.35	13.04	19.15	10.44	15.62	13.16	11.37	11.08	26.23	15.73	20.26	14.11
BIRC2	38.02	38.76	47.54	42.35	30.19	43.58	36.83	34.03	35.96	36.91	18.68	27.34	27.64	23.77	18.62	21.65	21.31	39.42	14.29	23.21	81.82	76.66	75.44	73.75	68.06	90.13	105.42	72.44	96.7	95.55
BIRC3	1.54	5.56	3.65	4.3	2.15	0.24	0.41	0	0.37	1.97	0	1.36	1.35	2.4	0.65	0	1.64	0.48	0	0.49	33.82	39.74	38.32	33.59	26.63	30.46	80.9	14.64	20.19	45.74
BIRC5	81.25	89.82	94.4	80.3	59.04	64.46	74.1	63.05	102.03	97.14	106.84	113.39	92.19	131.14	164.1	70.26	93.05	58.47	60.91	240.28	188.13	192.39	171.23	227.64	173.06	103.54	39.64	140.98	110.28	148.17
BIRC6	86.01	79.62	59.54	91.48	57.07	67.79	67.53	63.75	71.3	62.32	32.96	50.99	41.26	48.49	34.71	50.32	45.71	59.52	47.53	30.06	38.62	39.69	27.94	37.45	29.54	43.82	15.98	19.96	49.82	27.36
BISPR;MVB12A	4.45	5.69	5.12	8.78	8.31	8.92	9.06	4.9	8.61	8.71	1.83	0.87	0.7	1.24	0	2.99	2.46	0.95	0	0.3	2.75	4.42	5.08	4.54	2.66	8.2	7.25	4.84	5.95	4.99
BIVM-ERCC5;BIVM	8.28	4.74	5.28	6.31	13.54	5.39	6.35	5.36	5.98	7.81	2.75	2.96	4.33	1.7	3.8	5.26	1.64	5.21	6.22	0.7	2.82	2	2.32	1.38	2	5.9	0	0.53	2.23	1.32
BIVM-ERCC5;ERCC5	33.46	36.54	25.74	42.27	33.91	28.7	33.41	26.99	29.21	25.88	7.3	9.02	8.51	7.23	1.9	9.84	4.92	6.64	7.08	4.07	4.75	8.14	6.2	5.67	5.3	12.85	10.15	9.12	8.12	7.25
BLCAP	46.46	62.19	55.02	65.33	41.36	62.75	77.94	50.87	55.9	66.57	19.49	25.53	22.9	33.7	16.42	28.22	26.92	29.81	19.7	18.07	24.99	35.71	28.83	27.75	20.2	39.41	11.63	22.15	36.57	29.51
BLM	5.32	6.21	7.46	7.01	8.3	9.7	10.29	7.79	10.84	8.79	8.31	9.12	7.27	7.03	19.79	3.81	6.56	6.66	13.36	15.39	8.41	6.3	7.9	6.04	8.11	13.68	24.74	12.91	8.16	8.31
BLMH	0	0.11	0.27	0.44	0	0.24	0.42	0	0.37	0.5	7.76	8.45	7.45	10.57	10.45	9.05	3.29	7.12	3.55	11.19	3.73	18.22	15.74	14.69	10.03	14.61	2.91	15.06	8.16	19.91
BLNK	0.95	0.53	0.6	1.2	1.54	0.48	0	0	0.37	0.98	3.31	3.08	4.47	0.61	0	4.28	0.82	0	0	0.1	0	0	0	0	0	0	0	0	0	0
BLOC1S2	14.29	24.09	24.15	24.64	21.3	22.09	24.48	23.25	27	25.24	67.68	67.24	69.4	69.03	69.54	67.94	60.61	40.13	46.21	67.97	47.66	55.51	49.61	60.98	50.95	41.19	84.19	60	48.98	62.1
BLOC1S4	42.32	36.01	33.96	57.39	34.5	34.63	54.86	46.92	54.33	38.53	29.92	33.35	24.08	35.22	20.03	32.94	27.8	35.3	46.5	19.95	20.08	24.1	17.56	19.45	25.6	42.77	1.45	18.27	36.36	21.23
BLOC1S5-TXNDC5;BLOC1S5;EEF1E1-BLOC1S5	30.94	28.14	26.9	28.85	41.61	61.26	60.59	58.38	57.73	52.14	35.23	24.55	29.92	23.56	31.16	37.41	26.12	37.3	19.62	24.71	35.04	39.69	46.5	35.47	51.33	53.38	98.22	73.58	65	46.76
BLOC1S6;AC090527.2	42.14	42.02	47.82	34.58	42.29	44.78	53.03	55.5	43.9	40.69	33.18	35.29	40.62	34.07	36.14	31.19	30.13	42.52	36.06	35.6	34.34	25.85	29.55	27.25	33.14	28.16	54.22	46.6	45.61	33.99
BLVRA	18.67	20.17	16.91	34.62	28.37	26.07	27.04	27.52	25.86	26.3	33.95	39.89	44.7	45.07	34.27	33.62	58.39	36.8	28.68	33.49	22.86	34.86	42.19	37.52	42.07	18.81	16	17.35	20.07	37.47
BLVRB	393.72	330.19	326.5	370.95	382.01	308.76	393.93	460.67	309.42	348.39	217.67	173.12	157.68	250.04	237.14	165.33	180.28	182.21	219	201.39	40.33	60.46	63.51	51.76	65	51.94	8.75	48.73	37.36	72.65
BLZF1	16.55	17.93	18.42	24.18	35.73	25.98	27.2	20.24	25.06	27.93	42.09	33.28	32.72	33.91	46.24	34.15	29.45	29.85	35.88	26.32	23.84	23.42	22.5	26.13	27.52	29.73	80.29	40.5	33.36	27.83
BMF	1.91	8.83	2.59	5.61	0.31	1.45	2.23	3.72	0.37	0.99	0.45	1.98	3.54	1.38	0	2.99	4.9	4.25	0	0.41	0.92	0.5	0.14	0.5	0	0	0	0	0	0.53
BMI1	0	0	0	0	0	0	0	0	0	0	0	0.24	0	0	0	0	0	0	0	0	0	0	0	0	0	0	2.91	0	0	0
BMP1	9.85	6.21	8.4	8.99	5.53	15.44	35.58	18.39	20.6	19.18	2.24	1.44	2.07	1.29	1.9	2.27	2.46	0.48	0.88	1	4.65	4.09	6.03	3.52	10.06	6.8	4.36	11.82	11.06	5.57
BMP2K	3.44	6.42	5.06	7.99	2.15	0.71	0.62	2.64	1.49	1.98	2.25	6.78	6.14	5.04	6.12	5.35	5.74	7.61	2.65	5.93	25.6	32.61	27.87	24.01	22.79	20.71	4.35	15.13	17.79	19.15
BMP4	1.57	0.75	0.46	1.02	0.31	0.24	0	0.87	0.75	0.99	57.5	72.12	73.28	49.55	41.51	71.73	64.28	72.26	49.53	34.82	43.19	69.94	71.28	58.46	82.23	81.58	57.27	62.19	76.63	42.1
BMP7	2.81	4.41	12.95	5.55	7.07	3.12	1.03	3.05	3.36	9.35	10.5	123.93	257.19	24.15	72.43	77.16	77.62	94.13	20.44	185.63	0	1.39	3.68	0.63	2.65	0	2.9	1.6	0.73	2.87
BMP7-AS1	0	0	0.55	0	0.61	0.24	0.2	0.43	0.37	0	0	3.46	12.06	0.16	3.15	4.37	4.09	4.65	0	7.15	0	0	0	0	0	0	0	0.53	0.73	0.44
BMP8B	0	0.11	0	0	0.31	1.24	0	0	0	0	0.91	0.24	1.06	0.47	1.25	0	0	3.28	0	0.2	0	0.13	0.14	0	0.66	0.9	0	0	0	0.26
BMPER	0	0	0	0	0	0	0	0	0	0	0	0	0.46	0	0.65	0.77	0.82	0	0	0	0	0	0	0	1.33	0	0	0	0	0
BMPR1A	5.93	5.57	6.31	8.54	3.68	2.87	4.68	3.52	5.23	5.39	22.78	24.21	25.09	18.59	20.02	18.81	13.09	22.52	13.38	19.87	4.58	9.61	6.04	7.06	5.32	3.6	11.64	1.06	0.73	4.54
BMPR1B	0	0	0	0	0	0	0	0	0	0.5	7.82	9.99	11.23	6.5	4.45	6.08	7.37	8.51	2.65	3.21	0.92	4.07	3.88	3.53	1.32	3.18	2.9	3.21	5.17	1.86
BMPR2	85.69	76.24	65.47	83.9	56.47	48.05	51.75	57.51	58.56	59.98	46.21	51.3	45.76	41.5	40.52	55.29	55.35	60.31	36.1	24.69	9.23	11.5	11.55	11.61	8.68	15.13	4.38	14.06	20.77	14.87
BMS1	13.51	26.12	22.4	21.98	25.56	21.11	19.95	23.53	17.21	21.37	26.54	30.91	26.16	38.6	35.16	31.58	32.68	24.32	17.83	34.12	26.71	35.91	34.69	41.75	31.58	35.52	100.7	30.29	29.71	38.89
BMS1P1	4.52	3.79	2.16	6.03	3.07	4.14	2.75	1.78	1.49	3.92	6.53	11.12	4.03	7.76	4.45	8.58	8.97	3.79	4.51	2.59	6.55	7.88	4.23	9.5	7.36	2.25	20.42	3.21	3.69	7.54
BMS1P4-AGAP5;BMS1P4	5.01	7.07	4.8	5.89	3.38	3.64	6.1	7.16	8.23	6.37	3.19	11.05	10.46	9.55	11.01	8.21	14.68	4.79	10.65	5.91	9.47	8.67	5.37	11	4.65	8.67	10.17	6.98	3.67	6.28
BMT2	5.34	12.47	13.07	9.01	6.14	6.83	3.56	5.24	4.48	6.39	6.36	28.78	30.51	15.75	15.42	14.28	19.64	29.33	7.08	21.09	0.92	5.48	6.86	3.65	4.64	3.15	8.72	2.67	5.17	7.03
BMX	0	0	0	0	0	0	0	0.43	0	0	0	0	0	0	0	1.5	0	0	0	0	0	0	0	0	0	0	0	0	0	0
BNIP1	6.67	28.3	23.99	21.14	14.48	24.91	13.3	9.55	10.86	11.09	12.72	22.8	22.73	23.21	14.74	23.48	11.42	3.82	5.35	22.4	2.82	13.41	16.21	15.59	2.67	8.69	14.57	14.09	10.42	27.92
BNIP2	83.75	99.42	95.5	91.89	67.66	81.29	58.47	56.75	70.22	61.55	74.76	72.34	81.21	67.7	57.9	81.67	45.52	66.5	45.2	73.52	80.76	83.44	75.14	83.07	48.92	66.17	30.67	86.3	82.8	100.38
BNIP3	16.89	25.13	28.63	22.91	12.61	29.42	21.77	25.97	24.7	30.87	54.94	156.04	199.53	113.51	149.27	135.67	82.74	138.31	50.05	201.7	225.34	254.06	268.01	286.12	158.09	156.37	40.9	239.33	161	378.77
BNIP3L	22.34	26.53	24.25	24.03	19.71	47.9	52.45	42.26	47.99	48.27	25.1	37.79	53.51	29.07	43.83	36.55	32.62	42.89	19.64	31.59	45.78	47.86	52.38	54.44	47.4	64.98	40.97	91.3	49.24	108
BNIPL;C1orf56	4.42	5.04	6.88	4.4	2.45	3.12	1.26	3.97	3.36	5.37	17.69	30.02	27.1	15.53	13.25	17.24	12.27	23.74	7.08	25.51	2.92	4.12	6.16	2.64	3.34	2.7	1.45	3.21	0.73	5.08
BOD1	49.27	46.61	58.39	69.08	48.76	41.37	25.15	49.1	38.25	66.88	44.33	58.57	51.82	61.95	51.5	52.03	55.28	74.69	58.63	65.38	24.32	33.85	31.08	26.83	25.65	35.73	2.9	31.46	26	53.17
BOD1L1	24.17	27.23	24.86	21.48	18.14	23.88	13.13	27.11	26.92	18.57	14.64	18.75	26.57	17.55	15.89	22.4	13.95	24.93	16.91	15.1	24.84	23.16	31.99	28.28	24.07	32.99	66.95	23.63	43.83	35.23
BOK	3.15	13.42	9.84	10.7	4.61	5.93	6.45	4.44	4.11	1.98	5.05	9.61	6.87	7.3	6.61	5.31	8.98	9.26	6.26	7.02	7.64	13.67	11.29	9.75	8.72	10.57	1.45	2.68	5.18	8.19
BOK-AS1	0	0	0	0	0	0	0	0	0	0	0	0	0	0	0	0	0	0	0	0	1.9	0.25	0.54	1.01	2.69	0.91	0	0	1.48	0.44
BOLA1	9.9	7.74	10.12	12.98	10.46	7.84	7.3	12.04	15.35	15.49	29.8	38.6	32.79	22.62	51.05	29.05	35.11	37.21	22.39	40.21	43.71	21.57	18.26	26.17	19.01	21.95	30.77	19.27	31.02	14.92
BOLA3	68.5	102.32	124.92	74.22	62.99	134.87	96.57	106.55	112.43	105.03	48.14	70.44	61.23	68.41	67.09	50.33	29.31	46.48	40.58	114.68	115.06	135.73	93.11	109.62	46.85	64.1	88.13	68.51	84.14	95.48
BORA	27.34	21.92	19.37	17.8	23.46	32.96	30.93	31.88	40.94	31.31	8.3	11.85	7.18	8.1	23.71	4.52	8.98	9.36	6.24	15.56	15.54	12.34	12.73	14.17	17.56	18.82	35.02	12.39	23.87	12.31
BORCS6	17.42	8.96	11.67	10.67	9.86	11.9	9.1	9.51	13.86	10.63	10.34	10.93	11.25	7.41	9.11	17.61	13.83	21.3	5.32	6.29	4.75	4.92	3.09	3.78	9.41	2.73	0	3.74	1.47	4.17
BORCS7;BORCS7-ASMT	7.06	15.94	13.43	12.21	5.54	7.91	4.96	7.15	8.23	12.96	14.53	25.25	24.87	23	6.82	21.77	5.73	8.37	16.21	17.61	21.54	29.64	29.04	29.26	12.73	11.94	27.72	9.69	15.61	26.01
BPGM	93.03	79.11	90.12	74.38	98.14	29.52	21.17	43.41	25.86	28.83	5.03	3.59	3.84	3.68	6.24	3.08	5.75	7.08	4.42	6.5	10.32	5.69	8.15	4.53	12.01	10.96	14.56	11.8	5.16	11.28
BPHL	1.22	4.1	4	5.93	2.76	2.16	2.1	1.75	4.11	2.96	9.62	19.01	19.72	14.39	8.07	12.76	6.56	13.11	7.16	12.49	7.57	8.71	7.55	6.94	5.32	2.28	1.45	7.53	4.42	10.32
BPNT1	12.92	24.79	20.56	19.5	38.87	25.5	20.45	26.25	27.35	41.49	21.1	20.14	25.9	22.76	16.5	16.74	17.16	9.82	24.18	19.31	14.32	16.54	23.29	19.23	15.42	10	24.75	30.86	12.58	34.21
BPNT2	22.7	23.06	21.08	36.9	16	11.73	12.3	13.91	11.58	12.28	18.05	31.27	25.1	24.8	25.62	27.94	19.66	24.82	30.46	23.71	12.12	20.55	21.17	14.75	28.86	25.79	7.26	19.89	23.67	30.01
BPTF	53.19	39.71	50.31	36.2	44.63	30.83	32.76	39.34	29.54	30.84	84.11	180.07	191.97	122.31	132.27	171.68	167.64	166.19	124.9	136.43	25.38	25.09	34.56	30.52	28.08	16.79	69.92	20.98	35.61	29.33
BRAF	19.91	17	21.67	13.62	15.41	19.45	15.87	15.51	19.51	16.27	15.52	17.65	17.61	15.4	11.99	20.65	13.87	22.71	15.18	11.68	2.82	5.69	5.76	4.53	5.34	2.72	5.81	6.43	3.68	5.88
BRAP	46.75	41.79	39.19	34.97	53.66	50.03	51.87	45.93	60.79	46.41	54.09	37.44	34.7	40.04	48.84	45.23	36.64	59.19	54.06	36.53	56.74	54.13	36.96	48.26	56.98	94.14	13.11	79.26	105.47	48.64
[truncated: 11,078 more rows]

## Sheet: ESR1 targets
genes	Name
AAK1	AP2 associated kinase 1
AAMP	angio-associated, migratory cell protein
AANAT	aralkylamine N-acetyltransferase
AARS2	alanyl-tRNA synthetase 2, mitochondrial
ABAT	4-aminobutyrate aminotransferase
ABCA12	ATP-binding cassette, sub-family A (ABC1), member 12
ABCA17P	ATP-binding cassette, sub-family A (ABC1), member 17, pseudogene
ABCA3	ATP-binding cassette, sub-family A (ABC1), member 3
ABCB8	ATP-binding cassette, sub-family B (MDR/TAP), member 8
ABCC11	ATP-binding cassette, sub-family C (CFTR/MRP), member 11
ABCC5	ATP-binding cassette, sub-family C (CFTR/MRP), member 5
ABCD1	ATP-binding cassette, sub-family D (ALD), member 1
ABCG1	ATP-binding cassette, sub-family G (WHITE), member 1
ABHD11	abhydrolase domain containing 11
ABHD16B	abhydrolase domain containing 16B
ACAD8	acyl-CoA dehydrogenase family, member 8
ACBD5	acyl-CoA binding domain containing 5
ACER2	alkaline ceramidase 2
ACKR2	atypical chemokine receptor 2
ACOT9	acyl-CoA thioesterase 9
ACP6	acid phosphatase 6, lysophosphatidic
ACSF3	acyl-CoA synthetase family member 3
ACTN1	actinin, alpha 1
ACVR1C	activin A receptor, type IC
ADAMTS8	ADAM metallopeptidase with thrombospondin type 1 motif, 8
ADAMTSL5	ADAMTS-like 5
ADARB1	adenosine deaminase, RNA-specific, B1
ADAT3	adenosine deaminase, tRNA-specific 3
ADCY10	adenylate cyclase 10 (soluble)
ADGRF1	adhesion G protein-coupled receptor F1
ADGRG1	adhesion G protein-coupled receptor G1
ADHFE1	alcohol dehydrogenase, iron containing, 1
ADK	adenosine kinase
AFAP1	actin filament associated protein 1
AFF1	AF4/FMR2 family, member 1
AFG3L1P	AFG3-like AAA ATPase 1, pseudogene
AGPAT2	1-acylglycerol-3-phosphate O-acyltransferase 2
AGPS	alkylglycerone phosphate synthase
AGR2	anterior gradient 2
AGR3	anterior gradient 3
AHDC1	AT hook, DNA binding motif, containing 1
AHNAK	AHNAK nucleoprotein
AHNAK2	AHNAK nucleoprotein 2
AIFM2	apoptosis-inducing factor, mitochondrion-associated, 2
AK3	adenylate kinase 3
AKAP1	A kinase (PRKA) anchor protein 1
AKAP8	A kinase (PRKA) anchor protein 8
AKNA	AT-hook transcription factor
AKR1D1	aldo-keto reductase family 1, member D1
ALDH18A1	aldehyde dehydrogenase 18 family, member A1
ALDH3A1	aldehyde dehydrogenase 3 family, member A1
ALDH3A2	aldehyde dehydrogenase 3 family, member A2
ALDH3B1	aldehyde dehydrogenase 3 family, member B1
ALDH3B2	aldehyde dehydrogenase 3 family, member B2
ALKBH4	alkB, alkylation repair homolog 4 (E. coli)
ALMS1P	Alstrom syndrome 1 pseudogene
ALPI	alkaline phosphatase, intestinal
ALPP	alkaline phosphatase, placental
ALS2CL	ALS2 C-terminal like
AMOTL2	angiomotin like 2
AMZ1	archaelysin family metallopeptidase 1
ANAPC13	anaphase promoting complex subunit 13
ANGPTL4	angiopoietin-like 4
ANKRD1	ankyrin repeat domain 1 (cardiac muscle)
ANKRD12	ankyrin repeat domain 12
ANKRD2	ankyrin repeat domain 2 (stretch responsive muscle)
ANKRD30BL	ankyrin repeat domain 30B-like
ANKRD40	ankyrin repeat domain 40
ANKRD62P1-PARP4P3	ANKRD62P1-PARP4P3 readthrough, transcribed pseudogene
ANKS6	ankyrin repeat and sterile alpha motif domain containing 6
ANXA1	annexin A1
ANXA11	annexin A11
ANXA2	annexin A2
ANXA3	annexin A3
ANXA6	annexin A6
ANXA9	annexin A9
AOC3	amine oxidase, copper containing 3
AP2M1	adaptor-related protein complex 2, mu 1 subunit
AP3M1	adaptor-related protein complex 3, mu 1 subunit
APBA2	amyloid beta (A4) precursor protein-binding, family A, member 2
APLF	aprataxin and PNKP like factor
APOA1	apolipoprotein A-I
APPL1	adaptor protein, phosphotyrosine interaction, PH domain and leucine zipper containing 1
APRT	adenine phosphoribosyltransferase
AQP5	aquaporin 5
ARFGEF1	ADP-ribosylation factor guanine nucleotide-exchange factor 1 (brefeldin A-inhibited)
ARFGEF2	ADP-ribosylation factor guanine nucleotide-exchange factor 2 (brefeldin A-inhibited)
ARFGEF3	ARFGEF family member 3
ARFRP1	ADP-ribosylation factor related protein 1
ARHGAP23	Rho GTPase activating protein 23
ARHGAP32	Rho GTPase activating protein 32
ARHGAP35	Rho GTPase activating protein 35
ARHGAP40	Rho GTPase activating protein 40
ARHGEF19	Rho guanine nucleotide exchange factor (GEF) 19
ARHGEF37	Rho guanine nucleotide exchange factor (GEF) 37
ARHGEF38	Rho guanine nucleotide exchange factor (GEF) 38
ARID3A	AT rich interactive domain 3A (BRIGHT-like)
ARID5A	AT rich interactive domain 5A (MRF1-like)
ARL14	ADP-ribosylation factor-like 14
ARL3	ADP-ribosylation factor-like 3
ARPC1B	actin related protein 2/3 complex, subunit 1B, 41kDa
ARRB1	arrestin, beta 1
ARRDC1	arrestin domain containing 1
ART4	ADP-ribosyltransferase 4 (Dombrock blood group)
ASB1	ankyrin repeat and SOCS box containing 1
ASB13	ankyrin repeat and SOCS box containing 13
ASS1	argininosuccinate synthase 1
ATF1	activating transcription factor 1
ATG16L1	autophagy related 16-like 1 (S. cerevisiae)
ATG4D	autophagy related 4D, cysteine peptidase
ATP10A	ATPase, class V, type 10A
ATP13A2	ATPase type 13A2
ATP1A1	ATPase, Na+/K+ transporting, alpha 1 polypeptide
ATP8B2	ATPase, aminophospholipid transporter, class I, type 8B, member 2
AZI2	5-azacytidine induced 2
B3GALNT2	beta-1,3-N-acetylgalactosaminyltransferase 2
B3GALT4	UDP-Gal:betaGlcNAc beta 1,3-galactosyltransferase, polypeptide 4
B3GNT3	UDP-GlcNAc:betaGal beta-1,3-N-acetylglucosaminyltransferase 3
B3GNT6	UDP-GlcNAc:betaGal beta-1,3-N-acetylglucosaminyltransferase 6
B4GALT5	UDP-Gal:betaGlcNAc beta 1,4- galactosyltransferase, polypeptide 5
BAD	BCL2-associated agonist of cell death
BAIAP2L1	BAI1-associated protein 2-like 1
BANP	BTG3 associated nuclear protein
BATF	basic leucine zipper transcription factor, ATF-like
BAZ2B	bromodomain adjacent to zinc finger domain, 2B
BCAM	basal cell adhesion molecule (Lutheran blood group)
BCAP29	B-cell receptor-associated protein 29
BCAP31	B-cell receptor-associated protein 31
BCAS1	breast carcinoma amplified sequence 1
BCL3	B-cell CLL/lymphoma 3
BCL6	B-cell CLL/lymphoma 6
BCR	breakpoint cluster region
BFSP1	beaded filament structural protein 1, filensin
BHLHE40	basic helix-loop-helix family, member e40
BICC1	BicC family RNA binding protein 1
BICD2	bicaudal D homolog 2 (Drosophila)
BIRC5	baculoviral IAP repeat containing 5
BLNK	B-cell linker
BLVRB	biliverdin reductase B
BMF	Bcl2 modifying factor
BMS1	BMS1 ribosome biogenesis factor
BNC1	basonuclin 1
BNC2	basonuclin 2
BOC	BOC cell adhesion associated, oncogene regulated
BOLA1	bolA family member 1
BOP1	block of proliferation 1
BPESC1	blepharophimosis, epicanthus inversus and ptosis, candidate 1 (non-protein coding)
BRD3	bromodomain containing 3
BRI3BP	BRI3 binding protein
BRWD1-IT2	BRWD1 intronic transcript 2 (non-protein coding)
BSG	basigin (Ok blood group)
BTBD17	BTB (POZ) domain containing 17
BTBD18	BTB (POZ) domain containing 18
BTBD19	BTB (POZ) domain containing 19
BTG4	B-cell translocation gene 4
C10ORF128	chromosome 10 open reading frame 128
C10ORF25	chromosome 10 open reading frame 25
C10ORF91	chromosome 10 open reading frame 91
C11ORF52	chromosome 11 open reading frame 52
C14ORF132	chromosome 14 open reading frame 132
C14ORF180	chromosome 14 open reading frame 180
C15ORF39	chromosome 15 open reading frame 39
C15ORF52	chromosome 15 open reading frame 52
C15ORF62	chromosome 15 open reading frame 62
C16ORF13	chromosome 16 open reading frame 13
C17ORF99	chromosome 17 open reading frame 99
C18ORF63	chromosome 18 open reading frame 63
C19ORF60	chromosome 19 open reading frame 60
C19ORF70	chromosome 19 open reading frame 70
C1ORF100	chromosome 1 open reading frame 100
C1ORF122	chromosome 1 open reading frame 122
C1ORF159	chromosome 1 open reading frame 159
C1ORF168	chromosome 1 open reading frame 168
C1ORF186	chromosome 1 open reading frame 186
C1ORF216	chromosome 1 open reading frame 216
C1ORF229	chromosome 1 open reading frame 229
C1QL1	complement component 1, q subcomponent-like 1
C1QTNF3	C1q and tumor necrosis factor related protein 3
C1QTNF6	C1q and tumor necrosis factor related protein 6
C20ORF195	chromosome 20 open reading frame 195
C22ORF29	chromosome 22 open reading frame 29
C22ORF39	chromosome 22 open reading frame 39
C2ORF54	chromosome 2 open reading frame 54
C4ORF19	chromosome 4 open reading frame 19
C4ORF46	chromosome 4 open reading frame 46
C5AR2	complement component 5a receptor 2
C5ORF30	chromosome 5 open reading frame 30
C5ORF49	chromosome 5 open reading frame 49
C5ORF56	chromosome 5 open reading frame 56
C5ORF64	chromosome 5 open reading frame 64
C6ORF132	chromosome 6 open reading frame 132
C6ORF165	chromosome 6 open reading frame 165
C6ORF223	chromosome 6 open reading frame 223
C7ORF57	chromosome 7 open reading frame 57
C8ORF86	chromosome 8 open reading frame 86
C9ORF131	chromosome 9 open reading frame 131
C9ORF142	chromosome 9 open reading frame 142
C9ORF152	chromosome 9 open reading frame 152
CA12	carbonic anhydrase XII
CABIN1	calcineurin binding protein 1
CABLES2	Cdk5 and Abl enzyme substrate 2
CACHD1	cache domain containing 1
CACTIN-AS1	CACTIN antisense RNA 1
CADPS2	Ca++-dependent secretion activator 2
CALCOCO1	calcium binding and coiled-coil domain 1
CALM2	calmodulin 2 (phosphorylase kinase, delta)
CAND1	cullin-associated and neddylation-dissociated 1
CANT1	calcium activated nucleotidase 1
CAP2	CAP, adenylate cyclase-associated protein, 2 (yeast)
CAPN10	calpain 10
CAPN15	calpain 15
CAPN2	calpain 2, (m/II) large subunit
CAPN8	calpain 8
CAPN9	calpain 9
CAPS	calcyphosine
CARD10	caspase recruitment domain family, member 10
CASP4	caspase 4, apoptosis-related cysteine peptidase
CASP7	caspase 7, apoptosis-related cysteine peptidase
CATIP	ciliogenesis associated TTC17 interacting protein
CATSPER3	cation channel, sperm associated 3
CBLC	Cbl proto-oncogene C, E3 ubiquitin protein ligase
CBWD1	COBW domain containing 1
CBWD2	COBW domain containing 2
CBWD3	COBW domain containing 3
CBWD5	COBW domain containing 5
CBWD6	COBW domain containing 6
CCDC146	coiled-coil domain containing 146
CCDC159	coiled-coil domain containing 159
CCDC176	coiled-coil domain containing 176
CCDC33	coiled-coil domain containing 33
CCDC34	coiled-coil domain containing 34
CCDC57	coiled-coil domain containing 57
CCDC74B	coiled-coil domain containing 74B
CCDC88C	coiled-coil domain containing 88C
CCL15	chemokine (C-C motif) ligand 15
CCL28	chemokine (C-C motif) ligand 28
CCND1	cyclin D1
CCNO	cyclin O
CD3EAP	CD3e molecule, epsilon associated protein
CD46	CD46 molecule, complement regulatory protein
CD55	CD55 molecule, decay accelerating factor for complement (Cromer blood group)
CD82	CD82 molecule
CD9	CD9 molecule
CDC14A	cell division cycle 14A
CDCA3	cell division cycle associated 3
CDCA7	cell division cycle associated 7
CDCA7L	cell division cycle associated 7-like
CDH1	cadherin 1, type 1, E-cadherin (epithelial)
CDH18	cadherin 18, type 2
CDH2	cadherin 2, type 1, N-cadherin (neuronal)
CDK12	cyclin-dependent kinase 12
CDK17	cyclin-dependent kinase 17
CDK18	cyclin-dependent kinase 18
CDK5	cyclin-dependent kinase 5
CDS1	CDP-diacylglycerol synthase (phosphatidate cytidylyltransferase) 1
CEBPE	CCAAT/enhancer binding protein (C/EBP), epsilon
CECR6	cat eye syndrome chromosome region, candidate 6
CELF1	CUGBP, Elav-like family member 1
CELSR1	cadherin, EGF LAG seven-pass G-type receptor 1
CENPBD1	CENPB DNA-binding domains containing 1
CENPT	centromere protein T
CENPV	centromere protein V
CEP135	centrosomal protein 135kDa
CEP63	centrosomal protein 63kDa
CERS1	ceramide synthase 1
CES2	carboxylesterase 2
CETN3	centrin, EF-hand protein, 3
CFAP45	cilia and flagella associated protein 45
CFD	complement factor D (adipsin)
CGN	cingulin
CHD9	chromodomain helicase DNA binding protein 9
CHDH	choline dehydrogenase
CHMP4B	charged multivesicular body protein 4B
CHPT1	choline phosphotransferase 1
CHRNE	cholinergic receptor, nicotinic, epsilon (muscle)
CHST15	carbohydrate (N-acetylgalactosamine 4-sulfate 6-O) sulfotransferase 15
CHURC1	churchill domain containing 1
CHURC1-FNTB	CHURC1-FNTB readthrough
CIB4	calcium and integrin binding family member 4
CIC	capicua transcriptional repressor
CILP	cartilage intermediate layer protein, nucleotide pyrophosphohydrolase
CIPC	CLOCK-interacting pacemaker
CISD3	CDGSH iron sulfur domain 3
CITED2	Cbp/p300-interacting transactivator, with Glu/Asp-rich carboxy-terminal domain, 2
CKB	creatine kinase, brain
CKS1B	CDC28 protein kinase regulatory subunit 1B
CKS2	CDC28 protein kinase regulatory subunit 2
CLASP2	cytoplasmic linker associated protein 2
CLCF1	cardiotrophin-like cytokine factor 1
CLDN16	claudin 16
CLDN25	claudin 25
CLDN4	claudin 4
CLDND1	claudin domain containing 1
CLEC16A	C-type lectin domain family 16, member A
CLN8	ceroid-lipofuscinosis, neuronal 8 (epilepsy, progressive with mental retardation)
CLP1	cleavage and polyadenylation factor I subunit 1
CLPSL1	colipase-like 1
CLPSL2	colipase-like 2
CLSTN3	calsyntenin 3
CLTB	clathrin, light chain B
CLUH	clustered mitochondria (cluA/CLU1) homolog
CMPK1	cytidine monophosphate (UMP-CMP) kinase 1, cytosolic
CMTM2	CKLF-like MARVEL transmembrane domain containing 2
CNDP2	CNDP dipeptidase 2 (metallopeptidase M20 family)
CNOT11	CCR4-NOT transcription complex, subunit 11
CNTD2	cyclin N-terminal domain containing 2
COL12A1	collagen, type XII, alpha 1
COL14A1	collagen, type XIV, alpha 1
COL9A2	collagen, type IX, alpha 2
COLEC12	collectin sub-family member 12
COPS7B	COP9 signalosome subunit 7B
COQ2	coenzyme Q2 4-hydroxybenzoate polyprenyltransferase
COX4I1	cytochrome c oxidase subunit IV isoform 1
COX7C	cytochrome c oxidase subunit VIIc
CP	ceruloplasmin (ferroxidase)
CPA4	carboxypeptidase A4
CPEB3	cytoplasmic polyadenylation element binding protein 3
CPM	carboxypeptidase M
CPT1B	carnitine palmitoyltransferase 1B (muscle)
CPXM1	carboxypeptidase X (M14 family), member 1
CRIP2	cysteine-rich protein 2
CRKL	v-crk avian sarcoma virus CT10 oncogene homolog-like
CRTC1	CREB regulated transcription coactivator 1
CRTC2	CREB regulated transcription coactivator 2
CRYAA	crystallin, alpha A
CRYGC	crystallin, gamma C
CSDE1	cold shock domain containing E1, RNA-binding
CSRNP2	cysteine-serine-rich nuclear protein 2
CSRP3	cysteine and glycine-rich protein 3 (cardiac LIM protein)
CST6	cystatin E/M
CSTB	cystatin B (stefin B)
CT62	cancer/testis antigen 62
CTBP2	C-terminal binding protein 2
CTDP1	CTD (carboxy-terminal domain, RNA polymerase II, polypeptide A) phosphatase, subunit 1
CTDSP1	CTD (carboxy-terminal domain, RNA polymerase II, polypeptide A) small phosphatase 1
CTGF	connective tissue growth factor
CTSD	cathepsin D
CUEDC1	CUE domain containing 1
CXCL17	chemokine (C-X-C motif) ligand 17
CXORF38	chromosome X open reading frame 38
CXXC5	CXXC finger protein 5
CYB561	cytochrome b561
CYB561D2	cytochrome b561 family, member D2
CYB5D1	cytochrome b5 domain containing 1
CYFIP2	cytoplasmic FMR1 interacting protein 2
CYP1A1	cytochrome P450, family 1, subfamily A, polypeptide 1
CYP1B1	cytochrome P450, family 1, subfamily B, polypeptide 1
CYP2B6	cytochrome P450, family 2, subfamily B, polypeptide 6
CYP2R1	cytochrome P450, family 2, subfamily R, polypeptide 1
CYP51A1	cytochrome P450, family 51, subfamily A, polypeptide 1
CYTH3	cytohesin 3
D2HGDH	D-2-hydroxyglutarate dehydrogenase
DACT2	dishevelled-binding antagonist of beta-catenin 2
DAP3	death associated protein 3
DAPK2	death-associated protein kinase 2
DBR1	debranching RNA lariats 1
DCAF10	DDB1 and CUL4 associated factor 10
DCAF6	DDB1 and CUL4 associated factor 6
DCAKD	dephospho-CoA kinase domain containing
DCBLD1	discoidin, CUB and LCCL domain containing 1
DCLK2	doublecortin-like kinase 2
DCUN1D3	DCN1, defective in cullin neddylation 1, domain containing 3
DCUN1D5	DCN1, defective in cullin neddylation 1, domain containing 5
DDAH1	dimethylarginine dimethylaminohydrolase 1
DDAH2	dimethylarginine dimethylaminohydrolase 2
DDIT4	DNA-damage-inducible transcript 4
DDO	D-aspartate oxidase
DDX23	DEAD (Asp-Glu-Ala-Asp) box polypeptide 23
DDX3X	DEAD (Asp-Glu-Ala-Asp) box helicase 3, X-linked
DDX47	DEAD (Asp-Glu-Ala-Asp) box polypeptide 47
DDX51	DEAD (Asp-Glu-Ala-Asp) box polypeptide 51
DDX58	DEAD (Asp-Glu-Ala-Asp) box polypeptide 58
DECR1	2,4-dienoyl CoA reductase 1, mitochondrial
DERL1	derlin 1
DGAT1	diacylglycerol O-acyltransferase 1
DHCR24	24-dehydrocholesterol reductase
DHFRL1	dihydrofolate reductase-like 1
DHRS3	dehydrogenase/reductase (SDR family) member 3
DHRSX	dehydrogenase/reductase (SDR family) X-linked
DHX8	DEAH (Asp-Glu-Ala-His) box polypeptide 8
DIAPH3	diaphanous-related formin 3
DIP2C	DIP2 disco-interacting protein 2 homolog C (Drosophila)
DIRC1	disrupted in renal carcinoma 1
DKFZP434A062	uncharacterized LOC26102
DKKL1	dickkopf-like 1
DMRT2	doublesex and mab-3 related transcription factor 2
DNAJA2	DnaJ (Hsp40) homolog, subfamily A, member 2
DNAJC5B	DnaJ (Hsp40) homolog, subfamily C, member 5 beta
DNAL4	dynein, axonemal, light chain 4
DNMBP	dynamin binding protein
DOK2	docking protein 2, 56kDa
DOK7	docking protein 7
DOPEY1	dopey family member 1
DSCAM-AS1	DSCAM antisense RNA 1
DSCR3	Down syndrome critical region 3
DSN1	DSN1, MIS12 kinetochore complex component
DSTN	destrin (actin depolymerizing factor)
DTD2	D-tyrosyl-tRNA deacylase 2 (putative)
DTWD1	DTW domain containing 1
DUSP23	dual specificity phosphatase 23
DUSP6	dual specificity phosphatase 6
E2F2	E2F transcription factor 2
E2F8	E2F transcription factor 8
E4F1	E4F transcription factor 1
EBAG9	estrogen receptor binding site associated, antigen, 9
ECEL1P2	endothelin converting enzyme-like 1, pseudogene 2
ECH1	enoyl CoA hydratase 1, peroxisomal
ECI1	enoyl-CoA delta isomerase 1
ECSIT	ECSIT signalling integrator
EDN1	endothelin 1
EDN2	endothelin 2
EEA1	early endosome antigen 1
EEF2K	eukaryotic elongation factor 2 kinase
EEF2KMT	eukaryotic elongation factor 2 lysine methyltransferase
EFCAB14	EF-hand calcium binding domain 14
EGOT	eosinophil granule ontogeny transcript (non-protein coding)
EHBP1L1	EH domain binding protein 1-like 1
EHD1	EH-domain containing 1
EHD4	EH-domain containing 4
EIF2B5	eukaryotic translation initiation factor 2B, subunit 5 epsilon, 82kDa
EIF3A	eukaryotic translation initiation factor 3, subunit A
EIF4B	eukaryotic translation initiation factor 4B
EIF4E2	eukaryotic translation initiation factor 4E family member 2
ELANE	elastase, neutrophil expressed
ELF3	E74-like factor 3 (ets domain transcription factor, epithelial-specific )
ELMSAN1	ELM2 and Myb/SANT-like domain containing 1
ELOVL2	ELOVL fatty acid elongase 2
ELP3	elongator acetyltransferase complex subunit 3
EMC10	ER membrane protein complex subunit 10
EMC8	ER membrane protein complex subunit 8
EMP1	epithelial membrane protein 1
ENAH	enabled homolog (Drosophila)
ENG	endoglin
ENGASE	endo-beta-N-acetylglucosaminidase
ENKUR	enkurin, TRPC channel interacting protein
ENO1	enolase 1, (alpha)
ENO1-AS1	ENO1 antisense RNA 1
ENTPD3-AS1	ENTPD3 antisense RNA 1
ENTPD5	ectonucleoside triphosphate diphosphohydrolase 5
ENTPD8	ectonucleoside triphosphate diphosphohydrolase 8
EPC2	enhancer of polycomb homolog 2 (Drosophila)
EPCAM	epithelial cell adhesion molecule
EPHB2	EPH receptor B2
EPN3	epsin 3
EPS8L1	EPS8-like 1
EPS8L2	EPS8-like 2
EQTN	equatorin, sperm acrosome associated
ERBB2	erb-b2 receptor tyrosine kinase 2
ERI3	ERI1 exoribonuclease family member 3
ERN1	endoplasmic reticulum to nucleus signaling 1
ERRFI1	ERBB receptor feedback inhibitor 1
ESD	esterase D
ESPN	espin
ESRP2	epithelial splicing regulatory protein 2
ETFDH	electron-transferring-flavoprotein dehydrogenase
ETNK2	ethanolamine kinase 2
EVI2A	ecotropic viral integration site 2A
EVI5	ecotropic viral integration site 5
EXD3	exonuclease 3'-5' domain containing 3
EXO5	exonuclease 5
EYA4	EYA transcriptional coactivator and phosphatase 4
FABP3	fatty acid binding protein 3, muscle and heart
FADD	Fas (TNFRSF6)-associated via death domain
FAHD1	fumarylacetoacetate hydrolase domain containing 1
FAM102A	family with sequence similarity 102, member A
FAM126A	family with sequence similarity 126, member A
FAM136A	family with sequence similarity 136, member A
FAM169B	family with sequence similarity 169, member B
FAM173A	family with sequence similarity 173, member A
FAM195A	family with sequence similarity 195, member A
FAM198A	family with sequence similarity 198, member A
FAM208B	family with sequence similarity 208, member B
FAM20C	family with sequence similarity 20, member C
FAM227B	family with sequence similarity 227, member B
FAM25A	family with sequence similarity 25, member A
FAM25C	family with sequence similarity 25, member C
FAM25G	family with sequence similarity 25, member G
FAM3B	family with sequence similarity 3, member B
FAM63A	family with sequence similarity 63, member A
FAM71E1	family with sequence similarity 71, member E1
FAM73A	family with sequence similarity 73, member A
FAM81A	family with sequence similarity 81, member A
FAM83B	family with sequence similarity 83, member B
FAM83E	family with sequence similarity 83, member E
FAM84B	family with sequence similarity 84, member B
FAM86EP	family with sequence similarity 86, member A pseudogene
FAM96B	family with sequence similarity 96, member B
FAT2	FAT atypical cadherin 2
FBLN1	fibulin 1
FBP1	fructose-1,6-bisphosphatase 1
FBXL16	F-box and leucine-rich repeat protein 16
FBXL19	F-box and leucine-rich repeat protein 19
FBXL19-AS1	FBXL19 antisense RNA 1 (head to head)
FBXL3	F-box and leucine-rich repeat protein 3
FBXO34	F-box protein 34
FBXO4	F-box protein 4
FBXO48	F-box protein 48
FBXW11	F-box and WD repeat domain containing 11
FBXW4P1	F-box and WD repeat domain containing 4 pseudogene 1
FCGBP	Fc fragment of IgG binding protein
FEM1A	fem-1 homolog a (C. elegans)
FER1L6-AS1	FER1L6 antisense RNA 1
FFAR4	free fatty acid receptor 4
FGF18	fibroblast growth factor 18
FGF19	fibroblast growth factor 19
FGF22	fibroblast growth factor 22
FGF9	fibroblast growth factor 9
FKBP10	FK506 binding protein 10, 65 kDa
FKBP14	FK506 binding protein 14, 22 kDa
FKBP4	FK506 binding protein 4, 59kDa
FLCN	folliculin
FLJ22447	uncharacterized LOC400221
FLJ22763	uncharacterized LOC401081
FLJ26245	uncharacterized LOC400533
FLJ40194	uncharacterized FLJ40194
FLJ42969	uncharacterized LOC441374
FLJ45079	FLJ45079 protein
FLNA	filamin A, alpha
FMN1	formin 1
FOXK1	forkhead box K1
FOXN1	forkhead box N1
FOXS1	forkhead box S1
FREM2	FRAS1 related extracellular matrix protein 2
FRRS1	ferric-chelate reductase 1
FSTL3	follistatin-like 3 (secreted glycoprotein)
FTCDNL1	formiminotransferase cyclodeaminase N-terminal like
FTO	fat mass and obesity associated
FUNDC1	FUN14 domain containing 1
FUNDC2	FUN14 domain containing 2
FUT3	fucosyltransferase 3 (galactoside 3(4)-L-fucosyltransferase, Lewis blood group)
FUT4	fucosyltransferase 4 (alpha (1,3) fucosyltransferase, myeloid-specific)
FUT8	fucosyltransferase 8 (alpha (1,6) fucosyltransferase)
FZD5	frizzled class receptor 5
G0S2	G0/G1 switch 2
GAA	glucosidase, alpha; acid
GABARAP	GABA(A) receptor-associated protein
GADD45GIP1	growth arrest and DNA-damage-inducible, gamma interacting protein 1
GAL3ST2	galactose-3-O-sulfotransferase 2
GAL3ST3	galactose-3-O-sulfotransferase 3
GALNS	galactosamine (N-acetyl)-6-sulfatase
GALNT7	polypeptide N-acetylgalactosaminyltransferase 7
GAMT	guanidinoacetate N-methyltransferase
GAPDH	glyceraldehyde-3-phosphate dehydrogenase
GAS2L1	growth arrest-specific 2 like 1
GAS5	growth arrest-specific 5 (non-protein coding)
GAS6	growth arrest-specific 6
GATB	glutamyl-tRNA(Gln) amidotransferase, subunit B
GATC	glutamyl-tRNA(Gln) amidotransferase, subunit C
GATSL3	GATS protein-like 3
GBAS	glioblastoma amplified sequence
GBE1	glucan (1,4-alpha-), branching enzyme 1
GBP5	guanylate binding protein 5
GCHFR	GTP cyclohydrolase I feedback regulator
GCLM	glutamate-cysteine ligase, modifier subunit
GCN1L1	GCN1 general control of amino-acid synthesis 1-like 1 (yeast)
GCNT1	glucosaminyl (N-acetyl) transferase 1, core 2
GCNT2	glucosaminyl (N-acetyl) transferase 2, I-branching enzyme (I blood group)
GCOM1	GRINL1A complex locus 1
GDA	guanine deaminase
GDF1	growth differentiation factor 1
GDPD1	glycerophosphodiester phosphodiesterase domain containing 1
GEMIN7	gem (nuclear organelle) associated protein 7
GGA1	golgi-associated, gamma adaptin ear containing, ARF binding protein 1
GGT1	gamma-glutamyltransferase 1
GGT6	gamma-glutamyltransferase 6
GIPC1	GIPC PDZ domain containing family, member 1
GLCCI1	glucocorticoid induced 1
GLI3	GLI family zinc finger 3
GNAS	GNAS complex locus
GNB1L	guanine nucleotide binding protein (G protein), beta polypeptide 1-like
GNB4	guanine nucleotide binding protein (G protein), beta polypeptide 4
GNMT	glycine N-methyltransferase
GNPNAT1	glucosamine-phosphate N-acetyltransferase 1
GNPTG	N-acetylglucosamine-1-phosphate transferase, gamma subunit
GOLGA4	golgin A4
GPKOW	G patch domain and KOW motifs
GPR108	G protein-coupled receptor 108
GPR137	G protein-coupled receptor 137
GPR153	G protein-coupled receptor 153
GPR39	G protein-coupled receptor 39
GPR83	G protein-coupled receptor 83
GPRC5C	G protein-coupled receptor, class C, group 5, member C
GPRIN1	G protein regulated inducer of neurite outgrowth 1
GPSM1	G-protein signaling modulator 1
GPT	glutamic-pyruvate transaminase (alanine aminotransferase)
GPT2	glutamic pyruvate transaminase (alanine aminotransferase) 2
GREB1	growth regulation by estrogen in breast cancer 1
GRHL1	grainyhead-like 1 (Drosophila)
GRHL3	grainyhead-like 3 (Drosophila)
GRINA	glutamate receptor, ionotropic, N-methyl D-aspartate-associated protein 1 (glutamate binding)
GRK4	G protein-coupled receptor kinase 4
GSC2	goosecoid homeobox 2
GSE1	Gse1 coiled-coil protein
GSK3A	glycogen synthase kinase 3 alpha
GSN	gelsolin
GSPT1	G1 to S phase transition 1
GSTP1	glutathione S-transferase pi 1
GSTZ1	glutathione S-transferase zeta 1
GTF2F1	general transcription factor IIF, polypeptide 1, 74kDa
GTF2IRD1	GTF2I repeat domain containing 1
GTPBP2	GTP binding protein 2
GUCA2A	guanylate cyclase activator 2A (guanylin)
GUCA2B	guanylate cyclase activator 2B (uroguanylin)
GYLTL1B	glycosyltransferase-like 1B
GYPA	glycophorin A (MNS blood group)
GYPC	glycophorin C (Gerbich blood group)
H1FX	H1 histone family, member X
H1FX-AS1	H1FX antisense RNA 1
H3F3A	H3 histone, family 3A
H3F3AP4	H3 histone, family 3A, pseudogene 4
HAGH	hydroxyacylglutathione hydrolase
HAUS8	HAUS augmin-like complex, subunit 8
HAVCR2	hepatitis A virus cellular receptor 2
HBA2	hemoglobin, alpha 2
HCN2	hyperpolarization activated cyclic nucleotide gated potassium channel 2
HDAC7	histone deacetylase 7
HEATR6	HEAT repeat containing 6
HEBP2	heme binding protein 2
HERC5	HECT and RLD domain containing E3 ubiquitin protein ligase 5
HES1	hes family bHLH transcription factor 1
HES2	hes family bHLH transcription factor 2
HES3	hes family bHLH transcription factor 3
HES4	hes family bHLH transcription factor 4
HHIP	hedgehog interacting protein
HIST1H4B	histone cluster 1, H4b
HIST3H3	histone cluster 3, H3
HIVEP2	human immunodeficiency virus type I enhancer binding protein 2
HMBOX1	homeobox containing 1
HMGA1P7	high mobility group AT-hook 1 pseudogene 7
HMGXB3	HMG box domain containing 3
HMHA1	histocompatibility (minor) HA-1
HMOX2	heme oxygenase 2
HNRNPH3	heterogeneous nuclear ribonucleoprotein H3 (2H9)
HOGA1	4-hydroxy-2-oxoglutarate aldolase 1
HOMER2	homer scaffolding protein 2
HOXA7	homeobox A7
HOXB4	homeobox B4
HOXB5	homeobox B5
HOXB7	homeobox B7
HOXC10	homeobox C10
HPN	hepsin
HR	hair growth associated
HSD11B1L	hydroxysteroid (11-beta) dehydrogenase 1-like
HSD17B1	hydroxysteroid (17-beta) dehydrogenase 1
HSD17B4	hydroxysteroid (17-beta) dehydrogenase 4
HSF1	heat shock transcription factor 1
HSPB1	heat shock 27kDa protein 1
HSPB8	heat shock 22kDa protein 8
HSPB9	heat shock protein, alpha-crystallin-related, B9
HUS1	HUS1 checkpoint homolog (S. pombe)
HUWE1	HECT, UBA and WWE domain containing 1, E3 ubiquitin protein ligase
ICOSLG	inducible T-cell co-stimulator ligand
ID1	inhibitor of DNA binding 1, dominant negative helix-loop-helix protein
ID4	inhibitor of DNA binding 4, dominant negative helix-loop-helix protein
IER3	immediate early response 3
IER5L	immediate early response 5-like
IFRD1	interferon-related developmental regulator 1
IFRD2	interferon-related developmental regulator 2
IFT20	intraflagellar transport 20
IFT81	intraflagellar transport 81
IGFBP2	insulin-like growth factor binding protein 2, 36kDa
IGFN1	immunoglobulin-like and fibronectin type III domain containing 1
IKBKG	inhibitor of kappa light polypeptide gene enhancer in B-cells, kinase gamma
IKZF2	IKAROS family zinc finger 2 (Helios)
IL15	interleukin 15
IL17RB	interleukin 17 receptor B
IL19	interleukin 19
IL1R2	interleukin 1 receptor, type II
IL20	interleukin 20
IL24	interleukin 24
IL27	interleukin 27
IL6ST	interleukin 6 signal transducer
INADL	InaD-like (Drosophila)
INPP5A	inositol polyphosphate-5-phosphatase, 40kDa
INPP5F	inositol polyphosphate-5-phosphatase F
INTS10	integrator complex subunit 10
INTS5	integrator complex subunit 5
INTS9	integrator complex subunit 9
IP6K3	inositol hexakisphosphate kinase 3
IPPK	inositol 1,3,4,5,6-pentakisphosphate 2-kinase
IQCD	IQ motif containing D
IQCE	IQ motif containing E
ISPD	isoprenoid synthase domain containing
ISYNA1	inositol-3-phosphate synthase 1
ITGB2	integrin, beta 2 (complement component 3 receptor 3 and 4 subunit)
ITGB6	integrin, beta 6
ITGB8	integrin, beta 8
ITPK1	inositol-tetrakisphosphate 1-kinase
ITPR1	inositol 1,4,5-trisphosphate receptor, type 1
ITSN2	intersectin 2
IVL	involucrin
JAK1	Janus kinase 1
JAZF1	JAZF zinc finger 1
JAZF1-AS1	JAZF1 antisense RNA 1
JDP2	Jun dimerization protein 2
JPH2	junctophilin 2
JUND	jun D proto-oncogene
KALRN	kalirin, RhoGEF kinase
KANK2	KN motif and ankyrin repeat domains 2
KAT2A	K(lysine) acetyltransferase 2A
KAT6B	K(lysine) acetyltransferase 6B
KBTBD4	kelch repeat and BTB (POZ) domain containing 4
KBTBD6	kelch repeat and BTB (POZ) domain containing 6
KCNA2	potassium channel, voltage gated shaker related subfamily A, member 2
KCNC4	potassium channel, voltage gated Shaw related subfamily C, member 4
KCNE3	potassium channel, voltage gated subfamily E regulatory beta subunit 3
KCNF1	potassium channel, voltage gated modifier subfamily F, member 1
KCNH8	potassium channel, voltage gated eag related subfamily H, member 8
KCNIP4	Kv channel interacting protein 4
KCNJ1	potassium channel, inwardly rectifying subfamily J, member 1
KCNJ5	potassium channel, inwardly rectifying subfamily J, member 5
KCNK15	potassium channel, two pore domain subfamily K, member 15
KCNK6	potassium channel, two pore domain subfamily K, member 6
KCNQ5	potassium channel, voltage gated KQT-like subfamily Q, member 5
KCTD11	potassium channel tetramerization domain containing 11
KCTD15	potassium channel tetramerization domain containing 15
KCTD18	potassium channel tetramerization domain containing 18
KCTD20	potassium channel tetramerization domain containing 20
KCTD6	potassium channel tetramerization domain containing 6
KDM4B	lysine (K)-specific demethylase 4B
KEAP1	kelch-like ECH-associated protein 1
KIAA0087	KIAA0087
KIAA1407	KIAA1407
KIAA1598
KIAA1683	KIAA1683
KIF21A	kinesin family member 21A
KLC1	kinesin light chain 1
KLF10	Kruppel-like factor 10
KLF13	Kruppel-like factor 13
KLF15	Kruppel-like factor 15
KLF6	Kruppel-like factor 6
KLF9	Kruppel-like factor 9
KLHDC7A	kelch domain containing 7A
KLHDC8A	kelch domain containing 8A
KLHL21	kelch-like family member 21
KLHL33	kelch-like family member 33
KLK13	kallikrein-related peptidase 13
KLRC2	killer cell lectin-like receptor subfamily C, member 2
KLRC3	killer cell lectin-like receptor subfamily C, member 3
KLRF2	killer cell lectin-like receptor subfamily F, member 2
KMT2D	lysine (K)-specific methyltransferase 2D
KRT13	keratin 13, type I
KRT18	keratin 18, type I
KRT23	keratin 23, type I
KRT4	keratin 4, type II
KRT73	keratin 73, type II
KRT8	keratin 8, type II
KRT80	keratin 80, type II
KRTAP1-5	keratin associated protein 1-5
KRTAP10-4	keratin associated protein 10-4
KRTAP2-1	keratin associated protein 2-1
KRTAP2-2	keratin associated protein 2-2
KRTAP3-1	keratin associated protein 3-1
KRTAP3-2	keratin associated protein 3-2
KRTAP4-7	keratin associated protein 4-7
KRTAP4-8	keratin associated protein 4-8
KRTAP4-9	keratin associated protein 4-9
LAMA5	laminin, alpha 5
LAMB3	laminin, beta 3
LAMC1	laminin, gamma 1 (formerly LAMB2)
LAMTOR2	late endosomal/lysosomal adaptor, MAPK and MTOR activator 2
LARP4	La ribonucleoprotein domain family, member 4
LARS2	leucyl-tRNA synthetase 2, mitochondrial
LASP1	LIM and SH3 protein 1
LATS1	large tumor suppressor kinase 1
LCA5L	Leber congenital amaurosis 5-like
LCN12	lipocalin 12
LCN2	lipocalin 2
LCN8	lipocalin 8
LDB1	LIM domain binding 1
LDB3	LIM domain binding 3
LDLRAD3	low density lipoprotein receptor class A domain containing 3
LETM1	leucine zipper-EF-hand containing transmembrane protein 1
LGI1	leucine-rich, glioma inactivated 1
LHCGR	luteinizing hormone/choriogonadotropin receptor
LHX4	LIM homeobox 4
LINC00111	long intergenic non-protein coding RNA 111
LINC00167	long intergenic non-protein coding RNA 167
LINC00173	long intergenic non-protein coding RNA 173
LINC00208	long intergenic non-protein coding RNA 208
LINC00235	long intergenic non-protein coding RNA 235
LINC00273	long intergenic non-protein coding RNA 273
LINC00336	long intergenic non-protein coding RNA 336
LINC00482	long intergenic non-protein coding RNA 482
LINC00483	long intergenic non-protein coding RNA 483
LINC00511	long intergenic non-protein coding RNA 511
LINC00574	long intergenic non-protein coding RNA 574
LINC00596	long intergenic non-protein coding RNA 596
LINC00862	long intergenic non-protein coding RNA 862
LINC01553	long intergenic non-protein coding RNA 1553
LINC01555	long intergenic non-protein coding RNA 1555
LINC01559	long intergenic non-protein coding RNA 1559
LITAF	lipopolysaccharide-induced TNF factor
LMBR1	limb development membrane protein 1
LMCD1	LIM and cysteine-rich domains 1
LMX1B	LIM homeobox transcription factor 1, beta
LOC100128361	uncharacterized LOC100128361
LOC100128531	uncharacterized LOC100128531
LOC100129534	small nuclear ribonucleoprotein polypeptide N pseudogene
LOC100129931	uncharacterized LOC100129931
LOC100130238	uncharacterized LOC100130238
LOC100130264	uncharacterized LOC100130264
LOC100130417	uncharacterized LOC100130417
LOC100130691	uncharacterized LOC100130691
LOC100130880	uncharacterized LOC100130880
LOC100131496	uncharacterized LOC100131496
LOC100132146	uncharacterized LOC100132146
LOC100133669	uncharacterized LOC100133669
LOC100506023	uncharacterized LOC100506023
LOC100506469
LOC100506746	uncharacterized LOC100506746
LOC100507217
LOC100630918
LOC151484	uncharacterized LOC151484
LOC283332	uncharacterized LOC283332
LOC284344	uncharacterized LOC284344
LOC284454	uncharacterized LOC284454
LOC284865	uncharacterized LOC284865
LOC286190
LOC344887	NmrA-like family domain containing 1 pseudogene
LOC389033	placenta-specific 9 pseudogene
LOC399715	uncharacterized LOC399715
LOC400548	uncharacterized LOC400548
LOC440028	uncharacterized LOC440028
LOC553103	uncharacterized LOC553103
LOC645513	uncharacterized LOC645513
LOC652276	potassium channel tetramerization domain containing 5 pseudogene
LOC727710	uncharacterized LOC727710
LOC728392	uncharacterized LOC728392
LOC730102	quinone oxidoreductase-like protein 2 pseudogene
LOC730668	dynein heavy chain -like pseudogene
LONRF2	LON peptidase N-terminal domain and ring finger 2
LOX	lysyl oxidase
LOXL4	lysyl oxidase-like 4
LPAR1	lysophosphatidic acid receptor 1
LPCAT3	lysophosphatidylcholine acyltransferase 3
LPIN1	lipin 1
LPIN2	lipin 2
LRFN3	leucine rich repeat and fibronectin type III domain containing 3
LRG1	leucine-rich alpha-2-glycoprotein 1
LRP5L	low density lipoprotein receptor-related protein 5-like
LRP6	low density lipoprotein receptor-related protein 6
LRRC10B	leucine rich repeat containing 10B
LRRC15	leucine rich repeat containing 15
LRRC17	leucine rich repeat containing 17
LRRC31	leucine rich repeat containing 31
LRRC52	leucine rich repeat containing 52
LRRC58	leucine rich repeat containing 58
LRRC8B	leucine rich repeat containing 8 family, member B
LRSAM1	leucine rich repeat and sterile alpha motif containing 1
LRTOMT	leucine rich transmembrane and O-methyltransferase domain containing
LRWD1	leucine-rich repeats and WD repeat domain containing 1
LSM14A	LSM14A, SCD6 homolog A (S. cerevisiae)
LTBP3	latent transforming growth factor beta binding protein 3
LTBR	lymphotoxin beta receptor (TNFR superfamily, member 3)
LUC7L	LUC7-like (S. cerevisiae)
LY6E	lymphocyte antigen 6 complex, locus E
LYPLAL1	lysophospholipase-like 1
LYRM1	LYR motif containing 1
LYRM9	LYR motif containing 9
LYSMD1	LysM, putative peptidoglycan-binding, domain containing 1
LZTS3	leucine zipper, putative tumor suppressor family member 3
MACC1	metastasis associated in colon cancer 1
MAD2L1BP	MAD2L1 binding protein
MAF1	MAF1 homolog (S. cerevisiae)
MAFA	v-maf avian musculoaponeurotic fibrosarcoma oncogene homolog A
MAGEA11	melanoma antigen family A11
MALAT1	metastasis associated lung adenocarcinoma transcript 1 (non-protein coding)
MALL	mal, T-cell differentiation protein-like
MALSU1	mitochondrial assembly of ribosomal large subunit 1
MAMSTR	MEF2 activating motif and SAP domain containing transcriptional regulator
MAN2C1	mannosidase, alpha, class 2C, member 1
MANEAL	mannosidase, endo-alpha-like
MAP2K7	mitogen-activated protein kinase kinase 7
MAP3K12	mitogen-activated protein kinase kinase kinase 12
MAP3K8	mitogen-activated protein kinase kinase kinase 8
MAP6D1	MAP6 domain containing 1
MAPK13	mitogen-activated protein kinase 13
MAPK9	mitogen-activated protein kinase 9
MARCH5	membrane-associated ring finger (C3HC4) 5
MARVELD2	MARVEL domain containing 2
MAST2	microtubule associated serine/threonine kinase 2
MAT1A	methionine adenosyltransferase I, alpha
MAT2A	methionine adenosyltransferase II, alpha
MAU2	MAU2 sister chromatid cohesion factor
MB	myoglobin
MCAT	malonyl CoA:ACP acyltransferase (mitochondrial)
MCEE	methylmalonyl CoA epimerase
MCF2L	MCF.2 cell line derived transforming sequence-like
MCF2L-AS1	MCF2L antisense RNA 1
MCM8	minichromosome maintenance complex component 8
MCTS2P	malignant T cell amplified sequence 2, pseudogene
MDM2	MDM2 proto-oncogene, E3 ubiquitin protein ligase
ME3	malic enzyme 3, NADP(+)-dependent, mitochondrial
MED13L	mediator complex subunit 13-like
MED4	mediator complex subunit 4
MEF2A	myocyte enhancer factor 2A
MEOX1	mesenchyme homeobox 1
METAP1D	methionyl aminopeptidase type 1D (mitochondrial)
METRNL	meteorin, glial cell differentiation regulator-like
METTL7B	methyltransferase like 7B
MFGE8	milk fat globule-EGF factor 8 protein
MFI2-AS1	MFI2 antisense RNA 1
MFSD12	major facilitator superfamily domain containing 12
MFSD2A	major facilitator superfamily domain containing 2A
MFSD3	major facilitator superfamily domain containing 3
MFSD7	major facilitator superfamily domain containing 7
MGP	matrix Gla protein
MIB2	mindbomb E3 ubiquitin protein ligase 2
MICALCL	MICAL C-terminal like
MID1	midline 1
MIEF2	mitochondrial elongation factor 2
MIEN1	migration and invasion enhancer 1
MIER1	mesoderm induction early response 1, transcriptional regulator
MINOS1	mitochondrial inner membrane organizing system 1
MINOS1-NBL1	MINOS1-NBL1 readthrough
MIOS	missing oocyte, meiosis regulator, homolog (Drosophila)
MIR1227	microRNA 1227
MIR1250	microRNA 1250
MIR135B	microRNA 135b
MIR149	microRNA 149
MIR190B	microRNA 190b
MIR196A2	microRNA 196a-2
MIR196B	microRNA 196b
MIR2117	microRNA 2117
MIR23A	microRNA 23a
MIR23B	microRNA 23b
MIR24-1	microRNA 24-1
MIR24-2	microRNA 24-2
MIR27A	microRNA 27a
MIR27B	microRNA 27b
MIR3074	microRNA 3074
MIR30A	microRNA 30a
MIR3148	microRNA 3148
MIR3155A	microRNA 3155a
MIR3155B	microRNA 3155b
MIR3158-1	microRNA 3158-1
MIR3158-2	microRNA 3158-2
MIR3188	microRNA 3188
MIR3193	microRNA 3193
MIR326	microRNA 326
MIR3614	microRNA 3614
MIR3622A	microRNA 3622a
MIR3622B	microRNA 3622b
MIR3648-1	microRNA 3648-1
MIR3653	microRNA 3653
MIR365B	microRNA 365b
MIR3687-1	microRNA 3687-1
MIR3926-1	microRNA 3926-1
MIR3926-2	microRNA 3926-2
MIR4252	microRNA 4252
MIR4258	microRNA 4258
MIR4261	microRNA 4261
MIR4429	microRNA 4429
MIR4440	microRNA 4440
MIR4446	microRNA 4446
MIR4469	microRNA 4469
MIR4472-2	microRNA 4472-2
MIR4478	microRNA 4478
MIR4488	microRNA 4488
MIR4505	microRNA 4505
MIR4513	microRNA 4513
MIR4519	microRNA 4519
MIR4530	microRNA 4530
MIR4633	microRNA 4633
MIR4654	microRNA 4654
MIR4669	microRNA 4669
MIR4674	microRNA 4674
MIR4681	microRNA 4681
MIR4692	microRNA 4692
MIR4698	microRNA 4698
MIR4715	microRNA 4715
MIR4725	microRNA 4725
MIR4729	microRNA 4729
MIR4734	microRNA 4734
MIR4738	microRNA 4738
MIR4761	microRNA 4761
MIR4774	microRNA 4774
MIR548J	microRNA 548j
MIR550A1	microRNA 550a-1
MIR550A2	microRNA 550a-2
MIR550A3	microRNA 550a-3
MIR550B1	microRNA 550b-1
MIR550B2	microRNA 550b-2
MIR554	microRNA 554
MIR567	microRNA 567
MIR589	microRNA 589
MIR623	microRNA 623
MIR661	microRNA 661
MIR663A	microRNA 663a
MIR7-3	microRNA 7-3
MIR7-3HG	MIR7-3 host gene
MIRLET7BHG	MIRLET7B host gene
MISP	mitotic spindle positioning
MLLT6	myeloid/lymphoid or mixed-lineage leukemia (trithorax homolog, Drosophila); translocated to, 6
MLPH	melanophilin
MLXIPL	MLX interacting protein-like
MMRN2	multimerin 2
MN1	meningioma (disrupted in balanced translocation) 1
MNT	MAX network transcriptional repressor
MOB1A	MOB kinase activator 1A
MOB2	MOB kinase activator 2
MPC1	mitochondrial pyruvate carrier 1
MPC2	mitochondrial pyruvate carrier 2
MPHOSPH10	M-phase phosphoprotein 10 (U3 small nucleolar ribonucleoprotein)
MPST	mercaptopyruvate sulfurtransferase
MRPL24	mitochondrial ribosomal protein L24
MRPS26	mitochondrial ribosomal protein S26
MS4A15	membrane-spanning 4-domains, subfamily A, member 15
MS4A7	membrane-spanning 4-domains, subfamily A, member 7
MS4A8	membrane-spanning 4-domains, subfamily A, member 8
MSMB	microseminoprotein, beta-
MSMO1	methylsterol monooxygenase 1
MT1B	metallothionein 1B
MT2A	metallothionein 2A
MTDH	metadherin
MTG1	mitochondrial ribosome-associated GTPase 1
MTHFD1L	methylenetetrahydrofolate dehydrogenase (NADP+ dependent) 1-like
MTMR4	myotubularin related protein 4
MTSS1L	metastasis suppressor 1-like
MUC1	mucin 1, cell surface associated
MUC2	mucin 2, oligomeric mucus/gel-forming
MUC5B	mucin 5B, oligomeric mucus/gel-forming
MUM1	melanoma associated antigen (mutated) 1
MXD3	MAX dimerization protein 3
MXRA5	matrix-remodelling associated 5
MYB	v-myb avian myeloblastosis viral oncogene homolog
MYBPC2	myosin binding protein C, fast type
MYEOV	myeloma overexpressed
MYL6	myosin, light chain 6, alkali, smooth muscle and non-muscle
MYL6B	myosin, light chain 6B, alkali, smooth muscle and non-muscle
MYLIP	myosin regulatory light chain interacting protein
MYO10	myosin X
MYO9B	myosin IXB
MYOF	myoferlin
MYOG	myogenin (myogenic factor 4)
MYOT	myotilin
MYZAP	myocardial zonula adherens protein
NAA15	N(alpha)-acetyltransferase 15, NatA auxiliary subunit
NAA38	N(alpha)-acetyltransferase 38, NatC auxiliary subunit
NAALADL2	N-acetylated alpha-linked acidic dipeptidase-like 2
NAB2	NGFI-A binding protein 2 (EGR1 binding protein 2)
NADSYN1	NAD synthetase 1
NAIP	NLR family, apoptosis inhibitory protein
NAP1L4	nucleosome assembly protein 1-like 4
NAT14	N-acetyltransferase 14 (GCN5-related, putative)
NAT8	N-acetyltransferase 8 (GCN5-related, putative)
NAT8B	N-acetyltransferase 8B (GCN5-related, putative, gene/pseudogene)
NBN	nibrin
NBPF1	neuroblastoma breakpoint family, member 1
NBR1	neighbor of BRCA1 gene 1
NCALD	neurocalcin delta
NCCRP1	non-specific cytotoxic cell receptor protein 1 homolog (zebrafish)
NCMAP	noncompact myelin associated protein
NCOA4	nuclear receptor coactivator 4
NDC1	NDC1 transmembrane nucleoporin
NDST1	N-deacetylase/N-sulfotransferase (heparan glucosaminyl) 1
NDUFC1	NADH dehydrogenase (ubiquinone) 1, subcomplex unknown, 1, 6kDa
NDUFS3	NADH dehydrogenase (ubiquinone) Fe-S protein 3, 30kDa (NADH-coenzyme Q reductase)
NDUFV2	NADH dehydrogenase (ubiquinone) flavoprotein 2, 24kDa
NEAT1	nuclear paraspeckle assembly transcript 1 (non-protein coding)
NECAB3	N-terminal EF-hand calcium binding protein 3
NEDD9	neural precursor cell expressed, developmentally down-regulated 9
NEFH	neurofilament, heavy polypeptide
NEGR1	neuronal growth regulator 1
NEK6	NIMA-related kinase 6
NEURL3	neuralized E3 ubiquitin protein ligase 3
NFKB1	nuclear factor of kappa light polypeptide gene enhancer in B-cells 1
NFKBIA	nuclear factor of kappa light polypeptide gene enhancer in B-cells inhibitor, alpha
NHLRC4	NHL repeat containing 4
NIPAL3	NIPA-like domain containing 3
NIT1	nitrilase 1
NMRAL1	NmrA-like family domain containing 1
NMT1	N-myristoyltransferase 1
NNT	nicotinamide nucleotide transhydrogenase
NOC4L	nucleolar complex associated 4 homolog (S. cerevisiae)
NOMO1	NODAL modulator 1
NOMO2	NODAL modulator 2
NOMO3	NODAL modulator 3
NOP14	NOP14 nucleolar protein
NOP14-AS1	NOP14 antisense RNA 1
NOTCH1	notch 1
NOTUM	notum pectinacetylesterase homolog (Drosophila)
NOXA1	NADPH oxidase activator 1
NPAS4	neuronal PAS domain protein 4
NPR3	natriuretic peptide receptor 3
NPRL2	nitrogen permease regulator-like 2 (S. cerevisiae)
NR1I3	nuclear receptor subfamily 1, group I, member 3
NR2F6	nuclear receptor subfamily 2, group F, member 6
NR4A3	nuclear receptor subfamily 4, group A, member 3
NRAP	nebulin-related anchoring protein
NRARP	NOTCH-regulated ankyrin repeat protein
NRCAM	neuronal cell adhesion molecule
NRDE2	NRDE-2, necessary for RNA interference, domain containing
NRG4	neuregulin 4
NRIP1	nuclear receptor interacting protein 1
NRP1	neuropilin 1
NRP2	neuropilin 2
NSUN3	NOP2/Sun domain family, member 3
NT5C2	5'-nucleotidase, cytosolic II
NT5DC3	5'-nucleotidase domain containing 3
NTAN1	N-terminal asparagine amidase
NTHL1	nth endonuclease III-like 1 (E. coli)
NUAK1	NUAK family, SNF1-like kinase, 1
NUBP2	nucleotide binding protein 2
NUCB1	nucleobindin 1
NUDT14	nudix (nucleoside diphosphate linked moiety X)-type motif 14
NUDT16P1	nudix (nucleoside diphosphate linked moiety X)-type motif 16 pseudogene 1
NUDT3	nudix (nucleoside diphosphate linked moiety X)-type motif 3
NUMA1	nuclear mitotic apparatus protein 1
NUTF2	nuclear transport factor 2
NWD1	NACHT and WD repeat domain containing 1
NXNL2	nucleoredoxin-like 2
NYX	nyctalopin
OBP2B	odorant binding protein 2B
OCA2	oculocutaneous albinism II
ODF3	outer dense fiber of sperm tails 3
OLFML2A	olfactomedin-like 2A
OLFML3	olfactomedin-like 3
OLIG1	oligodendrocyte transcription factor 1
OLR1	oxidized low density lipoprotein (lectin-like) receptor 1
OPHN1	oligophrenin 1
OR13C2	olfactory receptor, family 13, subfamily C, member 2
OR2F2	olfactory receptor, family 2, subfamily F, member 2
OR5AP2	olfactory receptor, family 5, subfamily AP, member 2
ORC6	origin recognition complex, subunit 6
ORMDL3	ORMDL sphingolipid biosynthesis regulator 3
OTUD1	OTU deubiquitinase 1
OVOL2	ovo-like zinc finger 2
P2RX6P	purinergic receptor P2X, ligand gated ion channel, 6 pseudogene
P2RX7	purinergic receptor P2X, ligand gated ion channel, 7
P4HA2	prolyl 4-hydroxylase, alpha polypeptide II
PA2G4	proliferation-associated 2G4, 38kDa
PA2G4P4	proliferation-associated 2G4 pseudogene 4
PABPC1	poly(A) binding protein, cytoplasmic 1
PADI3	peptidyl arginine deiminase, type III
PALMD	palmdelphin
PANK4	pantothenate kinase 4
PARL	presenilin associated, rhomboid-like
PARP4	poly (ADP-ribose) polymerase family, member 4
PARVA	parvin, alpha
PBLD	phenazine biosynthesis-like protein domain containing
PCBD2	pterin-4 alpha-carbinolamine dehydratase/dimerization cofactor of hepatocyte nuclear factor 1 alpha (TCF1) 2
PCDH1	protocadherin 1
PCM1	pericentriolar material 1
PCYT1A	phosphate cytidylyltransferase 1, choline, alpha
PCYT2	phosphate cytidylyltransferase 2, ethanolamine
PDCD10	programmed cell death 10
PDCD6IP	programmed cell death 6 interacting protein
PDCL3	phosducin-like 3
PDE6B	phosphodiesterase 6B, cGMP-specific, rod, beta
PDE7A	phosphodiesterase 7A
PDF	peptide deformylase (mitochondrial)
PDLIM1	PDZ and LIM domain 1
PDZD4	PDZ domain containing 4
PDZK1	PDZ domain containing 1
PEMT	phosphatidylethanolamine N-methyltransferase
PERM1	PPARGC1 and ESRR induced regulator, muscle 1
PERP	PERP, TP53 apoptosis effector
PFDN2	prefoldin subunit 2
PGAP3	post-GPI attachment to proteins 3
PGLYRP2	peptidoglycan recognition protein 2
PGPEP1	pyroglutamyl-peptidase I
PGR	progesterone receptor
PGS1	phosphatidylglycerophosphate synthase 1
PHACTR1	phosphatase and actin regulator 1
PHACTR4	phosphatase and actin regulator 4
PHF12	PHD finger protein 12
PHF13	PHD finger protein 13
PHF23	PHD finger protein 23
PHGR1	proline/histidine/glycine-rich 1
PI16	peptidase inhibitor 16
PIGP	phosphatidylinositol glycan anchor biosynthesis, class P
PIKFYVE	phosphoinositide kinase, FYVE finger containing
PIM3	Pim-3 proto-oncogene, serine/threonine kinase
PIP	prolactin-induced protein
PIPOX	pipecolic acid oxidase
PISD	phosphatidylserine decarboxylase
PKD2L2	polycystic kidney disease 2-like 2
PKM	pyruvate kinase, muscle
PKP1	plakophilin 1
PKP2	plakophilin 2
PLA1A	phospholipase A1 member A
PLA2G6	phospholipase A2, group VI (cytosolic, calcium-independent)
PLAC1	placenta-specific 1
PLAT	plasminogen activator, tissue
PLCB1	phospholipase C, beta 1 (phosphoinositide-specific)
PLCE1	phospholipase C, epsilon 1
PLD1	phospholipase D1, phosphatidylcholine-specific
PLEC	plectin
PLEKHA1	pleckstrin homology domain containing, family A (phosphoinositide binding specific) member 1
PLEKHA2	pleckstrin homology domain containing, family A (phosphoinositide binding specific) member 2
PLEKHA8	pleckstrin homology domain containing, family A (phosphoinositide binding specific) member 8
PLEKHD1	pleckstrin homology domain containing, family D (with coiled-coil domains) member 1
PLEKHG3	pleckstrin homology domain containing, family G (with RhoGef domain) member 3
PLEKHH1	pleckstrin homology domain containing, family H (with MyTH4 domain) member 1
PLEKHH3	pleckstrin homology domain containing, family H (with MyTH4 domain) member 3
PLEKHJ1	pleckstrin homology domain containing, family J member 1
PLIN5	perilipin 5
PLS1	plastin 1
PLS3	plastin 3
PLXNB2	plexin B2
PMAIP1	phorbol-12-myristate-13-acetate-induced protein 1
PMEPA1	prostate transmembrane protein, androgen induced 1
PMM2	phosphomannomutase 2
PNKD	paroxysmal nonkinesigenic dyskinesia
PNMT	phenylethanolamine N-methyltransferase
PNPLA2	patatin-like phospholipase domain containing 2
PNRC2	proline-rich nuclear receptor coactivator 2
POGK	pogo transposable element with KRAB domain
POLI	polymerase (DNA directed) iota
POLRMT	polymerase (RNA) mitochondrial (DNA directed)
POMT2	protein-O-mannosyltransferase 2
PORCN	porcupine homolog (Drosophila)
POU2F3	POU class 2 homeobox 3
PP14571	uncharacterized LOC100130449
PPL	periplakin
PPM1J	protein phosphatase, Mg2+/Mn2+ dependent, 1J
PPM1M	protein phosphatase, Mg2+/Mn2+ dependent, 1M
PPP1R12C	protein phosphatase 1, regulatory subunit 12C
PPP1R13L	protein phosphatase 1, regulatory subunit 13 like
PPP1R14A	protein phosphatase 1, regulatory (inhibitor) subunit 14A
PPP2R1A	protein phosphatase 2, regulatory subunit A, alpha
PPP4C	protein phosphatase 4, catalytic subunit
PPP4R1	protein phosphatase 4, regulatory subunit 1
PPRC1	peroxisome proliferator-activated receptor gamma, coactivator-related 1
PPT1	palmitoyl-protein thioesterase 1
PQLC2L	PQ loop repeat containing 2-like
PRCC	papillary renal cell carcinoma (translocation-associated)
PRDM10	PR domain containing 10
PRDX6	peroxiredoxin 6
PRKACA	protein kinase, cAMP-dependent, catalytic, alpha
PRKAG2	protein kinase, AMP-activated, gamma 2 non-catalytic subunit
PRKCD	protein kinase C, delta
PRL	prolactin
PRPS1	phosphoribosyl pyrophosphate synthetase 1
PRR15L	proline rich 15-like
PRR18	proline rich 18
PRR34	proline rich 34
PRR35	proline rich 35
PRSS22	protease, serine, 22
PRSS27	protease, serine 27
PRSS37	protease, serine, 37
PRUNE	prune exopolyphosphatase
PSEN2	presenilin 2
PTGDS	prostaglandin D2 synthase 21kDa (brain)
PTGR1	prostaglandin reductase 1
PTGR2	prostaglandin reductase 2
PTK6	protein tyrosine kinase 6
PTMA	prothymosin, alpha
PTP4A2	protein tyrosine phosphatase type IVA, member 2
PTPN13	protein tyrosine phosphatase, non-receptor type 13 (APO-1/CD95 (Fas)-associated phosphatase)
PTPRF	protein tyrosine phosphatase, receptor type, F
PTPRO	protein tyrosine phosphatase, receptor type, O
PTTG1IP	pituitary tumor-transforming 1 interacting protein
PUM1	pumilio RNA-binding family member 1
PVRL2	poliovirus receptor-related 2 (herpesvirus entry mediator B)
PWWP2B	PWWP domain containing 2B
PXK	PX domain containing serine/threonine kinase
PXMP4	peroxisomal membrane protein 4, 24kDa
PXT1	peroxisomal, testis specific 1
QPRT	quinolinate phosphoribosyltransferase
QSOX1	quiescin Q6 sulfhydryl oxidase 1
QSOX2	quiescin Q6 sulfhydryl oxidase 2
QTRTD1	queuine tRNA-ribosyltransferase domain containing 1
RAB18	RAB18, member RAS oncogene family
RAB26	RAB26, member RAS oncogene family
RAB40C	RAB40C, member RAS oncogene family
RAB5C	RAB5C, member RAS oncogene family
RABL6	RAB, member RAS oncogene family-like 6
RAD23B	RAD23 homolog B (S. cerevisiae)
RAD54L	RAD54-like (S. cerevisiae)
RALGAPA2	Ral GTPase activating protein, alpha subunit 2 (catalytic)
RALGPS2	Ral GEF with PH domain and SH3 binding motif 2
RALY	RALY heterogeneous nuclear ribonucleoprotein
RANBP1	RAN binding protein 1
RANBP10	RAN binding protein 10
RANBP17	RAN binding protein 17
RANGAP1	Ran GTPase activating protein 1
RAP2A	RAP2A, member of RAS oncogene family
RAPGEF3	Rap guanine nucleotide exchange factor (GEF) 3
RAPGEF5	Rap guanine nucleotide exchange factor (GEF) 5
RARA	retinoic acid receptor, alpha
RARRES2	retinoic acid receptor responder (tazarotene induced) 2
RASA3	RAS p21 protein activator 3
RASEF	RAS and EF-hand domain containing
RASGEF1B	RasGEF domain family, member 1B
RAVER1	ribonucleoprotein, PTB-binding 1
RBBP7	retinoblastoma binding protein 7
RBBP8NL	RBBP8 N-terminal like
RBL2	retinoblastoma-like 2
RBM6	RNA binding motif protein 6
RBMS3	RNA binding motif, single stranded interacting protein 3
RBP5	retinol binding protein 5, cellular
RCOR3	REST corepressor 3
RDH13	retinol dehydrogenase 13 (all-trans/9-cis)
RDM1	RAD52 motif containing 1
RDX	radixin
REEP4	receptor accessory protein 4
RERG	RAS-like, estrogen-regulated, growth inhibitor
RFESD	Rieske (Fe-S) domain containing
RFPL1S	RFPL1 antisense RNA 1
RFX2	regulatory factor X, 2 (influences HLA class II expression)
RFX4	regulatory factor X, 4 (influences HLA class II expression)
RGL2	ral guanine nucleotide dissociation stimulator-like 2
RGL3	ral guanine nucleotide dissociation stimulator-like 3
RGPD6	RANBP2-like and GRIP domain containing 6
RGS10	regulator of G-protein signaling 10
RGS4	regulator of G-protein signaling 4
RGS8	regulator of G-protein signaling 8
RHOBTB3	Rho-related BTB domain containing 3
RHOC	ras homolog family member C
RHOD	ras homolog family member D
RHOF	ras homolog family member F (in filopodia)
RHOV	ras homolog family member V
RIPK4	receptor-interacting serine-threonine kinase 4
RND3	Rho family GTPase 3
RNF144B	ring finger protein 144B
RNF157	ring finger protein 157
RNF19A	ring finger protein 19A, RBR E3 ubiquitin protein ligase
RNF223	ring finger protein 223
RNF224	ring finger protein 224
RNH1	ribonuclease/angiogenin inhibitor 1
RNU11	RNA, U11 small nuclear
ROBO1	roundabout, axon guidance receptor, homolog 1 (Drosophila)
ROBO3	roundabout, axon guidance receptor, homolog 3 (Drosophila)
RPGRIP1L	RPGRIP1-like
RPL12	ribosomal protein L12
RPL18A	ribosomal protein L18a
RPL29	ribosomal protein L29
RPL8	ribosomal protein L8
RPLP2	ribosomal protein, large, P2
RPRM	reprimo, TP53 dependent G2 arrest mediator candidate
RPS20	ribosomal protein S20
RPS6KL1	ribosomal protein S6 kinase-like 1
RRAS	related RAS viral (r-ras) oncogene homolog
RRN3P3	RNA polymerase I transcription factor homolog (S. cerevisiae) pseudogene 3
RSPH14	radial spoke head 14 homolog (Chlamydomonas)
RSPH4A	radial spoke head 4 homolog A (Chlamydomonas)
RTFDC1	replication termination factor 2 domain containing 1
RTKN	rhotekin
S100A10	S100 calcium binding protein A10
S100A11	S100 calcium binding protein A11
SAMD9	sterile alpha motif domain containing 9
SCAF1	SR-related CTD-associated factor 1
SCAMP4	secretory carrier membrane protein 4
SCARNA16	small Cajal body-specific RNA 16
SCD	stearoyl-CoA desaturase (delta-9-desaturase)
SCGB1D2	secretoglobin, family 1D, member 2
SCGB2A1	secretoglobin, family 2A, member 1
SCNM1	sodium channel modifier 1
SCNN1A	sodium channel, non voltage gated 1 alpha subunit
SCP2	sterol carrier protein 2
SCRIB	scribbled planar cell polarity protein
SDK2	sidekick cell adhesion molecule 2
SDPR	serum deprivation response
SEC14L1	SEC14-like 1 (S. cerevisiae)
SEC31A	SEC31 homolog A (S. cerevisiae)
SEH1L	SEH1-like (S. cerevisiae)
SEMA3B	sema domain, immunoglobulin domain (Ig), short basic domain, secreted, (semaphorin) 3B
SEMA3C	sema domain, immunoglobulin domain (Ig), short basic domain, secreted, (semaphorin) 3C
SEPT8	septin 8
SEPT9	septin 9
SERBP1	SERPINE1 mRNA binding protein 1
SERPINA1	serpin peptidase inhibitor, clade A (alpha-1 antiproteinase, antitrypsin), member 1
SERPINA6	serpin peptidase inhibitor, clade A (alpha-1 antiproteinase, antitrypsin), member 6
SERPINI1	serpin peptidase inhibitor, clade I (neuroserpin), member 1
SERTAD2	SERTA domain containing 2
SETD2	SET domain containing 2
SETD6	SET domain containing 6
SF3A2	splicing factor 3a, subunit 2, 66kDa
SF3B2	splicing factor 3b, subunit 2, 145kDa
SFMBT1	Scm-like with four mbt domains 1
SFN	stratifin
SFXN2	sideroflexin 2
SGCA	sarcoglycan, alpha (50kDa dystrophin-associated glycoprotein)
SGK3	serum/glucocorticoid regulated kinase family, member 3
SGMS2	sphingomyelin synthase 2
SGOL1	shugoshin-like 1 (S. pombe)
SH2B3	SH2B adaptor protein 3
SH3BGR	SH3 domain binding glutamate-rich protein
SH3RF2	SH3 domain containing ring finger 2
SHARPIN	SHANK-associated RH domain interactor
SHC1	SHC (Src homology 2 domain containing) transforming protein 1
SHMT1	serine hydroxymethyltransferase 1 (soluble)
SIAH2	siah E3 ubiquitin protein ligase 2
SIDT2	SID1 transmembrane family, member 2
SIK1	salt-inducible kinase 1
SIPA1L3	signal-induced proliferation-associated 1 like 3
SIRT5	sirtuin 5
SKA1	spindle and kinetochore associated complex subunit 1
SKIL	SKI-like proto-oncogene
SLC10A3	solute carrier family 10, member 3
SLC11A2	solute carrier family 11 (proton-coupled divalent metal ion transporter), member 2
SLC17A9	solute carrier family 17 (vesicular nucleotide transporter), member 9
SLC22A5	solute carrier family 22 (organic cation/carnitine transporter), member 5
SLC25A1	solute carrier family 25 (mitochondrial carrier; citrate transporter), member 1
SLC25A10	solute carrier family 25 (mitochondrial carrier; dicarboxylate transporter), member 10
SLC25A24	solute carrier family 25 (mitochondrial carrier; phosphate carrier), member 24
SLC25A25	solute carrier family 25 (mitochondrial carrier; phosphate carrier), member 25
SLC25A30	solute carrier family 25, member 30
SLC25A36	solute carrier family 25 (pyrimidine nucleotide carrier), member 36
SLC25A42	solute carrier family 25, member 42
SLC25A45	solute carrier family 25, member 45
SLC26A1	solute carrier family 26 (anion exchanger), member 1
SLC29A1	solute carrier family 29 (equilibrative nucleoside transporter), member 1
SLC34A2	solute carrier family 34 (type II sodium/phosphate cotransporter), member 2
SLC35F6	solute carrier family 35, member F6
SLC37A3	solute carrier family 37, member 3
SLC38A9	solute carrier family 38, member 9
SLC39A10	solute carrier family 39 (zinc transporter), member 10
SLC43A2	solute carrier family 43 (amino acid system L transporter), member 2
SLC44A1	solute carrier family 44 (choline transporter), member 1
SLC45A4	solute carrier family 45, member 4
SLC46A2	solute carrier family 46, member 2
SLC47A2	solute carrier family 47 (multidrug and toxin extrusion), member 2
SLC4A2	solute carrier family 4 (anion exchanger), member 2
SLC4A7	solute carrier family 4, sodium bicarbonate cotransporter, member 7
SLC6A12	solute carrier family 6 (neurotransmitter transporter), member 12
SLC6A13	solute carrier family 6 (neurotransmitter transporter), member 13
SLC7A1	solute carrier family 7 (cationic amino acid transporter, y+ system), member 1
SLC7A5	solute carrier family 7 (amino acid transporter light chain, L system), member 5
SLC7A5P1	solute carrier family 7 (amino acid transporter light chain, L system), member 5 pseudogene 1
SLC7A5P2	solute carrier family 7 (amino acid transporter light chain, L system), member 5 pseudogene 2
SLC7A6	solute carrier family 7 (amino acid transporter light chain, y+L system), member 6
SLC9A8	solute carrier family 9, subfamily A (NHE8, cation proton antiporter 8), member 8
SLCO4A1	solute carrier organic anion transporter family, member 4A1
SLFN5	schlafen family member 5
SLIT3	slit homolog 3 (Drosophila)
SLITRK4	SLIT and NTRK-like family, member 4
SLPI	secretory leukocyte peptidase inhibitor
SMCR5	Smith-Magenis syndrome chromosome region, candidate 5 (non-protein coding)
SMG7	SMG7 nonsense mediated mRNA decay factor
SMG7-AS1	SMG7 antisense RNA 1
SMPD3	sphingomyelin phosphodiesterase 3, neutral membrane (neutral sphingomyelinase II)
SNAI1	snail family zinc finger 1
SNCG	synuclein, gamma (breast cancer-specific protein 1)
SNHG11	small nucleolar RNA host gene 11
SNHG20	small nucleolar RNA host gene 20
SNORA11B	small nucleolar RNA, H/ACA box 11B
SNORA11C	small nucleolar RNA, H/ACA box 11C
SNORA52	small nucleolar RNA, H/ACA box 52
SNORA71E	small nucleolar RNA, H/ACA box 71E
SNORA76C	small nucleolar RNA, H/ACA box 76C
SNORD104	small nucleolar RNA, C/D box 104
SNORD125	small nucleolar RNA, C/D box 125
SNORD1A	small nucleolar RNA, C/D box 1A
SNORD1B	small nucleolar RNA, C/D box 1B
SNORD54	small nucleolar RNA, C/D box 54
SNORD60	small nucleolar RNA, C/D box 60
SNORD74	small nucleolar RNA, C/D box 74
SNORD75	small nucleolar RNA, C/D box 75
SNORD76	small nucleolar RNA, C/D box 76
SNTB1	syntrophin, beta 1 (dystrophin-associated protein A1, 59kDa, basic component 1)
SNX14	sorting nexin 14
SNX19	sorting nexin 19
SNX9	sorting nexin 9
SP1	Sp1 transcription factor
SPATA13	spermatogenesis associated 13
SPATA2	spermatogenesis associated 2
SPATA2L	spermatogenesis associated 2-like
SPC24	SPC24, NDC80 kinetochore complex component
SPIB	Spi-B transcription factor (Spi-1/PU.1 related)
SPIRE2	spire-type actin nucleation factor 2
SPNS1	spinster homolog 1 (Drosophila)
SPON1	spondin 1, extracellular matrix protein
SPPL2A	signal peptide peptidase like 2A
SPRY2	sprouty homolog 2 (Drosophila)
SPSB3	splA/ryanodine receptor domain and SOCS box containing 3
SPTBN4	spectrin, beta, non-erythrocytic 4
SPTBN5	spectrin, beta, non-erythrocytic 5
SRCAP	Snf2-related CREBBP activator protein
SRD5A3	steroid 5 alpha-reductase 3
SRI	sorcin
SRMS	src-related kinase lacking C-terminal regulatory tyrosine and N-terminal myristylation sites
SRSF3	serine/arginine-rich splicing factor 3
SSPN	sarcospan
SSR3	signal sequence receptor, gamma (translocon-associated protein gamma)
SSR4P1	signal sequence receptor, delta pseudogene 1
SSTR2	somatostatin receptor 2
ST3GAL2	ST3 beta-galactoside alpha-2,3-sialyltransferase 2
ST6GALNAC2	ST6 (alpha-N-acetyl-neuraminyl-2,3-beta-galactosyl-1,3)-N-acetylgalactosaminide alpha-2,6-sialyltransferase 2
ST8SIA4	ST8 alpha-N-acetyl-neuraminide alpha-2,8-sialyltransferase 4
ST8SIA6	ST8 alpha-N-acetyl-neuraminide alpha-2,8-sialyltransferase 6
STARD8	StAR-related lipid transfer (START) domain containing 8
STAT5B	signal transducer and activator of transcription 5B
STAU1	staufen double-stranded RNA binding protein 1
STC2	stanniocalcin 2
STK25	serine/threonine kinase 25
STKLD1	serine/threonine kinase-like domain containing 1
STPG1	sperm-tail PG-rich repeat containing 1
STRADB	STE20-related kinase adaptor beta
STRBP	spermatid perinuclear RNA binding protein
STS	steroid sulfatase (microsomal), isozyme S
STX19	syntaxin 19
STX4	syntaxin 4
STXBP2	syntaxin binding protein 2
SUGP1	SURP and G patch domain containing 1
SUGT1P3	SUGT1 pseudogene 3
SULT1A2	sulfotransferase family, cytosolic, 1A, phenol-preferring, member 2
SULT1C2	sulfotransferase family, cytosolic, 1C, member 2
SULT2B1	sulfotransferase family, cytosolic, 2B, member 1
SUMO1P3	SUMO1 pseudogene 3 (functional)
SUMO3	small ubiquitin-like modifier 3
SUPT3H	suppressor of Ty 3 homolog (S. cerevisiae)
SURF4	surfeit 4
SUSD2	sushi domain containing 2
SWT1	SWT1 RNA endoribonuclease homolog (S. cerevisiae)
SYDE2	synapse defective 1, Rho GTPase, homolog 2 (C. elegans)
SYNDIG1	synapse differentiation inducing 1
SYNE4	spectrin repeat containing, nuclear envelope family member 4
SYNGR4	synaptogyrin 4
SYNJ2	synaptojanin 2
SYT12	synaptotagmin XII
SYT17	synaptotagmin XVII
SYT5	synaptotagmin V
SYT8	synaptotagmin VIII
TACSTD2	tumor-associated calcium signal transducer 2
TAGLN2	transgelin 2
TANK	TRAF family member-associated NFKB activator
TARBP2	TAR (HIV-1) RNA binding protein 2
TAS1R3	taste receptor, type 1, member 3
TAX1BP1	Tax1 (human T-cell leukemia virus type I) binding protein 1
TBC1D1	TBC1 (tre-2/USP6, BUB2, cdc16) domain family, member 1
TBC1D26	TBC1 domain family, member 26
TBC1D30	TBC1 domain family, member 30
TBCA	tubulin folding cofactor A
TBKBP1	TBK1 binding protein 1
TBL1XR1	transducin (beta)-like 1 X-linked receptor 1
TBX2	T-box 2
TBX6	T-box 6
TBXA2R	thromboxane A2 receptor
TCAP	titin-cap
TCF7L1	transcription factor 7-like 1 (T-cell specific, HMG-box)
TCFL5	transcription factor-like 5 (basic helix-loop-helix)
TCIRG1	T-cell, immune regulator 1, ATPase, H+ transporting, lysosomal V0 subunit A3
TDRD5	tudor domain containing 5
TDRD9	tudor domain containing 9
TEAD2	TEA domain family member 2
TECPR1	tectonin beta-propeller repeat containing 1
TES	testin LIM domain protein
TEX19	testis expressed 19
TFAP2C	transcription factor AP-2 gamma (activating enhancer binding protein 2 gamma)
TFE3	transcription factor binding to IGHM enhancer 3
TFF1	trefoil factor 1
TGFA	transforming growth factor, alpha
THAP8	THAP domain containing 8
THBS1	thrombospondin 1
THNSL1	threonine synthase-like 1 (S. cerevisiae)
THYN1	thymocyte nuclear protein 1
TIAF1	TGFB1-induced anti-apoptotic factor 1
TIAM2	T-cell lymphoma invasion and metastasis 2
TIGD1	tigger transposable element derived 1
TIGD6	tigger transposable element derived 6
TIMM13	translocase of inner mitochondrial membrane 13 homolog (yeast)
TINAGL1	tubulointerstitial nephritis antigen-like 1
TINF2	TERF1 (TRF1)-interacting nuclear factor 2
TIPARP	TCDD-inducible poly(ADP-ribose) polymerase
TIPARP-AS1	TIPARP antisense RNA 1
TJP1	tight junction protein 1
TJP3	tight junction protein 3
TLE1	transducin-like enhancer of split 1 (E(sp1) homolog, Drosophila)
TLL2	tolloid-like 2
TLN2	talin 2
TLR6	toll-like receptor 6
TMBIM6	transmembrane BAX inhibitor motif containing 6
TMED4	transmembrane emp24 protein transport domain containing 4
TMEM105	transmembrane protein 105
TMEM11	transmembrane protein 11
TMEM120A	transmembrane protein 120A
TMEM140	transmembrane protein 140
TMEM143	transmembrane protein 143
TMEM144	transmembrane protein 144
TMEM147	transmembrane protein 147
TMEM150A	transmembrane protein 150A
TMEM178A	transmembrane protein 178A
TMEM184A	transmembrane protein 184A
TMEM186	transmembrane protein 186
TMEM189	transmembrane protein 189
TMEM189-UBE2V1	TMEM189-UBE2V1 readthrough
TMEM205	transmembrane protein 205
TMEM215	transmembrane protein 215
TMEM246	transmembrane protein 246
TMEM37	transmembrane protein 37
TMEM61	transmembrane protein 61
TMPRSS13	transmembrane protease, serine 13
TMPRSS4	transmembrane protease, serine 4
TMSB4X	thymosin beta 4, X-linked
TNC	tenascin C
TNFAIP1	tumor necrosis factor, alpha-induced protein 1 (endothelial)
TNFRSF12A	tumor necrosis factor receptor superfamily, member 12A
TNFRSF18	tumor necrosis factor receptor superfamily, member 18
TNFSF15	tumor necrosis factor (ligand) superfamily, member 15
TNNC1	troponin C type 1 (slow)
TNNI2	troponin I type 2 (skeletal, fast)
TNRC18	trinucleotide repeat containing 18
TNS2	tensin 2
TNS3	tensin 3
TOMM40	translocase of outer mitochondrial membrane 40 homolog (yeast)
TOR2A	torsin family 2, member A
TP53I11	tumor protein p53 inducible protein 11
TP53I3	tumor protein p53 inducible protein 3
TP53INP2	tumor protein p53 inducible nuclear protein 2
TPBG	trophoblast glycoprotein
TPCN1	two pore segment channel 1
TPD52L1	tumor protein D52-like 1
TPD52L2	tumor protein D52-like 2
TPM1	tropomyosin 1 (alpha)
TPM3	tropomyosin 3
TPPP	tubulin polymerization promoting protein
TPRA1	transmembrane protein, adipocyte asscociated 1
TPRG1	tumor protein p63 regulated 1
TRAF7	TNF receptor-associated factor 7, E3 ubiquitin protein ligase
TRAK2	trafficking protein, kinesin binding 2
TRAPPC2L	trafficking protein particle complex 2-like
TRAPPC3	trafficking protein particle complex 3
TRIAP1	TP53 regulated inhibitor of apoptosis 1
TRIM14	tripartite motif containing 14
TRIM2	tripartite motif containing 2
TRIM38	tripartite motif containing 38
TRIM47	tripartite motif containing 47
TRIP10	thyroid hormone receptor interactor 10
TRMT12	tRNA methyltransferase 12 homolog (S. cerevisiae)
TRMT1L	tRNA methyltransferase 1 homolog (S. cerevisiae)-like
TRMT2A	tRNA methyltransferase 2 homolog A (S. cerevisiae)
TRMT6	tRNA methyltransferase 6
TRPC4AP	transient receptor potential cation channel, subfamily C, member 4 associated protein
TRPM7	transient receptor potential cation channel, subfamily M, member 7
TSC2	tuberous sclerosis 2
TSNAXIP1	translin-associated factor X interacting protein 1
TSPAN14	tetraspanin 14
TSR3	TSR3, 20S rRNA accumulation, homolog (S. cerevisiae)
TSSC4	tumor suppressing subtransferable candidate 4
TST	thiosulfate sulfurtransferase (rhodanese)
TTC3	tetratricopeptide repeat domain 3
TTC33	tetratricopeptide repeat domain 33
TTC39B	tetratricopeptide repeat domain 39B
TTC39C	tetratricopeptide repeat domain 39C
TTC4	tetratricopeptide repeat domain 4
TUBA1A	tubulin, alpha 1a
TUBA8	tubulin, alpha 8
TUBB2B	tubulin, beta 2B class IIb
TULP2	tubby like protein 2
TXNIP	thioredoxin interacting protein
TXNRD1	thioredoxin reductase 1
TYMP	thymidine phosphorylase
UBE2D1	ubiquitin-conjugating enzyme E2D 1
UBE2F	ubiquitin-conjugating enzyme E2F (putative)
UBE2F-SCLY	UBE2F-SCLY readthrough (NMD candidate)
UBE2I	ubiquitin-conjugating enzyme E2I
UBE2O	ubiquitin-conjugating enzyme E2O
UBE2R2	ubiquitin-conjugating enzyme E2R 2
UBE3D	ubiquitin protein ligase E3D
UBP1	upstream binding protein 1 (LBP-1a)
UBQLN4	ubiquilin 4
UCA1	urothelial cancer associated 1 (non-protein coding)
UCKL1	uridine-cytidine kinase 1-like 1
UCKL1-AS1	UCKL1 antisense RNA 1
UGT2B15	UDP glucuronosyltransferase 2 family, polypeptide B15
UGT2B17	UDP glucuronosyltransferase 2 family, polypeptide B17
ULK4	unc-51 like kinase 4
UNC13D	unc-13 homolog D (C. elegans)
UNC93A	unc-93 homolog A (C. elegans)
UNK	unkempt family zinc finger
UPF1	UPF1 regulator of nonsense transcripts homolog (yeast)
UPK3B	uroplakin 3B
UQCRBP1	ubiquinol-cytochrome c reductase binding protein pseudogene 1
URB1	URB1 ribosome biogenesis 1 homolog (S. cerevisiae)
URB1-AS1	URB1 antisense RNA 1 (head to head)
USP2	ubiquitin specific peptidase 2
USP31	ubiquitin specific peptidase 31
USP36	ubiquitin specific peptidase 36
USP40	ubiquitin specific peptidase 40
USP42	ubiquitin specific peptidase 42
USP5	ubiquitin specific peptidase 5 (isopeptidase T)
USPL1	ubiquitin specific peptidase like 1
UTP3	UTP3, small subunit (SSU) processome component, homolog (S. cerevisiae)
VCAN	versican
VEPH1	ventricular zone expressed PH domain-containing 1
VIPR1	vasoactive intestinal peptide receptor 1
VNN2	vanin 2
VPS11	vacuolar protein sorting 11 homolog (S. cerevisiae)
VPS13D	vacuolar protein sorting 13 homolog D (S. cerevisiae)
VPS33A	vacuolar protein sorting 33 homolog A (S. cerevisiae)
VPS35	vacuolar protein sorting 35 homolog (S. cerevisiae)
VPS37C	vacuolar protein sorting 37 homolog C (S. cerevisiae)
VPS37D	vacuolar protein sorting 37 homolog D (S. cerevisiae)
VPS9D1	VPS9 domain containing 1
VWA2	von Willebrand factor A domain containing 2
VWA3B	von Willebrand factor A domain containing 3B
WARS	tryptophanyl-tRNA synthetase
WDR25	WD repeat domain 25
WDR26	WD repeat domain 26
WDR59	WD repeat domain 59
WDR62	WD repeat domain 62
WDR78	WD repeat domain 78
WDR87	WD repeat domain 87
WDR89	WD repeat domain 89
WFDC2	WAP four-disulfide core domain 2
WIPI1	WD repeat domain, phosphoinositide interacting 1
WISP2	WNT1 inducible signaling pathway protein 2
WNK1	WNK lysine deficient protein kinase 1
WNT10A	wingless-type MMTV integration site family, member 10A
WTIP	Wilms tumor 1 interacting protein
WWC2	WW and C2 domain containing 2
WWC2-AS2	WWC2 antisense RNA 2
WWP1	WW domain containing E3 ubiquitin protein ligase 1
WWTR1-AS1	WWTR1 antisense RNA 1
XPO7	exportin 7
XYLB	xylulokinase homolog (H. influenzae)
YDJC	YdjC homolog (bacterial)
YIPF1	Yip1 domain family, member 1
YPEL2	yippee-like 2 (Drosophila)
YRDC	yrdC N(6)-threonylcarbamoyltransferase domain containing
YY1AP1	YY1 associated protein 1
ZBBX	zinc finger, B-box domain containing
ZBED1	zinc finger, BED-type containing 1
ZBTB37	zinc finger and BTB domain containing 37
ZBTB40	zinc finger and BTB domain containing 40
ZBTB41	zinc finger and BTB domain containing 41
ZBTB47	zinc finger and BTB domain containing 47
ZBTB48	zinc finger and BTB domain containing 48
ZBTB5	zinc finger and BTB domain containing 5
ZBTB7A	zinc finger and BTB domain containing 7A
ZBTB7B	zinc finger and BTB domain containing 7B
ZC2HC1C	zinc finger, C2HC-type containing 1C
ZC3H15	zinc finger CCCH-type containing 15
ZCCHC7	zinc finger, CCHC domain containing 7
ZFAND4	zinc finger, AN1-type domain 4
ZFAT	zinc finger and AT hook domain containing
ZFP28	ZFP28 zinc finger protein
ZFYVE28	zinc finger, FYVE domain containing 28
ZG16B	zymogen granule protein 16B
ZGPAT	zinc finger, CCCH-type with G patch domain
ZIC2	Zic family member 2
ZKSCAN2	zinc finger with KRAB and SCAN domains 2
ZMAT3	zinc finger, matrin-type 3
ZMYND11	zinc finger, MYND-type containing 11
ZNF133	zinc finger protein 133
ZNF140	zinc finger protein 140
ZNF146	zinc finger protein 146
ZNF185	zinc finger protein 185 (LIM domain)
ZNF22	zinc finger protein 22
ZNF251	zinc finger protein 251
ZNF276	zinc finger protein 276
ZNF280D	zinc finger protein 280D
ZNF281	zinc finger protein 281
ZNF3	zinc finger protein 3
ZNF302	zinc finger protein 302
ZNF330	zinc finger protein 330
ZNF335	zinc finger protein 335
ZNF341	zinc finger protein 341
ZNF346	zinc finger protein 346
ZNF366	zinc finger protein 366
ZNF37A	zinc finger protein 37A
ZNF436	zinc finger protein 436
ZNF436-AS1	ZNF436 antisense RNA 1
ZNF44	zinc finger protein 44
ZNF441	zinc finger protein 441
ZNF443	zinc finger protein 443
ZNF474	zinc finger protein 474
ZNF485	zinc finger protein 485
ZNF491	zinc finger protein 491
ZNF513	zinc finger protein 513
ZNF532	zinc finger protein 532
ZNF552	zinc finger protein 552
ZNF565	zinc finger protein 565
ZNF567	zinc finger protein 567
ZNF571	zinc finger protein 571
ZNF579	zinc finger protein 579
ZNF581	zinc finger protein 581
ZNF583	zinc finger protein 583
ZNF592	zinc finger protein 592
ZNF598	zinc finger protein 598
ZNF599	zinc finger protein 599
ZNF605	zinc finger protein 605
ZNF621	zinc finger protein 621
ZNF629	zinc finger protein 629
ZNF641	zinc finger protein 641
ZNF644	zinc finger protein 644
ZNF669	zinc finger protein 669
ZNF749	zinc finger protein 749
ZNF786	zinc finger protein 786
ZNF787	zinc finger protein 787
ZNF799	zinc finger protein 799
ZNF812	zinc finger protein 812
ZNF823	zinc finger protein 823
ZNRF1	zinc and ring finger 1, E3 ubiquitin protein ligase
ZSCAN22	zinc finger and SCAN domain containing 22
ZSCAN31	zinc finger and SCAN domain containing 31
ZSWIM6	zinc finger, SWIM-type containing 6

## Sheet: ESR2 targets
genes	Name
ABAT	4-aminobutyrate aminotransferase
ABCC5	ATP-binding cassette, sub-family C (CFTR/MRP), member 5
ABHD2	abhydrolase domain containing 2
ABHD8	abhydrolase domain containing 8
ACAD10	acyl-CoA dehydrogenase family, member 10
ACER3	alkaline ceramidase 3
ACOT4	acyl-CoA thioesterase 4
ACOX3	acyl-CoA oxidase 3, pristanoyl
ADGRE5	adhesion G protein-coupled receptor E5
ADORA1	adenosine A1 receptor
AFAP1L2	actin filament associated protein 1-like 2
AGAP11	ankyrin repeat and GTPase domain Arf GTPase activating protein 11
AGO2	argonaute RISC catalytic component 2
AKAP1	A kinase (PRKA) anchor protein 1
AKR1C2	aldo-keto reductase family 1, member C2
ANGPTL4	angiopoietin-like 4
ANK3	ankyrin 3, node of Ranvier (ankyrin G)
ANKRD1	ankyrin repeat domain 1 (cardiac muscle)
ANKRD13D	ankyrin repeat domain 13 family, member D
ANKRD23	ankyrin repeat domain 23
ANKRD33	ankyrin repeat domain 33
APMAP	adipocyte plasma membrane associated protein
ARHGEF16	Rho guanine nucleotide exchange factor (GEF) 16
ARID4B	AT rich interactive domain 4B (RBP1-like)
ARRB1	arrestin, beta 1
ARRDC2	arrestin domain containing 2
ASPSCR1	alveolar soft part sarcoma chromosome region, candidate 1
ATG16L2	autophagy related 16-like 2 (S. cerevisiae)
ATP1B1	ATPase, Na+/K+ transporting, beta 1 polypeptide
ATP2C2	ATPase, Ca++ transporting, type 2C, member 2
ATP6V0A4	ATPase, H+ transporting, lysosomal V0 subunit a4
ATP6V0E1	ATPase, H+ transporting, lysosomal 9kDa, V0 subunit e1
ATP6V1C2	ATPase, H+ transporting, lysosomal 42kDa, V1 subunit C2
ATXN1	ataxin 1
B3GALT4	UDP-Gal:betaGlcNAc beta 1,3-galactosyltransferase, polypeptide 4
B4GALT1	UDP-Gal:betaGlcNAc beta 1,4- galactosyltransferase, polypeptide 1
BACE1	beta-site APP-cleaving enzyme 1
BAG1	BCL2-associated athanogene
BANP	BTG3 associated nuclear protein
BARD1	BRCA1 associated RING domain 1
BATF	basic leucine zipper transcription factor, ATF-like
BCAM	basal cell adhesion molecule (Lutheran blood group)
BCL2	B-cell CLL/lymphoma 2
BCL3	B-cell CLL/lymphoma 3
BCL9L	B-cell CLL/lymphoma 9-like
BDKRB2	bradykinin receptor B2
BMF	Bcl2 modifying factor
BMP7	bone morphogenetic protein 7
BTBD11	BTB (POZ) domain containing 11
C14ORF132	chromosome 14 open reading frame 132
C16ORF74	chromosome 16 open reading frame 74
C17ORF58	chromosome 17 open reading frame 58
C1ORF122	chromosome 1 open reading frame 122
C1ORF21	chromosome 1 open reading frame 21
C1ORF216	chromosome 1 open reading frame 216
C1QTNF6	C1q and tumor necrosis factor related protein 6
C22ORF29	chromosome 22 open reading frame 29
C6ORF141	chromosome 6 open reading frame 141
C6ORF165	chromosome 6 open reading frame 165
CA12	carbonic anhydrase XII
CALCR	calcitonin receptor
CALML5	calmodulin-like 5
CAMK2G	calcium/calmodulin-dependent protein kinase II gamma
CAP2	CAP, adenylate cyclase-associated protein, 2 (yeast)
CAPN5	calpain 5
CAPN8	calpain 8
CCDC103	coiled-coil domain containing 103
CCDC64B	coiled-coil domain containing 64B
CCDC74A	coiled-coil domain containing 74A
CCDC92	coiled-coil domain containing 92
CCPG1	cell cycle progression 1
CCRN4L	CCR4 carbon catabolite repression 4-like (S. cerevisiae)
CD55	CD55 molecule, decay accelerating factor for complement (Cromer blood group)
CD82	CD82 molecule
CD9	CD9 molecule
CDC34	cell division cycle 34
CDH1	cadherin 1, type 1, E-cadherin (epithelial)
CDH10	cadherin 10, type 2 (T2-cadherin)
CDH3	cadherin 3, type 1, P-cadherin (placental)
CDK6	cyclin-dependent kinase 6
CEBPA	CCAAT/enhancer binding protein (C/EBP), alpha
CELSR2	cadherin, EGF LAG seven-pass G-type receptor 2
CEMIP	cell migration inducing protein, hyaluronan binding
CGN	cingulin
CHD9	chromodomain helicase DNA binding protein 9
CHPT1	choline phosphotransferase 1
CHSY1	chondroitin sulfate synthase 1
CLCF1	cardiotrophin-like cytokine factor 1
CLDN23	claudin 23
CLDN9	claudin 9
CMSS1	cms1 ribosomal small subunit homolog (yeast)
CNST	consortin, connexin sorting protein
CNTD2	cyclin N-terminal domain containing 2
CREBRF	CREB3 regulatory factor
CRISPLD2	cysteine-rich secretory protein LCCL domain containing 2
CROT	carnitine O-octanoyltransferase
CSRNP1	cysteine-serine-rich nuclear protein 1
CSRP1	cysteine and glycine-rich protein 1
CTNND2	catenin (cadherin-associated protein), delta 2
CTSD	cathepsin D
CYB5A	cytochrome b5 type A (microsomal)
CYP1A1	cytochrome P450, family 1, subfamily A, polypeptide 1
[truncated: 317 more rows]

## Sheet: ESR1_filtered
genes	BT20shC0	BT20shC3V	BT20shC24V	BT20shC3E	BT20shC24E	BT20shW0	BT20shW3V	BT20shW24V	BT20shW3E	BT20shW24E	MCF7shC0	MCF7shC3V	MCF7shC24V	MCF7shC3E	MCF7shC24E	MCF7shW0	MCF7shW3V	MCF7shW24V	MCF7shW3E	MCF7shW24E	MDAMB231C0	MDAMB231C3V	MDAMB231C24V	MDAMB231C3E	MDAMB231C24E	MDAMB231cW0	MDAMB231cW3V	MDAMB231cW24V	MDAMB231cW3E	MDAMB231cW24E
[truncated: 1,056 more rows]

[truncated: 7 more sheets: ESR2_filtered, ESR1+ESR2 filtered, Supplementary Table 4, Supplementary Table 5, Supplementary Table 6, Supplementary Table 7, Supplementary Table 8]
